# Supplementary material for: Temperature-robust activity patterns arise from coordinated axonal Sodium channel properties
Source: PLoS Comput Biol. 2020 Jul 27;16(7):e1008057. doi: 10.1371/journal.pcbi.1008057 (PMC7410338; doi:10.1371/journal.pcbi.1008057)
Supplement: S1 Data — (XLSX) [file pcbi.1008057.s006.xlsx]

## Sheet: Figure 1D
dvn recording																															dvn recording	Amplitude normalized by the average of all neurons
Experiment 1						Experiment 2						Experiment 3						Experiment 4						Experiment 5							Experiment Number	LP	PD	PY
Cell	Peak up	Peak down	Amplitude	Amplitude normalized by the average of all neurons		Cell	Peak up	Peak down	Amplitude	Amplitude normalized by the average of all neurons		Cell	Peak up	Peak down	Amplitude	Amplitude normalized by the average of all neurons		Cell	Peak up	Peak down	Amplitude	Amplitude normalized by the average of all neurons		Cell	Peak up	Peak down	Amplitude	Amplitude normalized by the average of all neurons			1	1.60149	0.892992	0.51771
LP	-0.33173	0.243096	-0.574826			LP	-0.329336	0.157501	-0.486836			LP	-0.0310575	0.0936186	-0.124676			LP	0.320886	-0.429821	0.750707			LP	-0.20214	0.104183	-0.306323				2	1.45217	0.778515	0.577723
LP	-0.336736	0.255611	-0.592346			LP	-0.339772	0.16721	-0.506982			LP	-0.0353918	0.0987179	-0.13411			LP	0.32799	-0.434558	0.762548			LP	-0.147666	0.104484	-0.25215				3	1.56625	0.778515	0.669885
LP	-0.339239	0.250605	-0.589844			LP	-0.327176	0.164061	-0.491237			LP	-0.0359018	0.0951484	-0.13105			LP	0.332727	-0.436926	0.769652			LP	-0.146206	0.0885669	-0.234773				4	1.47677	0.968508	0.515112
LP	-0.340907	0.244765	-0.585672			LP	-0.337673	0.163011	-0.500684			LP	-0.0351369	0.0982079	-0.133345			LP	0.324438	-0.427453	0.751891			LP	-0.141988	0.0970019	-0.23899				5	1.45082	0.97983	0.550079
LP	-0.338404	0.243931	-0.582335			LP	-0.338722	0.160912	-0.499634			LP	-0.0346269	0.0964232	-0.13105			LP	0.323254	-0.425085	0.748339			LP	-0.143394	0.0885669	-0.231961
LP	-0.338404	0.247268	-0.585672			LP	-0.333474	0.16721	-0.500684			LP	-0.0336071	0.101777	-0.135384			LP	0.329174	-0.429821	0.758996			LP	-0.147612	0.0927844	-0.240396				Average	1.5095	0.879672	0.566102
LP	-0.345079	0.246433	-0.591512			LP	-0.334524	0.16616	-0.500684			LP	-0.0305476	0.0982079	-0.128756			LP	0.332727	-0.426269	0.758996			LP	-0.14713	0.0891694	-0.236299				SD	0.0624233	0.0878252	0.0567529
LP	-0.338404	0.249771	-0.588175			LP	-0.34607	0.161961	-0.508031			LP	-0.0328422	0.0928538	-0.125696			LP	0.324438	-0.421533	0.745971			LP	-0.159019	0.101059	-0.260077
LP	-0.334233	0.246433	-0.580666			LP	-0.338722	0.164061	-0.502783			LP	-0.0356468	0.0987179	-0.134365			LP	0.329174	-0.427453	0.756628			LP	-0.194687	0.108489	-0.303176
LP	-0.338404	0.255611	-0.594015			LP	-0.339772	0.169309	-0.509081			LP	-0.034372	0.0982079	-0.13258			LP	0.326806	-0.433374	0.76018			LP	-0.145643	0.0921417	-0.237785
Average	-0.338154	0.248352	-0.586506	1.60149		Average	-0.336524	0.16414	-0.500664	1.45217		Average	-0.0339131	0.097188	-0.131101	1.56625		Average	0.327161	-0.429229	0.756391	1.47677		Average	-0.157549	0.0966446	-0.254193	1.45082
SD	0.00340021	0.00425504	0.00564619			SD	0.00524941	0.00331934	0.0067132			SD	0.00179127	0.00255209	0.00348244			SD	0.00374631	0.00443841	0.00683898			SD	0.0209467	0.00706925	0.0265292
Cell	Peak up	Peak down	Amplitude	Amplitude normalized by the average of all neurons		Cell	Peak up	Peak down	Amplitude	Amplitude normalized by the average of all neurons		Cell	Peak up	Peak down	Amplitude	Amplitude normalized by the average of all neurons		Cell	Peak up	Peak down	Amplitude	Amplitude normalized by the average of all neurons		Cell	Peak up	Peak down	Amplitude	Amplitude normalized by the average of all neurons
PD	-0.183226	0.15633	-0.339556			PD	-0.209615	0.16721	-0.376825			PD	-0.0195842	0.0433912	-0.0629755			PD	0.29602	-0.291284	0.587304			PD	-0.145194	0.0772915	-0.222485
PD	-0.12566	0.142981	-0.268642			PD	-0.202268	0.182954	-0.385222			PD	-0.021114	0.044666	-0.06578			PD	0.226159	-0.248657	0.474816			PD	-0.0927844	0.080132	-0.172916
PD	-0.177386	0.152993	-0.330379			PD	-0.177076	0.168259	-0.345335			PD	-0.0302926	0.0477256	-0.0780182			PD	0.227343	-0.268786	0.49613			PD	-0.0843495	0.0632621	-0.147612
PD	-0.179055	0.151324	-0.330379			PD	-0.167629	0.125224	-0.292853			PD	-0.0193293	0.0441561	-0.0634854			PD	0.2901	-0.259314	0.549413			PD	-0.0660737	0.0646679	-0.130742
PD	-0.179889	0.151324	-0.331213			PD	-0.176026	0.13572	-0.311746			PD	-0.0241735	0.0502752	-0.0744487			PD	0.227343	-0.274707	0.50205			PD	-0.0773203	0.0534213	-0.130742
PD	-0.179055	0.147153	-0.326208			PD	-0.180225	0.115777	-0.296002			PD	-0.0223888	0.0441561	-0.0665449			PD	0.293652	-0.294836	0.588488			PD	-0.071697	0.0702912	-0.141988
PD	-0.178221	0.149656	-0.327876			PD	-0.180225	0.145167	-0.325392			PD	-0.0200941	0.0472157	-0.0673098			PD	0.288916	-0.260498	0.549413			PD	-0.0921417	0.0594463	-0.151588
PD	-0.176552	0.149656	-0.326208			PD	-0.176026	0.13572	-0.311746			PD	-0.0218789	0.0464508	-0.0683297			PD	0.219055	-0.247473	0.466528			PD	-0.14713	0.0802525	-0.227382
PD	-0.177386	0.15049	-0.327876			PD	-0.176026	0.16616	-0.342186			PD	-0.0195842	0.0467057	-0.06629			PD	0.299572	-0.300756	0.600329			PD	-0.136726	0.0787663	-0.215493
PD	-0.176552	0.152993	-0.329545			PD	-0.19387	0.172458	-0.366328			PD	-0.020859	0.044921	-0.06578			PD	0.215503	-0.267602	0.483105			PD	-0.0906556	0.0787663	-0.169422
Average	-0.173298	0.15049	-0.323788	0.892992		Average	-0.183899	0.151465	-0.335363	1.02348		Average	-0.0219299	0.0459663	-0.0678962	0.778515		Average	0.258366	-0.271391	0.529758	0.968508		Average	-0.100407	0.0706297	-0.171037	0.97983
SD	0.0159891	0.00341963	0.018735			SD	0.0127372	0.0216237	0.0314343			SD	0.0031326	0.00199931	0.00450503			SD	0.0355611	0.0178697	0.0485854			SD	0.0291948	0.00933176	0.0358083
	peak up	peak down	amplitude
PY	-0.0956258	0.0920896	-0.187715			PY	-0.126693	0.0779893	-0.204682			PY	-0.0162697	0.0314081	-0.0476778			PY	0.127881	-0.133801	0.261682			PY	-0.0561997	0.0476268	-0.103827
PY	-0.0989629	0.0945925	-0.193555			PY	-0.127742	0.0695921	-0.197334			PY	-0.0185644	0.0260539	-0.0446182			PY	0.132617	-0.127881	0.260498			PY	-0.0534213	0.0402106	-0.093632
PY	-0.07894	0.0729009	-0.151841			PY	-0.117246	0.0748403	-0.192086			PY	-0.0200941	0.0365073	-0.0566014			PY	0.113672	-0.127881	0.241552			PY	-0.0618563	0.0449864	-0.106843
PY	-0.101466	0.0912553	-0.192721			PY	-0.120395	0.0664431	-0.186838			PY	-0.0195842	0.0393119	-0.0588961			PY	0.138537	-0.127881	0.266418			PY	-0.0604504	0.0435805	-0.104031
PY	-0.0997972	0.0979297	-0.197727			PY	-0.122494	0.0884858	-0.21098			PY	-0.0157598	0.0372722	-0.053032			PY	0.11604	-0.114856	0.230896			PY	-0.0534213	0.0435805	-0.0970019
PY	-0.0939572	0.098764	-0.192721			PY	-0.125643	0.0863865	-0.21203			PY	-0.0172896	0.0321729	-0.0494625			PY	0.132617	-0.114856	0.247473			PY	-0.0590446	0.0590446	-0.118089
PY	-0.0931229	0.0945925	-0.187715			PY	-0.115147	0.072741	-0.187888			PY	-0.0127003	0.0372722	-0.0499724			PY	0.125513	-0.120776	0.246289			PY	-0.0549878	0.0401262	-0.095114
PY	-0.0972944	0.0887525	-0.186047			PY	-0.121444	0.07589	-0.197334			PY	-0.0188193	0.0321729	-0.0509923			PY	0.134985	-0.139722	0.274707			PY	-0.0549878	0.0386401	-0.0936279
PY	-0.103134	0.0995982	-0.202733			PY	-0.110948	0.07589	-0.186838			PY	-0.0172896	0.0359974	-0.0532869			PY	0.117224	-0.100647	0.217871			PY	-0.056474	0.0401262	-0.0966002
PY	-0.100632	0.090421	-0.191053			PY	-0.127742	0.0790389	-0.206781			PY	-0.0200941	0.0365073	-0.0566014			PY	0.127881	-0.129065	0.256945			PY	-0.0535017	0.0416124	-0.095114
Average	-0.0962932	0.0920896	-0.188383	0.51771		Average	-0.121549	0.0767297	-0.198279	0.577723		Average	-0.0176465	0.0344676	-0.0521141	0.669885		Average	0.126697	-0.123737	0.250433	0.515112		Average	-0.0564345	0.0439534	-0.100388	0.550079
SD	0.00655648	0.00728275	0.013063			SD	0.0054226	0.00645002	0.00934662			SD	0.00219383	0.00374889	0.00420988			SD	0.00810022	0.0106601	0.016315			SD	0.00288684	0.0056533	0.00743557
lvn high recording																															lvn high recording
Experiment 1						Experiment 2						Experiment 3						Experiment 4						Experiment 5								Amplitude normalized by the average of all neurons
Cell	Peak up	Peak down	Amplitude	Amplitude normalized by the average of all neurons		Cell	Peak up	Peak down	Amplitude	Amplitude normalized by the average of all neurons		Cell	Peak up	Peak down	Amplitude	Amplitude normalized by the average of all neurons		Cell	Peak up	Peak down	Amplitude	Amplitude normalized by the average of all neurons		Cell	Peak up	Peak down	Amplitude	Amplitude normalized by the average of all neurons			Experiment Number	LP	PD	PY
LP	-0.408012	0.540558	-0.94857			LP	-0.206269	0.178706	-0.384974			LP	-0.625944	0.76516	-1.3911			LP	0.300817	-0.221577	0.522395			LP	-0.0952178	0.10866	-0.203878				1	1.58817	0.948017	0.440352
LP	-0.406374	0.537281	-0.943656			LP	-0.206812	0.180881	-0.387693			LP	-0.593542	0.784601	-1.37814			LP	0.32387	-0.207735	0.531605			LP	-0.0828955	0.0996986	-0.182594				2	1.56035	1.09968	0.367159
LP	-0.404736	0.530728	-0.935464			LP	-0.204637	0.185231	-0.389868			LP	-0.580582	0.773801	-1.35438			LP	0.286249	-0.233906	0.520155			LP	-0.0862561	0.100819	-0.187075				3	1.46971	1.09968	0.441244
LP	-0.409651	0.525813	-0.935464			LP	-0.208987	0.188493	-0.397481			LP	-0.600023	0.767321	-1.36734			LP	0.290338	-0.250263	0.540602			LP	-0.0728136	0.0884965	-0.16131				4	1.4843	0.929901	0.616172
LP	-0.406374	0.530728	-0.937102			LP	-0.205181	0.181425	-0.386606			LP	-0.602183	0.769481	-1.37166			LP	0.30506	-0.227364	0.532423			LP	-0.0784146	0.096338	-0.174753				5	1.42994	1.25934	0.471285
LP	-0.401459	0.535643	-0.937102			LP	-0.200287	0.177618	-0.377906			LP	-0.604343	0.782441	-1.38678			LP	0.305878	-0.220821	0.526698			LP	-0.0784146	0.0996986	-0.178113
LP	-0.404736	0.53892	-0.943656			LP	-0.207356	0.181425	-0.388781			LP	-0.608663	0.773801	-1.38246			LP	0.309149	-0.227364	0.536513			LP	-0.0840157	0.0974582	-0.181474				Average	1.5065	1.06732	0.467242
LP	-0.408012	0.530728	-0.938741			LP	-0.202462	0.181425	-0.383887			LP	-0.619464	0.782441	-1.4019			LP	0.31242	-0.206099	0.51852			LP	-0.0907369	0.10754	-0.198277				SD	0.0587837	0.120068	0.0819902
LP	-0.403098	0.542196	-0.945294			LP	-0.203006	0.176531	-0.379537			LP	-0.600023	0.75868	-1.3587			LP	0.30097	-0.227364	0.528334			LP	-0.0896167	0.1053	-0.194916
LP	-0.409651	0.53892	-0.94857			LP	-0.203006	0.17925	-0.382256			LP	-0.612983	0.780281	-1.39326			LP	0.269892	-0.241267	0.511159			LP	-0.0761742	0.101939	-0.178113
Average	-0.40621	0.535151	-0.941362	1.58817		Average	-0.2048	0.181098	-0.385899	1.56035		Average	-0.604775	0.773801	-1.37857	1.46971		Average	0.300464	-0.226376	0.52684	1.4843		Average	-0.0834556	0.100595	-0.18405	1.42994
SD	0.00258517	0.00507882	0.00492579			SD	0.00250424	0.00337994	0.00533346			SD	0.0122879	0.00819691	0.0146753			SD	0.0143397	0.0129015	0.00847732			SD	0.00674456	0.00559654	0.0118557
PD	-0.254013	0.335772	-0.589785			PD	-0.126337	0.121612	-0.24795			PD	-0.457456	0.568591	-1.02605			PD	0.130039	-0.207735	0.337774			PD	-0.0604913	0.0649721	-0.125463
PD	-0.252375	0.330857	-0.583232			PD	-0.127425	0.141187	-0.268612			PD	-0.455296	0.568591	-1.02389			PD	0.163571	-0.176657	0.340227			PD	-0.0593711	0.0660923	-0.125463
PD	-0.258928	0.33741	-0.596338			PD	-0.140475	0.112368	-0.252843			PD	-0.440175	0.572912	-1.01309			PD	0.189742	-0.152939	0.342681			PD	-0.0616115	0.0694529	-0.131064
PD	-0.258928	0.339048	-0.597976			PD	-0.118181	0.121612	-0.239793			PD	-0.450976	0.572912	-1.02389			PD	0.193832	-0.139853	0.333685			PD	-0.0560104	0.0604913	-0.116502
PD	-0.239268	0.322665	-0.561934			PD	-0.1296	0.11835	-0.24795			PD	-0.466097	0.564271	-1.03037			PD	0.183199	-0.173385	0.356585			PD	-0.0515296	0.0604913	-0.112021
PD	-0.24746	0.322665	-0.570125			PD	-0.130144	0.116175	-0.246318			PD	-0.448816	0.575072	-1.02389			PD	0.197921	-0.163571	0.361492			PD	-0.0649721	0.0716934	-0.136665
PD	-0.249098	0.332495	-0.581593			PD	-0.134494	0.119437	-0.253931			PD	-0.455296	0.568591	-1.02389			PD	0.197103	-0.160299	0.357402			PD	-0.0571307	0.080655	-0.137786
PD	-0.245822	0.32758	-0.573402			PD	-0.131775	0.119981	-0.251756			PD	-0.453136	0.568591	-1.02173			PD	0.187289	-0.143942	0.331231			PD	-0.0593711	0.0660923	-0.125463
PD	-0.252375	0.340686	-0.593061			PD	-0.121987	0.104756	-0.226743			PD	-0.470417	0.577232	-1.04765			PD	0.175021	-0.153757	0.328778			PD	-0.0761742	0.0683327	-0.144507
PD	-0.242545	0.311197	-0.553742			PD	-0.137212	0.131943	-0.269156			PD	-0.459616	0.579392	-1.03901			PD	0.185653	-0.151303	0.336956			PD	-0.0862561	0.096338	-0.182594
Average	-0.250081	0.330037	-0.580119	0.948017		Average	-0.129763	0.120742	-0.250505	1.08181		Average	-0.455728	0.571616	-1.02735	1.09968		Average	0.180337	-0.162344	0.342681	0.929901		Average	-0.0632918	0.0704611	-0.133753	1.25934
SD	0.00618233	0.0087077	0.0142343			SD	0.00639257	0.00948426	0.011851			SD	0.00812853	0.00444815	0.00917428			SD	0.0194548	0.0187653	0.0110999			SD	0.00983299	0.0102357	0.0187326
PY	-0.119673	0.152283	-0.271956			PY	-0.0507563	0.0574498	-0.108206			PY	-0.222005	0.214335	-0.43634			PY	0.141489	-0.0973247	0.238814			PY	-0.0369669	0.0358467	-0.0728136
PY	-0.114758	0.132624	-0.247382			PY	-0.0529313	0.0492935	-0.102225			PY	-0.204724	0.201374	-0.406099			PY	0.100596	-0.0883283	0.188924			PY	-0.0313658	0.0369669	-0.0683327
PY	-0.10329	0.119517	-0.222808			PY	-0.0583688	0.0520123	-0.110381			PY	-0.198244	0.205695	-0.403939			PY	0.0932354	-0.0883283	0.181564			PY	-0.0313658	0.0392073	-0.0705732
PY	-0.111482	0.140815	-0.252297			PY	-0.0513	0.052556	-0.103856			PY	-0.209045	0.220815	-0.42986			PY	0.109593	-0.0965068	0.206099			PY	-0.0392073	0.0380871	-0.0772944
PY	-0.119673	0.140815	-0.260488			PY	-0.0583688	0.056906	-0.115275			PY	-0.206885	0.177613	-0.384498			PY	0.0981425	-0.116953	0.215096			PY	-0.0302456	0.0347265	-0.0649721
PY	-0.119673	0.147368	-0.267041			PY	-0.057825	0.0628872	-0.120712			PY	-0.178803	0.210015	-0.388818			PY	0.0858747	-0.0997783	0.185653			PY	-0.0336063	0.0380871	-0.0716934
PY	-0.121312	0.152283	-0.273595			PY	-0.0513	0.0465748	-0.0978748			PY	-0.174483	0.190574	-0.365057			PY	0.0948711	-0.0768783	0.171749			PY	-0.0280052	0.0347265	-0.0627317
PY	-0.116397	0.14573	-0.262127			PY	-0.0551063	0.0530998	-0.108206			PY	-0.213365	0.216495	-0.42986			PY	0.102232	-0.0760605	0.178292			PY	-0.0302456	0.0336063	-0.0638519
PY	-0.121312	0.130985	-0.252297			PY	-0.0507563	0.0465748	-0.0973311			PY	-0.209045	0.210015	-0.419059			PY	0.0875104	-0.0760605	0.163571			PY	-0.026885	0.0358467	-0.0627317
PY	-0.127865	0.129347	-0.257212			PY	-0.0502126	0.0411373	-0.0913498			PY	-0.222005	0.194894	-0.416899			PY	0.125132	-0.0981425	0.223274			PY	-0.0313658	0.0369669	-0.0683327
Average	-0.117544	0.139177	-0.25672	0.440352		Average	-0.0536925	0.0518492	-0.105542	0.367159		Average	-0.20386	0.204182	-0.408043	0.441244		Average	0.103868	-0.0914361	0.195304	0.616172		Average	-0.0319259	0.0364068	-0.0683327	0.471285
SD	0.00630491	0.0102573	0.0139408			SD	0.00322787	0.00598148	0.0083901			SD	0.0152804	0.0125973	0.0217827			SD	0.016528	0.0123699	0.0231464			SD	0.00358643	0.0016803	0.0045915
lvn low recording
Experiment 1						Experiment 2						Experiment 3						Experiment 4						Experiment 5							lvn low recording
Cell	Peak up	Peak down	Amplitude	Amplitude normalized by the average of all neurons		Cell	Peak up	Peak down	Amplitude	Amplitude normalized by the average of all neurons		Cell	Peak up	Peak down	Amplitude	Amplitude normalized by the average of all neurons		Cell	Peak up	Peak down	Amplitude	Amplitude normalized by the average of all neurons		Cell	Peak up	Peak down	Amplitude	Amplitude normalized by the average of all neurons				Amplitude normalized by the average of all neurons
LP	-0.353633	0.451849	-0.805482			LP	-0.17501	0.200034	-0.375045			LP	-0.676011	0.347871	-1.02388			LP	0.211461	-0.244706	0.456168			LP	-0.226591	0.253921	-0.480512				Experiment Number	LP	PD	PY
LP	-0.353633	0.451849	-0.805482			LP	-0.172836	0.204383	-0.377219			LP	-0.686	0.334553	-1.02055			LP	0.209586	-0.240021	0.449607			LP	-0.23092	0.25825	-0.48917				1	1.7527	0.706352	0.543092
LP	-0.355159	0.439644	-0.794803			LP	-0.17501	0.198947	-0.373957			LP	-0.68933	0.347871	-1.0372			LP	0.221345	-0.235871	0.457215			LP	-0.237414	0.249592	-0.487006				2	1.57985	0.86991	0.662147
LP	-0.352108	0.453374	-0.805482			LP	-0.177184	0.194056	-0.37124			LP	-0.68933	0.336217	-1.02555			LP	0.213736	-0.236562	0.450298			LP	-0.23092	0.256086	-0.487006				3	1.47581	0.86991	0.658374
LP	-0.35821	0.451849	-0.810058			LP	-0.177184	0.19786	-0.375045			LP	-0.686	0.362855	-1.04886			LP	0.217151	-0.243486	0.460637			LP	-0.224427	0.251757	-0.476184				4	1.49521	0.863197	0.632394
LP	-0.352108	0.445746	-0.797854			LP	-0.17501	0.195686	-0.370696			LP	-0.687665	0.346207	-1.03387			LP	0.214351	-0.237886	0.452236			LP	-0.237414	0.25825	-0.495664				5	1.58026	0.88786	0.568787
LP	-0.352108	0.442695	-0.794803			LP	-0.178815	0.195143	-0.373957			LP	-0.687665	0.331223	-1.01889			LP	0.222752	-0.242086	0.464837			LP	-0.228756	0.247428	-0.476184
LP	-0.352108	0.432017	-0.784124			LP	-0.185337	0.202752	-0.38809			LP	-0.68933	0.337882	-1.02721			LP	0.218551	-0.249086	0.467638			LP	-0.226591	0.25825	-0.484841				Average	1.57677	0.839446	0.612959
LP	-0.35821	0.453374	-0.811584			LP	-0.17501	0.196773	-0.371783			LP	-0.694324	0.349536	-1.04386			LP	0.212951	-0.240686	0.453637			LP	-0.226591	0.227948	-0.454539				SD	0.097792	0.0670492	0.0483574
LP	-0.356684	0.448798	-0.805482			LP	-0.172836	0.192425	-0.365261			LP	-0.687665	0.341212	-1.02888			LP	0.214351	-0.236485	0.450836			LP	-0.235249	0.249592	-0.484841
Average	-0.354396	0.44712	-0.801515	1.7527		Average	-0.176423	0.197806	-0.374229	1.57985		Average	-0.687332	0.343543	-1.03087	1.47581		Average	0.215624	-0.240688	0.456311	1.49521		Average	-0.230487	0.251107	-0.481595	1.58026
SD	0.00238777	0.00673491	0.0080204			SD	0.00346495	0.00360082	0.0055711			SD	0.00439215	0.0088158	0.0094127			SD	0.00402711	0.0040329	0.00596135			SD	0.00451968	0.00860618	0.0106146
Experiment 1						Experiment 2						Experiment 3						Experiment 4						Experiment 5
PD	-0.156839	0.165048	-0.321888			PD	-0.0820642	0.060344	-0.142408			PD	-0.244815	0.342877	-0.587692			PD	0.134882	-0.178459	0.313341			PD	-0.127026	0.150027	-0.277052
PD	-0.156839	0.172676	-0.329515			PD	-0.101632	0.0837163	-0.185348			PD	-0.231496	0.354531	-0.586027			PD	0.122431	-0.126582	0.249013			PD	-0.142177	0.145698	-0.287875
PD	-0.156839	0.157421	-0.31426			PD	-0.110328	0.079368	-0.189696			PD	-0.239821	0.334553	-0.574373			PD	0.103755	-0.123123	0.226878			PD	-0.105381	0.115395	-0.220776
PD	-0.155314	0.168099	-0.323413			PD	-0.122286	0.0848034	-0.20709			PD	-0.234826	0.362855	-0.597681			PD	0.112143	-0.134277	0.24642			PD	-0.0945585	0.108902	-0.20346
PD	-0.158365	0.165048	-0.323413			PD	-0.0913045	0.0744761	-0.165781			PD	-0.248145	0.374509	-0.622654			PD	0.120543	-0.116076	0.236619			PD	-0.120532	0.11756	-0.238092
PD	-0.164467	0.172676	-0.337143			PD	-0.0815207	0.0619746	-0.143495			PD	-0.248145	0.349536	-0.597681			PD	0.133144	-0.146878	0.280023			PD	-0.159493	0.124053	-0.283546
PD	-0.158365	0.158946	-0.317311			PD	-0.102719	0.073389	-0.176108			PD	-0.238156	0.337882	-0.576038			PD	0.168147	-0.156679	0.324826			PD	-0.101052	0.108902	-0.209954
PD	-0.150737	0.163523	-0.31426			PD	-0.0869561	0.0815421	-0.168498			PD	-0.24315	0.389493	-0.632643			PD	0.144345	-0.144078	0.288423			PD	-0.122697	0.124053	-0.24675
PD	-0.158365	0.165048	-0.323413			PD	-0.112503	0.0739325	-0.186435			PD	-0.239821	0.349536	-0.589357			PD	0.133144	-0.179081	0.312225			PD	-0.150835	0.160849	-0.311684
PD	-0.156839	0.166574	-0.323413			PD	-0.109785	0.0782809	-0.188066			PD	-0.236491	0.372844	-0.609335			PD	0.134544	-0.127277	0.261821			PD	-0.12919	0.147862	-0.277052
Average	-0.157297	0.165506	-0.322803	0.706352		Average	-0.10011	0.0751827	-0.175292	0.781921		Average	-0.240487	0.356862	-0.597348	0.86991		Average	0.130708	-0.143251	0.273959	0.863197		Average	-0.125294	0.13033	-0.255624	0.88786
SD	0.00320368	0.00472911	0.00655088			SD	0.0133202	0.00795524	0.0195876			SD	0.00527529	0.016834	0.0181584			SD	0.0169547	0.0211535	0.0331475			SD	0.0202075	0.0180171	0.0350544
Experiment 1						Experiment 2						Experiment 3						Experiment 4						Experiment 5
PY	-0.123278	0.133012	-0.25629			PY	-0.0967399	0.0717584	-0.168498			PY	-0.174891	0.289602	-0.464493			PY	0.0968384	-0.0940715	0.19091			PY	-0.0794072	0.102408	-0.181816
PY	-0.124803	0.11318	-0.237983			PY	-0.0842384	0.0608875	-0.145126			PY	-0.173227	0.30958	-0.482806			PY	0.0864628	-0.0940715	0.180534			PY	-0.0664204	0.0959149	-0.162335
PY	-0.109548	0.125384	-0.234932			PY	-0.0929351	0.0636052	-0.15654			PY	-0.169897	0.30958	-0.479477			PY	0.0968384	-0.0975301	0.194368			PY	-0.0880651	0.104573	-0.192638
PY	-0.11565	0.133012	-0.248662			PY	-0.0820642	0.0641488	-0.146213			PY	-0.166567	0.30292	-0.469488			PY	0.0871545	-0.0852732	0.172428			PY	-0.0772427	0.0850926	-0.162335
PY	-0.117176	0.12691	-0.244085			PY	-0.0972834	0.0663229	-0.163606			PY	-0.163237	0.292931	-0.456169			PY	0.0883408	-0.0880734	0.176414			PY	-0.0902295	0.087257	-0.177487
PY	-0.121752	0.136063	-0.257815			PY	-0.0961964	0.0728455	-0.169042			PY	-0.169897	0.294596	-0.464493			PY	0.106542	-0.0922738	0.198816			PY	-0.10971	0.124053	-0.233763
PY	-0.120227	0.134538	-0.254764			PY	-0.106524	0.0663229	-0.172847			PY	-0.164902	0.299591	-0.464493			PY	0.0939412	-0.095074	0.189015			PY	-0.0729138	0.0850926	-0.158006
PY	-0.114124	0.129961	-0.244085			PY	-0.0891303	0.0646923	-0.153823			PY	-0.173227	0.292931	-0.466158			PY	0.0855405	-0.0978742	0.183415			PY	-0.0685848	0.091586	-0.160171
PY	-0.120227	0.128435	-0.248662			PY	-0.0961964	0.0799115	-0.176108			PY	-0.171562	0.292931	-0.464493			PY	0.0981416	-0.0768725	0.175014			PY	-0.0750783	0.0894215	-0.1645
PY	-0.11565	0.133012	-0.248662			PY	-0.0940222	0.0652359	-0.159258			PY	-0.169897	0.291266	-0.461163			PY	0.0953413	-0.0964741	0.191815			PY	-0.0794072	0.0980794	-0.177487
Average	-0.118243	0.129351	-0.247594	0.543092		Average	-0.093533	0.0675731	-0.161106	0.662147		Average	-0.16973	0.297593	-0.467323	0.658374		Average	0.0935141	-0.0917588	0.185273	0.632394		Average	-0.0807059	0.0963478	-0.177054	0.568787
SD	0.00442409	0.0062974	0.00715712			SD	0.00667238	0.00535356	0.0102042			SD	0.00360565	0.00705561	0.00766734			SD	0.00630293	0.00626211	0.00854015			SD	0.0120202	0.0113216	0.0217269

## Sheet: Figure 1F
Experiment number	Velocity (m/s)
	PD	PY	LP
1	0.8746	0.5928	1.031
2	0.5991	0.5258	0.7424
3	0.7745	0.5971	0.9198
4	0.7829	0.5965	0.9632
5	0.7284	0.6622	0.8675
Average	0.7519	0.59488	0.90478
SD	0.100533	0.0482595	0.108774

## Sheet: Figure 1G
Normalized amplitude	Velocity (m/s)
1.7527	0.857834
1.57985	0.62569
1.47581	0.761525
1.49521	0.792548
1.58026	0.72866
0.706352	0.727751
0.86991	0.50492
0.86991	0.641208
0.863197	0.644143
0.88786	0.611818
0.543092	0.493257
0.662147	0.443171
0.658374	0.494345
0.632394	0.490811
0.568787	0.556238

## Sheet: Figure 2A
Experiment 1					Experiment 2					Experiment 3					Experiment 4					Experiment 5						Velocity (m/s)									Velocity normalized to 5C for each experiment										Velocity normalized to 5C for each experiment and PD
Temperature	PD	PY	LP		Temperature	PD	PY	LP		Temperature	PD	PY	LP		Temperature	PD	PY	LP		Temperature	PD	PY	LP			PD									PD										PD
5	0.677102	0.469988	0.819467		5	0.523786	0.462861	0.651303		5	0.633279	0.491751	0.679366		5	0.668298	0.506372	0.821587		5	0.581609	0.517544	0.676874			Temperature	Exp. 1	Exp. 2	Exp. 3	Exp. 4	Exp. 5	Average	SD		Temperature	Exp. 1	Exp. 2	Exp. 3	Exp. 4	Exp. 5	Average	SD			Temperature	Exp. 1	Exp. 2	Exp. 3	Exp. 4
5	0.694766	0.485702	0.802995		5	0.498186	0.433223	0.621374		5	0.618201	0.47037	0.793863		5	0.636513	0.482191	0.781446		5	0.631014	0.566098	0.746017			5	0.722291	0.52148	0.61386	0.642284	0.606311	0.621245	0.0722558		5	1	1	1	1	1	1	0			5	1	1	1	1
5	0.795005	0.545379	0.929047		5	0.519697	0.471071	0.66294		5	0.590101	0.452342	0.698164		5	0.616191	0.468177	0.755105		7	0.615634	0.553855	0.726087			7	0.775458	0.529725	0.6844	0.688401	0.638642	0.663325	0.0895892		7	1.07361	1.01581	1.11491	1.0718	1.05332	1.06589	0.0359283			7	1.00724	0.953016	1.04599	1.00554
7	0.753755	0.518818	0.974366		5	0.54425	0.47438	0.652832		7	0.729338	0.571904	0.866432		5	0.649005	0.496348	0.78705		7	0.635631	0.570928	0.749886			10	0.874643	0.599097	0.774487	0.782851	0.728419	0.751899	0.100541		10	1.21093	1.14884	1.26167	1.21885	1.20139	1.20834	0.0404642			10	1.00214	0.950762	1.04413	1.0087
7	0.753755	0.513814	0.887756		7	0.518774	0.45407	0.639675		7	0.676157	0.521374	0.795656		5	0.641415	0.49937	0.793392		7	0.670519	0.605823	0.793073			13	1.01089	0.717611	0.906884	0.901216	0.855649	0.87845	0.106367		13	1.39956	1.3761	1.47735	1.40314	1.41124	1.41348	0.0380183			13	0.990153	0.97356	1.04519	0.992687
7	0.739797	0.505684	0.878		7	0.545894	0.488602	0.690029		7	0.697969	0.538681	0.799216		7	0.715717	0.53986	0.875138		7	0.632783	0.583991	0.757236			15	1.19617	0.829383	1.04119	0.954026	0.968413	0.997836	0.134515		15	1.65607	1.59044	1.69614	1.48536	1.59722	1.60505	0.0798438			15	1.03179	0.9909	1.05675	0.925433
7	0.854524	0.581077	0.998725		7	0.514285	0.451933	0.649809		7	0.672654	0.523477	0.7879		7	0.686809	0.522935	0.83937		10	0.750671	0.673243	0.892265			19	1.447	0.922401	1.21803	1.17162	1.21977	1.19576	0.18675		19	2.00335	1.76881	1.98421	1.82415	2.01179	1.91846	0.1135			19	1.04425	0.921996	1.03427	0.950837
10	0.873203	0.600737	1.06531		7	0.539948	0.474758	0.671086		7	0.645882	0.497403	0.747227		7	0.669169	0.511867	0.829096		10	0.715839	0.649821	0.846697			20	1.48404	0.937589	1.2648	1.22487	1.26652	1.23556	0.195228		20	2.05463	1.79794	2.06041	1.90705	2.0889	1.98179	0.124845			20	1.03676	0.907233	1.03967	0.96229
10	0.878	0.568669	0.992522		10	0.615921	0.528311	0.745176		10	0.796455	0.621159	0.943734		7	0.68882	0.533851	0.846166		10	0.740597	0.670063	0.87702			23	1.61179	0.951327	1.40874	1.33628	1.38614	1.33886	0.240727		23	2.23149	1.82428	2.29489	2.08051	2.28619	2.14347	0.198047			23	1.04106	0.851087	1.07064	0.970624
10	0.823691	0.572746	0.986395		10	0.573651	0.51737	0.733797		10	0.75478	0.584785	0.895434		7	0.686765	0.529766	0.84982		10	0.743776	0.677014	0.885089			25	1.65592	0.966695	1.46415	1.37585	1.44018	1.38056	0.253808		25	2.2926	1.85375	2.38516	2.14211	2.37531	2.20979	0.221556			25	1.03748	0.838884	1.07936	0.969375
10	0.923677	0.629118	1.0797		10	0.575164	0.522264	0.739463		10	0.777379	0.592795	0.899058		7	0.683128	0.533418	0.845005		10	0.706052	0.643685	0.844343
13	0.992522	0.682889	1.15794		10	0.63165	0.53538	0.751138		10	0.772751	0.592795	0.907848		10	0.799179	0.600485	0.990432		10	0.713579	0.659655	0.859765			PY									PY										PY
13	0.998725	0.679983	1.21982		13	0.713135	0.627567	0.881297		10	0.777379	0.598259	0.997577		10	0.781555	0.590602	0.95691		13	0.855907	0.776694	1.00482			Temperature	Exp. 1	Exp. 2	Exp. 3	Exp. 4	Exp. 5	Average	SD		Temperature	Exp. 1	Exp. 2	Exp. 3	Exp. 4	Exp. 5	Average	SD			Temperature	Exp. 1	Exp. 2	Exp. 3	Exp. 4
13	1.04142	0.704753	1.27736		13	0.718994	0.630666	0.883395		10	0.768179	0.592795	0.875232		10	0.776327	0.582932	0.951714		13	0.857713	0.768938	1.00481			5	0.500357	0.460384	0.471488	0.490492	0.541821	0.492908	0.0315057		5	1	1	1	1	1	1	0			5	1	1	1	1
15	1.19345	0.793702	1.45985		13	0.720702	0.629009	0.876676		13	0.914241	0.694236	1.06258		10	0.781485	0.598477	0.963537		13	0.880026	0.784621	1.02537			7	0.529848	0.467341	0.530568	0.528616	0.578649	0.527004	0.0395295		7	1.05894	1.01511	1.12531	1.07773	1.06797	1.06901	0.0395369			7	0.986338	0.999311	1.00932	1.00553
15	1.19799	0.808963	1.46148		15	0.83462	0.725071	0.998255		13	0.914241	0.68689	1.03192		10	0.781047	0.603303	0.96134		13	0.869134	0.780597	1.02296			10	0.592818	0.525831	0.597098	0.596501	0.662247	0.594899	0.0482645		10	1.18479	1.14216	1.26641	1.21613	1.22226	1.20635	0.0462107			10	0.978415	0.994184	1.00376	0.997763
15	1.19706	0.795165	1.46913		15	0.833604	0.720984	0.996358		13	0.901543	0.682047	1.03626		10	0.777514	0.603204	0.95535		13	0.834494	0.758895	0.991752			13	0.689208	0.629081	0.68496	0.680706	0.771727	0.691137	0.051226		13	1.37743	1.36643	1.45276	1.3878	1.42432	1.40175	0.0358654			13	0.984192	0.992967	0.98336	0.989069
19	1.43423	0.939671	1.72108		15	0.819925	0.719295	0.997443		13	0.914241	0.694236	1.05547		13	0.914991	0.679104	1.10153		13	0.836618	0.760617	0.997552			15	0.799277	0.721783	0.772451	0.721759	0.863617	0.775777	0.0593978		15	1.59741	1.56779	1.63833	1.4715	1.59392	1.57379	0.0625048			15	0.964579	0.985756	0.965915	0.990666
19	1.44693	0.950597	1.75809		19	0.884093	0.772081	1.06922		13	0.889193	0.672654	1.1201		13	0.898633	0.671304	1.0938		15	0.970675	0.856669	1.1083			19	0.950683	0.802787	0.880247	0.855358	1.04331	0.906477	0.0931811		19	1.90001	1.74374	1.86696	1.74388	1.92557	1.83603	0.0867143			19	0.948416	0.985821	0.940908	0.955997
19	1.45985	0.96178	1.7772		19	0.910289	0.788508	1.09079		13	0.907848	0.679697	1.04875		13	0.894692	0.680255	1.0969		15	0.945322	0.849464	1.11178			20	0.969391	0.813681	0.905367	0.882581	1.07306	0.928816	0.0979754		20	1.9374	1.7674	1.92023	1.79938	1.98047	1.88098	0.0924428			20	0.942945	0.983012	0.931968	0.94354
20	1.45303	0.951332	1.73697		19	0.972821	0.847773	1.16635		15	1.04145	0.772751	1.16905		13	0.892696	0.687442	1.08615		15	0.989242	0.884716	1.15718			23	1.03309	0.826685	0.948599	0.947759	1.15485	0.982197	0.121346		23	2.06471	1.79564	2.01193	1.93226	2.13143	1.98719	0.129551			23	0.925259	0.9843	0.876698	0.928745
20	1.50372	0.979693	1.8103		20	0.994372	0.861392	1.19052		15	1.06768	0.768179	1.21032		13	0.905066	0.685426	1.08971		19	1.19705	1.01513	1.33272			25	1.05679	0.836093	0.994385	0.972065	1.18363	1.00859	0.126742		25	2.11208	1.81608	2.10904	1.98182	2.18454	2.04071	0.145239			25	0.921261	0.979676	0.884234	0.925169
20	1.49537	0.977148	1.80259		20	0.923346	0.79801	1.11115		15	1.0382	0.777379	1.21621		15	0.950109	0.718432	1.15403		19	1.19616	1.02852	1.34289
23	1.56282	1.00308	1.84228		20	0.895049	0.781641	1.08229		15	1.01521	0.773216	1.18912		15	0.957943	0.725085	1.14422		19	1.2661	1.08628	1.4112			LP									LP										LP
23	1.63053	1.04809	1.93204		25	0.938635	0.800827	1.11991		15	1.04342	0.77073	1.19056		19	1.19593	0.863913	1.39795		20	1.2297	1.03807	1.37586			Temperature	Exp. 1	Exp. 2	Exp. 3	Exp. 4	Exp. 5	Average	SD		Temperature	Exp. 1	Exp. 2	Exp. 3	Exp. 4	Exp. 5	Average	SD			Temperature	Exp. 1	Exp. 2	Exp. 3	Exp. 4
23	1.64201	1.04809	1.95442		25	0.994756	0.871359	1.20438		19	1.19601	0.854093	1.31512		19	1.19247	0.869434	1.38463		20	1.24046	1.06645	1.40676			5	0.850503	0.647112	0.723798	0.787716	0.711445	0.744115	0.0776355		5	1	1	1	1	1	1	0			5	1	1	1	1
25	1.68835	1.06557	2.04076		23	1.00497	0.871753	1.21166		19	1.24829	0.891642	1.38253		19	1.12647	0.832726	1.33238		20	1.32941	1.11466	1.48319			7	0.934712	0.66265	0.799286	0.847433	0.75657	0.80013	0.101426		7	1.09901	1.02401	1.1043	1.07581	1.06343	1.07331	0.0322294			7	1.02366	1.00807	0.990478	1.00374
25	1.68867	1.07649	1.99778		23	0.89768	0.781616	1.09084		19	1.25218	0.895326	1.40838		20	1.26211	0.903712	1.43723		23	1.34028	1.10884	1.48938			10	1.03098	0.742393	0.919814	0.963214	0.86753	0.904786	0.108771		10	1.2122	1.14724	1.27082	1.22279	1.21939	1.21449	0.0441399			10	1.00105	0.998607	1.00725	1.00323
25	1.59075	1.02832	1.89772							19	1.20808	0.895326	1.3642		20	1.25197	0.893783	1.45476		23	1.36597	1.14939	1.51625			13	1.21837	0.880456	1.05918	1.09362	1.00788	1.0519	0.123327		13	1.43253	1.36059	1.46336	1.38834	1.41666	1.4123	0.0396352			13	1.02356	0.988727	0.990535	0.98945
										19	1.18558	0.86485	1.3377		20	1.16053	0.850247	1.36581		23	1.45219	1.20633	1.63339			15	1.46349	0.997352	1.19505	1.14912	1.12575	1.18615	0.171506		15	1.72073	1.54123	1.65108	1.4588	1.58235	1.59084	0.100582			15	1.03904	0.969061	0.973437	0.982119
										20	1.287	0.914241	1.45991		23	1.40154	0.986751	1.59111		25	1.37897	1.13467	1.51553			19	1.75213	1.10879	1.36159	1.37166	1.36227	1.39128	0.230283		19	2.06011	1.71344	1.88117	1.74131	1.91479	1.86216	0.140567			19	1.02833	0.968692	0.948071	0.954589
										20	1.30416	0.916304	1.41273		23	1.40006	0.982098	1.60201		25	1.45609	1.1891	1.58998			20	1.78329	1.12799	1.41611	1.41927	1.42194	1.43372	0.232555		20	2.09674	1.74311	1.9565	1.80175	1.99866	1.91935	0.144939			20	1.0205	0.969503	0.949569	0.944783
										20	1.20325	0.885555	1.37569		23	1.20723	0.874427	1.41883		25	1.48546	1.22712	1.66316			23	1.90958	1.15125	1.49704	1.53732	1.54634	1.52831	0.268759		23	2.24524	1.77906	2.06832	1.95161	2.17352	2.04355	0.184791			23	1.00616	0.975209	0.901269	0.938047
										23	1.42404	0.972168	1.5403		25	1.45297	1.01233	1.65806								25	1.97875	1.16215	1.58207	1.59093	1.58955	1.58069	0.288885		25	2.32657	1.7959	2.18579	2.01967	2.23426	2.11244	0.209091			25	1.01482	0.968789	0.916412	0.942841
										23	1.45477	0.969139	1.56817		25	1.45801	1.02226	1.68304
										23	1.40089	0.960564	1.50904		25	1.21655	0.881603	1.43168
										23	1.37058	0.916094	1.41392
										25	1.48155	0.986543	1.57227
										25	1.47208	1.01217	1.62155
										25	1.43884	0.984444	1.55238
	Average velocity					Average velocity					Average velocity					Average velocity					Average velocity
Temperature	PD	PY	LP		Temperature	PD	PY	LP		Temperature	PD	PY	LP		Temperature	PD	PY	LP		Temperature	PD	PY	LP
5	0.722291	0.500357	0.850503		5	0.52148	0.460384	0.647112		5	0.61386	0.471488	0.723798		5	0.642284	0.490492	0.787716		5	0.606311	0.541821	0.711445
7	0.775458	0.529848	0.934712		7	0.529725	0.467341	0.66265		7	0.6844	0.530568	0.799286		7	0.688401	0.528616	0.847433		7	0.638642	0.578649	0.75657
10	0.874643	0.592818	1.03098		10	0.599097	0.525831	0.742393		10	0.774487	0.597098	0.919814		10	0.782851	0.596501	0.963214		10	0.728419	0.662247	0.86753
13	1.01089	0.689208	1.21837		13	0.717611	0.629081	0.880456		13	0.906884	0.68496	1.05918		13	0.901216	0.680706	1.09362		13	0.855649	0.771727	1.00788
15	1.19617	0.799277	1.46349		15	0.829383	0.721783	0.997352		15	1.04119	0.772451	1.19505		15	0.954026	0.721759	1.14912		15	0.968413	0.863617	1.12575
19	1.447	0.950683	1.75213		19	0.922401	0.802787	1.10879		19	1.21803	0.880247	1.36159		19	1.17162	0.855358	1.37166		19	1.21977	1.04331	1.36227
20	1.48404	0.969391	1.78329		20	0.937589	0.813681	1.12799		20	1.2648	0.905367	1.41611		20	1.22487	0.882581	1.41927		20	1.26652	1.07306	1.42194
23	1.61179	1.03309	1.90958		23	0.951327	0.826685	1.15125		23	1.40874	0.948599	1.49704		23	1.33628	0.947759	1.53732		23	1.38614	1.15485	1.54634
25	1.65592	1.05679	1.97875		25	0.966695	0.836093	1.16215		25	1.46415	0.994385	1.58207		25	1.37585	0.972065	1.59093		25	1.44018	1.18363	1.58955
[truncated: 3 more columns]

## Sheet: Figure 2B
Velocity (m/s)							Calculated arrival time at 4cm
PD							PD						Expected time shift (LP-PD)									Expected Phase shift (LP-PD)
Temperature	Exp. 1	Exp. 2	Exp. 3	Exp. 4	Exp. 5		Exp. 1	Exp. 2	Exp. 3	Exp. 4	Exp. 5		Temperature	Exp. 1	Exp. 2	Exp. 3	Exp. 4	Exp. 5		Cycle Period		Temperature	Exp. 1	Exp. 2	Exp. 3	Exp. 4	Exp. 5	Average	SD	Average phase change from 10C
5	0.722291	0.52148	0.61386	0.642284	0.606311		0.0553793	0.0767048	0.0651614	0.0622777	0.0659727		5	-0.00834836	-0.0148917	-0.00989733	-0.011498	-0.00974914		1.68		5	-0.00496926	-0.00886413	-0.00589127	-0.00684404	-0.00580306	-0.647435	0.149195	0.187799
7	0.775458	0.529725	0.6844	0.688401	0.638642		0.0515824	0.0755109	0.0584454	0.0581056	0.0626329		7	-0.0087885	-0.0151471	-0.0084007	-0.0109042	-0.00976274		1.42		7	-0.00618909	-0.010667	-0.00591598	-0.00767904	-0.00687517	-0.746526	0.191533	0.0887092
10	0.874643	0.599097	0.774487	0.782851	0.728419		0.045733	0.0667672	0.0516471	0.0510953	0.0549134		10	-0.006935	-0.0128874	-0.00816001	-0.00956764	-0.0088055		1.11		10	-0.00624775	-0.0116102	-0.00735136	-0.0086195	-0.00793288	-0.835235	0.20182	0
13	1.01089	0.717611	0.906884	0.901216	0.855649		0.0395691	0.0557405	0.0441071	0.0443845	0.0467481		13	-0.00673853	-0.0103095	-0.00634196	-0.0078086	-0.00706078		0.86		13	-0.0078355	-0.0119878	-0.00737438	-0.00907977	-0.00821021	-0.889753	0.183735	-0.0545186
15	1.19617	0.829383	1.04119	0.954026	0.968413		0.0334401	0.0482286	0.0384175	0.0419276	0.0413047		15	-0.00610812	-0.00812242	-0.00494611	-0.00711842	-0.00577295		0.73		15	-0.00836729	-0.0111266	-0.00677549	-0.00975127	-0.00790815	-0.878576	0.168807	-0.0433413
19	1.447	0.922401	1.21803	1.17162	1.21977		0.0276434	0.0433651	0.03284	0.0341408	0.032793		19	-0.00481395	-0.0072896	-0.00346251	-0.00497896	-0.00343024		0.52		19	-0.0092576	-0.0140185	-0.00665867	-0.00957492	-0.00659661	-0.922125	0.30247	-0.0868907
20	1.48404	0.937589	1.2648	1.22487	1.26652		0.0269535	0.0426626	0.0316255	0.0326565	0.0315825		20	-0.00452299	-0.0072012	-0.0033791	-0.00447299	-0.0034519		0.48		20	-0.0094229	-0.0150025	-0.00703979	-0.00931873	-0.00719145	-0.959507	0.322696	-0.124273
23	1.61179	0.951327	1.40874	1.33628	1.38614		0.0248172	0.0420465	0.0283941	0.0299339	0.028857		23	-0.00387016	-0.00730171	-0.00167474	-0.00391456	-0.00298949		0.37		23	-0.0104599	-0.0197344	-0.00452632	-0.0105799	-0.0080797	-1.0676	0.562737	-0.232368
25	1.65592	0.966695	1.46415	1.37585	1.44018		0.0241557	0.0413781	0.0273196	0.029073	0.0277744		25	-0.00394096	-0.00695904	-0.00203617	-0.00393046	-0.00261011		0.31		25	-0.0127128	-0.0224485	-0.0065683	-0.0126789	-0.00841969	-1.25656	0.614131	-0.421329
PY							PY						Expected time shift (PY-PD)									Expected Phase shift (LP-PD)
Temperature	Exp. 1	Exp. 2	Exp. 3	Exp. 4	Exp. 5		Exp. 1	Exp. 2	Exp. 3	Exp. 4	Exp. 5		Temperature	Exp. 1	Exp. 2	Exp. 3	Exp. 4	Exp. 5		Cycle Period		Temperature	Exp. 1	Exp. 2	Exp. 3	Exp. 4	Exp. 5	Average	SD
5	0.500357	0.460384	0.471488	0.490492	0.541821		0.079943	0.0868841	0.0848378	0.0815508	0.0738252		5	0.0245636	0.0101792	0.0196764	0.0192731	0.00785245		1.68		5	0.0146212	0.00605907	0.0117122	0.0114721	0.00467408	0.970772	0.418101	-0.251522
7	0.529848	0.467341	0.530568	0.528616	0.578649		0.0754933	0.0855906	0.0753909	0.0756693	0.0691265		7	0.0239109	0.0100798	0.0169456	0.0175637	0.00649358		1.42		7	0.0168387	0.00709843	0.0119335	0.0123688	0.00457294	1.05625	0.480643	-0.166049
10	0.592818	0.525831	0.597098	0.596501	0.662247		0.0674744	0.0760701	0.0669907	0.0670578	0.0604004		10	0.0217414	0.00930289	0.0153436	0.0159625	0.00548701		1.11		10	0.0195869	0.00838098	0.013823	0.0143806	0.00494325	1.22229	0.568326	0
13	0.689208	0.629081	0.68496	0.680706	0.771727		0.0580376	0.0635848	0.0583976	0.0587625	0.0518318		13	0.0184684	0.00784431	0.0142905	0.014378	0.00508365		0.86		13	0.0214749	0.00912129	0.0166169	0.0167186	0.00591123	1.39686	0.631147	0.174564
15	0.799277	0.721783	0.772451	0.721759	0.863617		0.0500453	0.0554183	0.0517832	0.0554202	0.0463169		15	0.0166051	0.00718966	0.0133657	0.0134926	0.00501216		0.73		15	0.0227467	0.00984885	0.0183092	0.0184831	0.00686597	1.52508	0.662339	0.302782
19	0.950683	0.802787	0.880247	0.855358	1.04331		0.042075	0.0498264	0.0454418	0.0467641	0.0383394		19	0.0144317	0.00646132	0.0126018	0.0126233	0.00554638		0.52		19	0.0277532	0.0124256	0.0242342	0.0242756	0.0106661	1.98709	0.775774	0.7648
20	0.969391	0.813681	0.905367	0.882581	1.07306		0.041263	0.0491593	0.044181	0.0453216	0.0372765		20	0.0143095	0.00649671	0.0125555	0.0126651	0.00569398		0.48		20	0.0298115	0.0135348	0.0261573	0.0263856	0.0118625	2.15503	0.823036	0.93274
23	1.03309	0.826685	0.948599	0.947759	1.15485		0.0387188	0.048386	0.0421674	0.0422048	0.0346364		23	0.0139016	0.0063395	0.0137734	0.0122709	0.00577943		0.37		23	0.0375719	0.0171338	0.0372253	0.0331647	0.0156201	2.81431	1.08931	1.59202
25	1.05679	0.836093	0.994385	0.972065	1.18363		0.0378503	0.0478416	0.0402259	0.0411495	0.0337944		25	0.0136946	0.00646349	0.0129063	0.0120765	0.00601996		0.31		25	0.0441762	0.02085	0.0416333	0.0389564	0.0194192	3.3007	1.19057	2.07841
LP							LP
Temperature	Exp. 1	Exp. 2	Exp. 3	Exp. 4	Exp. 5		Exp. 1	Exp. 2	Exp. 3	Exp. 4	Exp. 5
5	0.850503	0.647112	0.723798	0.787716	0.711445		0.047031	0.0618131	0.0552641	0.0507797	0.0562236
7	0.934712	0.66265	0.799286	0.847433	0.75657		0.0427939	0.0603637	0.0500447	0.0472014	0.0528702
10	1.03098	0.742393	0.919814	0.963214	0.86753		0.038798	0.0538798	0.0434871	0.0415276	0.0461079
13	1.21837	0.880456	1.05918	1.09362	1.00788		0.0328306	0.045431	0.0377651	0.0365759	0.0396874
15	1.46349	0.997352	1.19505	1.14912	1.12575		0.027332	0.0401062	0.0334714	0.0348091	0.0355317
19	1.75213	1.10879	1.36159	1.37166	1.36227		0.0228294	0.0360755	0.0293775	0.0291618	0.0293628
20	1.78329	1.12799	1.41611	1.41927	1.42194		0.0224305	0.0354614	0.0282464	0.0281835	0.0281306
23	1.90958	1.15125	1.49704	1.53732	1.54634		0.020947	0.0347448	0.0267194	0.0260193	0.0258675
25	1.97875	1.16215	1.58207	1.59093	1.58955		0.0202147	0.034419	0.0252834	0.0251426	0.0251643
Phase Deviation
LP
Experment number	Mean Phase-On	Phase-On SD
1	37.2664	0.54885
2	43.139	0.49373
3	30.0869	0.48457
4	44.0063	0.39474
5	39.5666	1.10832
6	50.5552	0.605487
				1 SD	0.605949
Average	40.7701	0.605949		2 SD	1.2119
PY
Experment number	Mean Phase-On	Phase-On SD
1	69.6635	1.89062
2	71.8791	0.89838
3	67.0574	1.54021
4	78.7367	1.00893
5	70.4452	1.63246
6	75.3229	0.617357
Average	72.1841	1.26466		1 SD	1.26466
				2 SD	2.52932

## Sheet: Figure 3A
		Velocity (m/s)
Temperature	Q10	n	m	h	gNa	gK	gLeak
5	1.5	1.27796	1.16959	1.27796	1.22575	1.27796	1.31002
5	2	1.27796	1.09688	1.27796	1.18931	1.27796	1.3289
5	3	1.27796	0.999176	1.27796	1.13746	1.27796	1.35291
5	4	1.27796	0.933859	1.2793	1.10296	1.27796	1.36677
10	1	1.27796	1.27796	1.27796	1.27796	1.27796	1.27796
15	1.5	1.27796	1.39053	1.27657	1.3289	1.27796	1.2397
15	2	1.27796	1.47417	1.27523	1.36673	1.27796	1.20967
15	3	1.27796	1.59789	1.27389	1.4201	1.27796	1.16053
15	4	1.27796	1.68776	1.27251	1.45804	1.27796	1.12255
20	1.5	1.27796	1.50943	1.27523	1.38088	1.27796	1.19642
20	2	1.27796	1.68776	1.27251	1.45804	1.27796	1.12255
20	3	1.27796	1.96725	1.26851	1.56863	1.27796	0.995025
20	4	1.27796	2.18186	1.2645	1.64833	1.27796	0.888218
25	1.5	1.27796	1.63486	1.27389	1.43539	1.27796	1.14505
25	2	1.27796	1.92613	1.26984	1.55237	1.27796	1.01523
25	3	1.27796	2.39034	1.25917	1.72169	1.27796	0.782779
25	4	1.27657	2.75862	1.24611	1.84621	1.27657	0.60241
30	1.5	1.27796	1.76733	1.27255	1.48887	1.27796	1.08894
30	2	1.27796	2.18186	1.2645	1.64833	1.27796	0.888218
30	3	1.27657	2.8777	1.24224	1.88085	1.27657	0.554017
30	4	1.27251	3.44828	1.20846	2.05476	1.27657	0.340426

## Sheet: Figure 3B
Output from model																																						All models from output
Temperature: 5 C					Temperature: 10 C						Temperature: 15 C					Temperature: 20 C					Temperature: 25 C							Temperature: 30 C										Property Q10						Temperature
AP time at 0.1cm	AP time at 0.5cm	Delay(ms)	velocity (m/s)		AP time at 0.1cm	AP time at 0.5cm	Delay(ms)	velocity (m/s)			AP time at 0.1cm	AP time at 0.5cm	Delay(ms)	velocity (m/s)		AP time at 0.1cm	AP time at 0.5cm	Delay(ms)	velocity (m/s)		AP time at 0.1cm	2nd AP time at 0.1cm	AP time at 0.5cm	2nd AP time at 0.5cm	Delay(ms)	velocity (m/s)		AP time at 0.1cm	2nd AP time at 0.1cm	AP time at 0.5cm	2nd AP time at 0.5cm	Delay(ms)	velocity (m/s)	velocity (m/s) + 2AP marked -1				n	m	h	gNa	gK	gLeak	5	15	20	25	30
11.1333	14.5933	3.46	1.15607		11.0533	14.1833	3.13	1.27796			10.9767	13.8133	2.8366	1.41014		10.9067	13.48	2.5733	1.55442		10.8433	0	13.1733	0	2.33	1.71674		10.78	0	12.8967	0	2.1167	1.88973	1.88973										Velocity (m/s)
11.1167	14.5167	3.4	1.17647								10.9933	13.89	2.8967	1.38088		10.9433	13.63	2.6867	1.48882		10.8967	0	13.4	0	2.5033	1.59789		10.8567	0	13.2033	0	2.3466	1.70459	1.70459				1.5	1.5	1.5	1.5	1.5	1.5	1.15607	1.41014	1.55442	1.71674	1.88973
11.1	14.4267	3.3267	1.20239								11.02	14.0167	2.9967	1.3348		11.01	13.94	2.93	1.36519		11.0267	0	13.97	0	2.9433	1.35902		11.0767	0	14.1367	0	3.06	1.30719	1.30719				1.5	1.5	1.5	1.5	1.5	2	1.17647	1.38088	1.48882	1.59789	1.70459
11.09	14.3733	3.2833	1.21829								11.0467	14.1267	3.08	1.2987		11.0833	14.26	3.1767	1.25917		11.1867	0	14.6867	0	3.5	1.14286		11.4067	0	15.5833	0	4.1766	0.957717	0.957717				1.5	1.5	1.5	1.5	1.5	3	1.20239	1.3348	1.36519	1.35902	1.30719
11.1333	14.5933	3.46	1.15607								10.9767	13.8133	2.8366	1.41014		10.9067	13.48	2.5733	1.55442		10.8433	0	13.1733	0	2.33	1.71674		10.78	0	12.8967	0	2.1167	1.88973	1.88973				1.5	1.5	1.5	1.5	1.5	4	1.21829	1.2987	1.25917	1.14286	0.957717
11.1167	14.5167	3.4	1.17647								10.9933	13.89	2.8967	1.38088		10.9433	13.63	2.6867	1.48882		10.8967	0	13.4	0	2.5033	1.59789		10.8567	0	13.2033	0	2.3466	1.70459	1.70459				1.5	1.5	1.5	1.5	2	1.5	1.15607	1.41014	1.55442	1.71674	1.88973
11.1	14.4267	3.3267	1.20239								11.02	14.0167	2.9967	1.3348		11.01	13.94	2.93	1.36519		11.0267	0	13.97	0	2.9433	1.35902		11.0767	0	14.1367	0	3.06	1.30719	1.30719				1.5	1.5	1.5	1.5	2	2	1.17647	1.38088	1.48882	1.59789	1.70459
11.09	14.3733	3.2833	1.21829								11.0467	14.1267	3.08	1.2987		11.0833	14.26	3.1767	1.25917		11.1867	0	14.6867	0	3.5	1.14286		11.4067	0	15.5833	0	4.1766	0.957717	0.957717				1.5	1.5	1.5	1.5	2	3	1.20239	1.3348	1.36519	1.35902	1.30719
11.1333	14.5933	3.46	1.15607								10.9767	13.8133	2.8366	1.41014		10.9067	13.48	2.5733	1.55442		10.8433	0	13.1733	0	2.33	1.71674		10.78	0	12.8967	0	2.1167	1.88973	1.88973				1.5	1.5	1.5	1.5	2	4	1.21829	1.2987	1.25917	1.14286	0.957717
11.1167	14.5167	3.4	1.17647								10.9933	13.89	2.8967	1.38088		10.9433	13.63	2.6867	1.48882		10.8967	0	13.4	0	2.5033	1.59789		10.8567	0	13.2033	0	2.3466	1.70459	1.70459				1.5	1.5	1.5	1.5	3	1.5	1.15607	1.41014	1.55442	1.71674	1.88973
11.1	14.4267	3.3267	1.20239								11.02	14.0167	2.9967	1.3348		11.01	13.94	2.93	1.36519		11.0267	0	13.97	0	2.9433	1.35902		11.0767	0	14.1367	0	3.06	1.30719	1.30719				1.5	1.5	1.5	1.5	3	2	1.17647	1.38088	1.48882	1.59789	1.70459
11.09	14.3733	3.2833	1.21829								11.0467	14.1267	3.08	1.2987		11.0833	14.26	3.1767	1.25917		11.1867	0	14.6867	0	3.5	1.14286		11.4067	0	15.5833	0	4.1766	0.957717	0.957717				1.5	1.5	1.5	1.5	3	3	1.20239	1.3348	1.36519	1.35902	1.30719
11.1333	14.5933	3.46	1.15607								10.9767	13.8133	2.8366	1.41014		10.9067	13.48	2.5733	1.55442		10.8433	0	13.1733	0	2.33	1.71674		10.78	0	12.8967	0	2.1167	1.88973	1.88973				1.5	1.5	1.5	1.5	3	4	1.21829	1.2987	1.25917	1.14286	0.957717
11.1167	14.5167	3.4	1.17647								10.9933	13.89	2.8967	1.38088		10.9433	13.63	2.6867	1.48882		10.8967	0	13.4	0	2.5033	1.59789		10.8567	0	13.2033	0	2.3466	1.70459	1.70459				1.5	1.5	1.5	1.5	4	1.5	1.15607	1.41014	1.55442	1.71674	1.88973
11.1	14.4267	3.3267	1.20239								11.02	14.0167	2.9967	1.3348		11.01	13.94	2.93	1.36519		11.0267	0	13.97	0	2.9433	1.35902		11.0767	0	14.14	0	3.0633	1.30578	1.30578				1.5	1.5	1.5	1.5	4	2	1.17647	1.38088	1.48882	1.59789	1.70459
11.09	14.3733	3.2833	1.21829								11.0467	14.1267	3.08	1.2987		11.0833	14.26	3.1767	1.25917		11.1867	0	14.6867	0	3.5	1.14286		11.4067	0	15.5867	0	4.18	0.956938	0.956938				1.5	1.5	1.5	1.5	4	3	1.20239	1.3348	1.36519	1.35902	1.30578
11.16	14.72	3.56	1.1236								10.9567	13.7133	2.7566	1.45106		10.87	13.3	2.43	1.64609		10.79	0	12.9367	0	2.1467	1.86333		10.7167	0	12.6133	0	1.8966	2.10904	2.10904				1.5	1.5	1.5	1.5	4	4	1.21829	1.2987	1.25917	1.14286	0.956938
11.1433	14.64	3.4967	1.14394								10.9733	13.7833	2.81	1.42349		10.9	13.43	2.53	1.58103		10.8333	0	13.12	0	2.2867	1.74925		10.7733	0	12.8467	0	2.0734	1.9292	1.9292				1.5	1.5	1.5	2	1.5	1.5	1.1236	1.45106	1.64609	1.86333	2.10904
11.1233	14.54	3.4167	1.17072								10.9967	13.9033	2.9066	1.37618		10.96	13.7	2.74	1.45985		10.9433	0	13.5767	0	2.6334	1.51895		10.9467	0	13.5433	0	2.5966	1.54048	1.54048				1.5	1.5	1.5	2	1.5	2	1.14394	1.42349	1.58103	1.74925	1.9292
11.11	14.4833	3.3733	1.18578								11.02	14.0033	2.9833	1.3408		11.0233	13.9767	2.9534	1.35437		11.0733	0	14.1433	0	3.07	1.30293		11.1967	0	14.59	0	3.3933	1.17879	1.17879				1.5	1.5	1.5	2	1.5	3	1.17072	1.37618	1.45985	1.51895	1.54048
11.16	14.72	3.56	1.1236								10.9567	13.7133	2.7566	1.45106		10.87	13.3	2.43	1.64609		10.79	0	12.9367	0	2.1467	1.86333		10.7167	0	12.6133	0	1.8966	2.10904	2.10904				1.5	1.5	1.5	2	1.5	4	1.18578	1.3408	1.35437	1.30293	1.17879
11.1433	14.64	3.4967	1.14394								10.9733	13.7833	2.81	1.42349		10.9	13.43	2.53	1.58103		10.8333	0	13.12	0	2.2867	1.74925		10.7733	0	12.8467	0	2.0734	1.9292	1.9292				1.5	1.5	1.5	2	2	1.5	1.1236	1.45106	1.64609	1.86333	2.10904
11.1233	14.54	3.4167	1.17072								10.9967	13.9033	2.9066	1.37618		10.96	13.7	2.74	1.45985		10.9433	0	13.5767	0	2.6334	1.51895		10.9467	0	13.5433	0	2.5966	1.54048	1.54048				1.5	1.5	1.5	2	2	2	1.14394	1.42349	1.58103	1.74925	1.9292
11.11	14.4833	3.3733	1.18578								11.02	14.0033	2.9833	1.3408		11.0233	13.9767	2.9534	1.35437		11.0733	0	14.1433	0	3.07	1.30293		11.1967	0	14.59	0	3.3933	1.17879	1.17879				1.5	1.5	1.5	2	2	3	1.17072	1.37618	1.45985	1.51895	1.54048
11.16	14.72	3.56	1.1236								10.9567	13.7133	2.7566	1.45106		10.87	13.3	2.43	1.64609		10.79	0	12.9367	0	2.1467	1.86333		10.7167	0	12.6133	0	1.8966	2.10904	2.10904				1.5	1.5	1.5	2	2	4	1.18578	1.3408	1.35437	1.30293	1.17879
11.1433	14.64	3.4967	1.14394								10.9733	13.7833	2.81	1.42349		10.9	13.43	2.53	1.58103		10.8333	0	13.12	0	2.2867	1.74925		10.7733	0	12.8467	0	2.0734	1.9292	1.9292				1.5	1.5	1.5	2	3	1.5	1.1236	1.45106	1.64609	1.86333	2.10904
11.1233	14.54	3.4167	1.17072								10.9967	13.9033	2.9066	1.37618		10.96	13.7	2.74	1.45985		10.9433	0	13.5767	0	2.6334	1.51895		10.9467	0	13.5433	0	2.5966	1.54048	1.54048				1.5	1.5	1.5	2	3	2	1.14394	1.42349	1.58103	1.74925	1.9292
11.11	14.4833	3.3733	1.18578								11.02	14.0033	2.9833	1.3408		11.0233	13.9767	2.9534	1.35437		11.0733	0	14.1433	0	3.07	1.30293		11.1967	0	14.59	0	3.3933	1.17879	1.17879				1.5	1.5	1.5	2	3	3	1.17072	1.37618	1.45985	1.51895	1.54048
11.16	14.72	3.56	1.1236								10.9567	13.7133	2.7566	1.45106		10.87	13.3	2.43	1.64609		10.79	0	12.9367	0	2.1467	1.86333		10.7167	0	12.6133	0	1.8966	2.10904	2.10904				1.5	1.5	1.5	2	3	4	1.18578	1.3408	1.35437	1.30293	1.17879
11.1433	14.64	3.4967	1.14394								10.9733	13.7833	2.81	1.42349		10.9	13.43	2.53	1.58103		10.8333	0	13.12	0	2.2867	1.74925		10.7767	0	12.8467	0	2.07	1.93237	1.93237				1.5	1.5	1.5	2	4	1.5	1.1236	1.45106	1.64609	1.86333	2.10904
11.1233	14.54	3.4167	1.17072								10.9967	13.9033	2.9066	1.37618		10.96	13.7	2.74	1.45985		10.9433	0	13.5767	0	2.6334	1.51895		10.9467	0	13.5433	0	2.5966	1.54048	1.54048				1.5	1.5	1.5	2	4	2	1.14394	1.42349	1.58103	1.74925	1.93237
11.11	14.4833	3.3733	1.18578								11.02	14.0033	2.9833	1.3408		11.0233	13.9767	2.9534	1.35437		11.0733	0	14.1433	0	3.07	1.30293		11.1967	0	14.59	0	3.3933	1.17879	1.17879				1.5	1.5	1.5	2	4	3	1.17072	1.37618	1.45985	1.51895	1.54048
11.1967	14.9133	3.7166	1.07625								10.93	13.58	2.65	1.50943		10.82	13.0733	2.2533	1.77517		10.7233	0	12.6467	0	1.9234	2.07965		10.6367	0	12.2867	0	1.65	2.42424	2.42424				1.5	1.5	1.5	2	4	4	1.18578	1.3408	1.35437	1.30293	1.17879
11.18	14.82	3.64	1.0989								10.9433	13.6433	2.7	1.48148		10.8467	13.1833	2.3366	1.71189		10.76	0	12.7867	0	2.0267	1.97365		10.68	0	12.45	0	1.77	2.25989	2.25989				1.5	1.5	1.5	3	1.5	1.5	1.07625	1.50943	1.77517	2.07965	2.42424
11.1567	14.7133	3.5566	1.12467								10.9667	13.75	2.7833	1.43714		10.9	13.4033	2.5033	1.59789		10.8433	0	13.13	0	2.2867	1.74925		10.8067	0	12.93	0	2.1233	1.88386	1.88386				1.5	1.5	1.5	3	1.5	2	1.0989	1.48148	1.71189	1.97365	2.25989
11.1433	14.65	3.5067	1.14067								10.9867	13.8433	2.8566	1.40027		10.95	13.63	2.68	1.49254		10.9467	0	13.55	0	2.6033	1.53651		10.99	0	13.6333	0	2.6433	1.51326	1.51326				1.5	1.5	1.5	3	1.5	3	1.12467	1.43714	1.59789	1.74925	1.88386
11.1967	14.9133	3.7166	1.07625								10.93	13.58	2.65	1.50943		10.82	13.0733	2.2533	1.77517		10.7233	0	12.6467	0	1.9234	2.07965		10.6367	0	12.2867	0	1.65	2.42424	2.42424				1.5	1.5	1.5	3	1.5	4	1.14067	1.40027	1.49254	1.53651	1.51326
11.18	14.82	3.64	1.0989								10.9433	13.6433	2.7	1.48148		10.8467	13.1833	2.3366	1.71189		10.76	0	12.7867	0	2.0267	1.97365		10.68	0	12.45	0	1.77	2.25989	2.25989				1.5	1.5	1.5	3	2	1.5	1.07625	1.50943	1.77517	2.07965	2.42424
11.1567	14.7133	3.5566	1.12467								10.9667	13.75	2.7833	1.43714		10.9	13.4033	2.5033	1.59789		10.8433	0	13.13	0	2.2867	1.74925		10.8067	0	12.93	0	2.1233	1.88386	1.88386				1.5	1.5	1.5	3	2	2	1.0989	1.48148	1.71189	1.97365	2.25989
11.1433	14.65	3.5067	1.14067								10.9867	13.8433	2.8566	1.40027		10.95	13.63	2.68	1.49254		10.9467	0	13.55	0	2.6033	1.53651		10.99	0	13.6333	0	2.6433	1.51326	1.51326				1.5	1.5	1.5	3	2	3	1.12467	1.43714	1.59789	1.74925	1.88386
11.1967	14.9133	3.7166	1.07625								10.93	13.58	2.65	1.50943		10.82	13.0733	2.2533	1.77517		10.7233	0	12.6467	0	1.9234	2.07965		10.6367	0	12.2867	0	1.65	2.42424	2.42424				1.5	1.5	1.5	3	2	4	1.14067	1.40027	1.49254	1.53651	1.51326
11.18	14.82	3.64	1.0989								10.9433	13.6433	2.7	1.48148		10.8467	13.1833	2.3366	1.71189		10.76	0	12.7867	0	2.0267	1.97365		10.68	0	12.45	0	1.77	2.25989	2.25989				1.5	1.5	1.5	3	3	1.5	1.07625	1.50943	1.77517	2.07965	2.42424
11.1567	14.7133	3.5566	1.12467								10.9667	13.75	2.7833	1.43714		10.9	13.4033	2.5033	1.59789		10.8433	0	13.13	0	2.2867	1.74925		10.8067	0	12.93	0	2.1233	1.88386	1.88386				1.5	1.5	1.5	3	3	2	1.0989	1.48148	1.71189	1.97365	2.25989
11.1433	14.65	3.5067	1.14067								10.9867	13.8433	2.8566	1.40027		10.95	13.63	2.68	1.49254		10.9467	0	13.55	0	2.6033	1.53651		10.99	0	13.6333	0	2.6433	1.51326	1.51326				1.5	1.5	1.5	3	3	3	1.12467	1.43714	1.59789	1.74925	1.88386
11.1967	14.9133	3.7166	1.07625								10.93	13.58	2.65	1.50943		10.82	13.0767	2.2567	1.7725		10.7233	0	12.6467	0	1.9234	2.07965		10.6367	0	12.2867	0	1.65	2.42424	2.42424				1.5	1.5	1.5	3	3	4	1.14067	1.40027	1.49254	1.53651	1.51326
11.18	14.82	3.64	1.0989								10.9433	13.6433	2.7	1.48148		10.8467	13.1833	2.3366	1.71189		10.76	0	12.7867	0	2.0267	1.97365		10.68	0	12.45	0	1.77	2.25989	2.25989				1.5	1.5	1.5	3	4	1.5	1.07625	1.50943	1.7725	2.07965	2.42424
11.1567	14.7133	3.5566	1.12467								10.9667	13.75	2.7833	1.43714		10.9	13.4033	2.5033	1.59789		10.8467	0	13.13	0	2.2833	1.75185		10.8067	0	12.93	0	2.1233	1.88386	1.88386				1.5	1.5	1.5	3	4	2	1.0989	1.48148	1.71189	1.97365	2.25989
11.1433	14.65	3.5067	1.14067								10.9867	13.8433	2.8566	1.40027		10.95	13.63	2.68	1.49254		10.9467	0	13.55	0	2.6033	1.53651		10.99	0	13.6333	0	2.6433	1.51326	1.51326				1.5	1.5	1.5	3	4	3	1.12467	1.43714	1.59789	1.75185	1.88386
11.2267	15.06	3.8333	1.04349								10.91	13.49	2.58	1.55039		10.79	12.93	2.14	1.86916		10.6833	0	12.47	0	1.7867	2.23876		10.59	0	12.0933	0	1.5033	2.66081	2.66081				1.5	1.5	1.5	3	4	4	1.14067	1.40027	1.49254	1.53651	1.51326
11.2067	14.96	3.7533	1.06573								10.9233	13.55	2.6267	1.52282		10.8133	13.0267	2.2134	1.80717		10.7133	0	12.5867	0	1.8734	2.13516		10.6267	0	12.2233	0	1.5966	2.50532	2.50532				1.5	1.5	1.5	4	1.5	1.5	1.04349	1.55039	1.86916	2.23876	2.66081
11.1833	14.8433	3.66	1.0929								10.9467	13.65	2.7033	1.47967		10.86	13.22	2.36	1.69492		10.7867	0	12.8733	0	2.0866	1.91699		10.73	0	12.6033	0	1.8733	2.13527	2.13527				1.5	1.5	1.5	4	1.5	2	1.06573	1.52282	1.80717	2.13516	2.50532
11.17	14.7733	3.6033	1.11009								10.9667	13.7367	2.77	1.44404		10.9067	13.4167	2.51	1.59363		10.8733	0	13.2167	0	2.3434	1.70692		10.8767	0	13.15	0	2.2733	1.75956	1.75956				1.5	1.5	1.5	4	1.5	3	1.0929	1.47967	1.69492	1.91699	2.13527
11.2267	15.06	3.8333	1.04349								10.91	13.49	2.58	1.55039		10.79	12.93	2.14	1.86916		10.6833	0	12.47	0	1.7867	2.23876		10.59	0	12.0933	0	1.5033	2.66081	2.66081				1.5	1.5	1.5	4	1.5	4	1.11009	1.44404	1.59363	1.70692	1.75956
11.2067	14.96	3.7533	1.06573								10.9233	13.55	2.6267	1.52282		10.8133	13.0267	2.2134	1.80717		10.7133	0	12.5867	0	1.8734	2.13516		10.6267	0	12.2233	0	1.5966	2.50532	2.50532				1.5	1.5	1.5	4	2	1.5	1.04349	1.55039	1.86916	2.23876	2.66081
11.1833	14.8433	3.66	1.0929								10.9467	13.65	2.7033	1.47967		10.86	13.22	2.36	1.69492		10.7867	0	12.8733	0	2.0866	1.91699		10.73	0	12.6033	0	1.8733	2.13527	2.13527				1.5	1.5	1.5	4	2	2	1.06573	1.52282	1.80717	2.13516	2.50532
11.17	14.7733	3.6033	1.11009								10.9667	13.7367	2.77	1.44404		10.9067	13.4167	2.51	1.59363		10.8733	0	13.2167	0	2.3434	1.70692		10.8767	0	13.15	0	2.2733	1.75956	1.75956				1.5	1.5	1.5	4	2	3	1.0929	1.47967	1.69492	1.91699	2.13527
11.2267	15.06	3.8333	1.04349								10.91	13.49	2.58	1.55039		10.79	12.93	2.14	1.86916		10.6833	0	12.47	0	1.7867	2.23876		10.59	0	12.0933	0	1.5033	2.66081	2.66081				1.5	1.5	1.5	4	2	4	1.11009	1.44404	1.59363	1.70692	1.75956
11.2067	14.96	3.7533	1.06573								10.9233	13.55	2.6267	1.52282		10.8133	13.0267	2.2134	1.80717		10.7133	0	12.5867	0	1.8734	2.13516		10.6267	0	12.2233	0	1.5966	2.50532	2.50532				1.5	1.5	1.5	4	3	1.5	1.04349	1.55039	1.86916	2.23876	2.66081
11.1833	14.8433	3.66	1.0929								10.9467	13.65	2.7033	1.47967		10.86	13.22	2.36	1.69492		10.7867	0	12.8733	0	2.0866	1.91699		10.73	0	12.6033	0	1.8733	2.13527	2.13527				1.5	1.5	1.5	4	3	2	1.06573	1.52282	1.80717	2.13516	2.50532
11.17	14.7733	3.6033	1.11009								10.9667	13.7367	2.77	1.44404		10.9067	13.4167	2.51	1.59363		10.8733	0	13.2167	0	2.3434	1.70692		10.8767	0	13.15	0	2.2733	1.75956	1.75956				1.5	1.5	1.5	4	3	3	1.0929	1.47967	1.69492	1.91699	2.13527
11.2267	15.06	3.8333	1.04349								10.91	13.49	2.58	1.55039		10.79	12.93	2.14	1.86916		10.6833	0	12.47	0	1.7867	2.23876		10.59	0	12.0933	0	1.5033	2.66081	2.66081				1.5	1.5	1.5	4	3	4	1.11009	1.44404	1.59363	1.70692	1.75956
11.2067	14.96	3.7533	1.06573								10.9233	13.55	2.6267	1.52282		10.8133	13.0267	2.2134	1.80717		10.7133	0	12.5867	0	1.8734	2.13516		10.6267	0	12.2233	0	1.5966	2.50532	2.50532				1.5	1.5	1.5	4	4	1.5	1.04349	1.55039	1.86916	2.23876	2.66081
11.1833	14.8433	3.66	1.0929								10.9467	13.65	2.7033	1.47967		10.86	13.22	2.36	1.69492		10.7867	0	12.8733	0	2.0866	1.91699		10.73	0	12.6033	0	1.8733	2.13527	2.13527				1.5	1.5	1.5	4	4	2	1.06573	1.52282	1.80717	2.13516	2.50532
11.17	14.7733	3.6033	1.11009								10.9667	13.7367	2.77	1.44404		10.9067	13.4167	2.51	1.59363		10.8733	0	13.2167	0	2.3434	1.70692		10.8767	0	13.15	0	2.2733	1.75956	1.75956				1.5	1.5	1.5	4	4	3	1.0929	1.47967	1.69492	1.91699	2.13527
11.1333	14.59	3.4567	1.15717								10.9767	13.8167	2.84	1.40845		10.91	13.4833	2.5733	1.55442		10.8433	0	13.18	0	2.3367	1.71182		10.7833	0	12.9033	0	2.12	1.88679	1.88679				1.5	1.5	1.5	4	4	4	1.11009	1.44404	1.59363	1.70692	1.75956
11.1167	14.5133	3.3966	1.17765								10.9933	13.89	2.8967	1.38088		10.9433	13.6333	2.69	1.48699		10.8967	0	13.4067	0	2.51	1.59363		10.8567	0	13.21	0	2.3533	1.69974	1.69974				1.5	1.5	2	1.5	1.5	1.5	1.15717	1.40845	1.55442	1.71182	1.88679
11.1	14.4233	3.3233	1.20362								11.0233	14.02	2.9967	1.3348		11.0133	13.9433	2.93	1.36519		11.03	0	13.98	0	2.95	1.35593		11.08	0	14.1567	0	3.0767	1.30009	1.30009				1.5	1.5	2	1.5	1.5	2	1.17765	1.38088	1.48699	1.59363	1.69974
11.09	14.37	3.28	1.21951								11.0467	14.13	3.0833	1.29731		11.0833	14.2667	3.1834	1.25652		11.19	0	14.7033	0	3.5133	1.13853		11.4133	0	15.6233	0	4.21	0.950119	0.950119				1.5	1.5	2	1.5	1.5	3	1.20362	1.3348	1.36519	1.35593	1.30009
11.1333	14.59	3.4567	1.15717								10.9767	13.8167	2.84	1.40845		10.91	13.4833	2.5733	1.55442		10.8433	0	13.18	0	2.3367	1.71182		10.7833	0	12.9033	0	2.12	1.88679	1.88679				1.5	1.5	2	1.5	1.5	4	1.21951	1.29731	1.25652	1.13853	0.950119
11.1167	14.5133	3.3966	1.17765								10.9933	13.89	2.8967	1.38088		10.9433	13.6333	2.69	1.48699		10.8967	0	13.4067	0	2.51	1.59363		10.8567	0	13.21	0	2.3533	1.69974	1.69974				1.5	1.5	2	1.5	2	1.5	1.15717	1.40845	1.55442	1.71182	1.88679
11.1	14.4233	3.3233	1.20362								11.0233	14.02	2.9967	1.3348		11.0133	13.9433	2.93	1.36519		11.03	0	13.98	0	2.95	1.35593		11.08	0	14.1567	0	3.0767	1.30009	1.30009				1.5	1.5	2	1.5	2	2	1.17765	1.38088	1.48699	1.59363	1.69974
11.09	14.37	3.28	1.21951								11.0467	14.13	3.0833	1.29731		11.0833	14.2667	3.1834	1.25652		11.19	0	14.7033	0	3.5133	1.13853		11.4133	0	15.6233	0	4.21	0.950119	0.950119				1.5	1.5	2	1.5	2	3	1.20362	1.3348	1.36519	1.35593	1.30009
11.1333	14.59	3.4567	1.15717								10.9767	13.8167	2.84	1.40845		10.91	13.4833	2.5733	1.55442		10.8433	0	13.18	0	2.3367	1.71182		10.7833	0	12.9033	0	2.12	1.88679	1.88679				1.5	1.5	2	1.5	2	4	1.21951	1.29731	1.25652	1.13853	0.950119
11.1167	14.5133	3.3966	1.17765								10.9933	13.89	2.8967	1.38088		10.9433	13.6333	2.69	1.48699		10.8967	0	13.4067	0	2.51	1.59363		10.8567	0	13.2133	0	2.3566	1.69736	1.69736				1.5	1.5	2	1.5	3	1.5	1.15717	1.40845	1.55442	1.71182	1.88679
11.1	14.4233	3.3233	1.20362								11.0233	14.02	2.9967	1.3348		11.0133	13.9467	2.9334	1.36361		11.03	0	13.98	0	2.95	1.35593		11.08	0	14.1567	0	3.0767	1.30009	1.30009				1.5	1.5	2	1.5	3	2	1.17765	1.38088	1.48699	1.59363	1.69736
11.09	14.37	3.28	1.21951								11.0467	14.13	3.0833	1.29731		11.0833	14.2667	3.1834	1.25652		11.19	0	14.7033	0	3.5133	1.13853		11.4133	0	15.6233	0	4.21	0.950119	0.950119				1.5	1.5	2	1.5	3	3	1.20362	1.3348	1.36361	1.35593	1.30009
11.1333	14.59	3.4567	1.15717								10.9767	13.8167	2.84	1.40845		10.91	13.4833	2.5733	1.55442		10.8433	0	13.18	0	2.3367	1.71182		10.7833	0	12.9033	0	2.12	1.88679	1.88679				1.5	1.5	2	1.5	3	4	1.21951	1.29731	1.25652	1.13853	0.950119
11.1167	14.5133	3.3966	1.17765								10.9933	13.89	2.8967	1.38088		10.9433	13.6333	2.69	1.48699		10.8967	0	13.4067	0	2.51	1.59363		10.8567	0	13.2133	0	2.3566	1.69736	1.69736				1.5	1.5	2	1.5	4	1.5	1.15717	1.40845	1.55442	1.71182	1.88679
11.1	14.4233	3.3233	1.20362								11.0233	14.02	2.9967	1.3348		11.0133	13.9467	2.9334	1.36361		11.03	0	13.98	0	2.95	1.35593		11.08	0	14.1567	0	3.0767	1.30009	1.30009				1.5	1.5	2	1.5	4	2	1.17765	1.38088	1.48699	1.59363	1.69736
11.09	14.37	3.28	1.21951								11.0467	14.13	3.0833	1.29731		11.0833	14.2667	3.1834	1.25652		11.19	0	14.7033	0	3.5133	1.13853		11.4133	0	15.6267	0	4.2134	0.949352	0.949352				1.5	1.5	2	1.5	4	3	1.20362	1.3348	1.36361	1.35593	1.30009
11.16	14.72	3.56	1.1236								10.9567	13.7167	2.76	1.44928		10.87	13.3033	2.4333	1.64386		10.79	0	12.94	0	2.15	1.86047		10.7167	0	12.6167	0	1.9	2.10526	2.10526				1.5	1.5	2	1.5	4	4	1.21951	1.29731	1.25652	1.13853	0.949352
11.1433	14.6367	3.4934	1.14502								10.9733	13.7867	2.8134	1.42177		10.9	13.4333	2.5333	1.57897		10.8367	0	13.1233	0	2.2866	1.74932		10.7767	0	12.8533	0	2.0766	1.92623	1.92623				1.5	1.5	2	2	1.5	1.5	1.1236	1.44928	1.64386	1.86047	2.10526
11.1233	14.54	3.4167	1.17072								11	13.9067	2.9067	1.37613		10.9633	13.7033	2.74	1.45985		10.9433	0	13.5833	0	2.64	1.51515		10.95	0	13.5533	0	2.6033	1.53651	1.53651				1.5	1.5	2	2	1.5	2	1.14502	1.42177	1.57897	1.74932	1.92623
11.11	14.4833	3.3733	1.18578								11.02	14.0067	2.9867	1.33927		11.0233	13.98	2.9567	1.35286		11.0767	0	14.1533	0	3.0766	1.30014		11.2033	0	14.61	0	3.4067	1.17416	1.17416				1.5	1.5	2	2	1.5	3	1.17072	1.37613	1.45985	1.51515	1.53651
11.16	14.72	3.56	1.1236								10.9567	13.7167	2.76	1.44928		10.87	13.3033	2.4333	1.64386		10.79	0	12.94	0	2.15	1.86047		10.7167	0	12.6167	0	1.9	2.10526	2.10526				1.5	1.5	2	2	1.5	4	1.18578	1.33927	1.35286	1.30014	1.17416
11.1433	14.6367	3.4934	1.14502								10.9733	13.7867	2.8134	1.42177		10.9	13.4333	2.5333	1.57897		10.8367	0	13.1233	0	2.2866	1.74932		10.7767	0	12.8533	0	2.0766	1.92623	1.92623				1.5	1.5	2	2	2	1.5	1.1236	1.44928	1.64386	1.86047	2.10526
11.1233	14.54	3.4167	1.17072								11	13.9067	2.9067	1.37613		10.9633	13.7033	2.74	1.45985		10.9433	0	13.5833	0	2.64	1.51515		10.95	0	13.5533	0	2.6033	1.53651	1.53651				1.5	1.5	2	2	2	2	1.14502	1.42177	1.57897	1.74932	1.92623
11.11	14.4833	3.3733	1.18578								11.02	14.0067	2.9867	1.33927		11.0233	13.98	2.9567	1.35286		11.0767	0	14.1533	0	3.0766	1.30014		11.2033	0	14.61	0	3.4067	1.17416	1.17416				1.5	1.5	2	2	2	3	1.17072	1.37613	1.45985	1.51515	1.53651
11.16	14.72	3.56	1.1236								10.9567	13.7167	2.76	1.44928		10.87	13.3033	2.4333	1.64386		10.79	0	12.94	0	2.15	1.86047		10.7167	0	12.62	0	1.9033	2.10161	2.10161				1.5	1.5	2	2	2	4	1.18578	1.33927	1.35286	1.30014	1.17416
11.1433	14.6367	3.4934	1.14502								10.9733	13.7867	2.8134	1.42177		10.9	13.4333	2.5333	1.57897		10.8367	0	13.1267	0	2.29	1.74672		10.7767	0	12.8533	0	2.0766	1.92623	1.92623				1.5	1.5	2	2	3	1.5	1.1236	1.44928	1.64386	1.86047	2.10161
11.1233	14.54	3.4167	1.17072								11	13.9067	2.9067	1.37613		10.9633	13.7033	2.74	1.45985		10.9433	0	13.5833	0	2.64	1.51515		10.95	0	13.5533	0	2.6033	1.53651	1.53651				1.5	1.5	2	2	3	2	1.14502	1.42177	1.57897	1.74672	1.92623
11.11	14.4833	3.3733	1.18578								11.02	14.0067	2.9867	1.33927		11.0233	13.98	2.9567	1.35286		11.0767	0	14.1533	0	3.0766	1.30014		11.2033	0	14.61	0	3.4067	1.17416	1.17416				1.5	1.5	2	2	3	3	1.17072	1.37613	1.45985	1.51515	1.53651
11.16	14.72	3.56	1.1236								10.9567	13.7167	2.76	1.44928		10.87	13.3033	2.4333	1.64386		10.79	0	12.94	0	2.15	1.86047		10.7167	0	12.62	0	1.9033	2.10161	2.10161				1.5	1.5	2	2	3	4	1.18578	1.33927	1.35286	1.30014	1.17416
11.1433	14.6367	3.4934	1.14502								10.9733	13.7867	2.8134	1.42177		10.9	13.4333	2.5333	1.57897		10.8367	0	13.1267	0	2.29	1.74672		10.7767	0	12.8533	0	2.0766	1.92623	1.92623				1.5	1.5	2	2	4	1.5	1.1236	1.44928	1.64386	1.86047	2.10161
11.1233	14.54	3.4167	1.17072								11	13.9067	2.9067	1.37613		10.9633	13.7033	2.74	1.45985		10.9433	0	13.5833	0	2.64	1.51515		10.95	0	13.5567	0	2.6067	1.53451	1.53451				1.5	1.5	2	2	4	2	1.14502	1.42177	1.57897	1.74672	1.92623
11.11	14.4833	3.3733	1.18578								11.02	14.0067	2.9867	1.33927		11.0233	13.98	2.9567	1.35286		11.0767	0	14.1533	0	3.0766	1.30014		11.2033	0	14.61	0	3.4067	1.17416	1.17416				1.5	1.5	2	2	4	3	1.17072	1.37613	1.45985	1.51515	1.53451
11.1967	14.91	3.7133	1.07721								10.93	13.58	2.65	1.50943		10.82	13.0767	2.2567	1.7725		10.7233	0	12.65	0	1.9267	2.07609		10.6367	0	12.29	0	1.6533	2.4194	2.4194				1.5	1.5	2	2	4	4	1.18578	1.33927	1.35286	1.30014	1.17416
11.1767	14.82	3.6433	1.09791								10.9433	13.6467	2.7034	1.47962		10.8467	13.1867	2.34	1.7094		10.76	0	12.79	0	2.03	1.97044		10.6833	0	12.4533	0	1.77	2.25989	2.25989				1.5	1.5	2	3	1.5	1.5	1.07721	1.50943	1.7725	2.07609	2.4194
11.1567	14.71	3.5533	1.12571								10.9667	13.7533	2.7866	1.43544		10.9	13.4067	2.5067	1.59572		10.8467	0	13.1367	0	2.29	1.74672		10.81	0	12.9367	0	2.1267	1.88085	1.88085				1.5	1.5	2	3	1.5	2	1.09791	1.47962	1.7094	1.97044	2.25989
11.1433	14.6467	3.5034	1.14175								10.9867	13.8467	2.86	1.3986		10.9533	13.6333	2.68	1.49254		10.95	0	13.5567	0	2.6067	1.53451		10.99	0	13.6433	0	2.6533	1.50756	1.50756				1.5	1.5	2	3	1.5	3	1.12571	1.43544	1.59572	1.74672	1.88085
11.1967	14.91	3.7133	1.07721								10.93	13.58	2.65	1.50943		10.82	13.0767	2.2567	1.7725		10.7233	0	12.65	0	1.9267	2.07609		10.6367	0	12.29	0	1.6533	2.4194	2.4194				1.5	1.5	2	3	1.5	4	1.14175	1.3986	1.49254	1.53451	1.50756
11.1767	14.82	3.6433	1.09791								10.9433	13.6467	2.7034	1.47962		10.8467	13.1867	2.34	1.7094		10.76	0	12.79	0	2.03	1.97044		10.6833	0	12.4533	0	1.77	2.25989	2.25989				1.5	1.5	2	3	2	1.5	1.07721	1.50943	1.7725	2.07609	2.4194
11.1567	14.71	3.5533	1.12571								10.9667	13.7533	2.7866	1.43544		10.9	13.4067	2.5067	1.59572		10.8467	0	13.1367	0	2.29	1.74672		10.81	0	12.9367	0	2.1267	1.88085	1.88085				1.5	1.5	2	3	2	2	1.09791	1.47962	1.7094	1.97044	2.25989
11.1433	14.6467	3.5034	1.14175								10.9867	13.8467	2.86	1.3986		10.9533	13.6333	2.68	1.49254		10.95	0	13.5567	0	2.6067	1.53451		10.99	0	13.6433	0	2.6533	1.50756	1.50756				1.5	1.5	2	3	2	3	1.12571	1.43544	1.59572	1.74672	1.88085
11.1967	14.91	3.7133	1.07721								10.93	13.5833	2.6533	1.50756		10.82	13.0767	2.2567	1.7725		10.7233	0	12.65	0	1.9267	2.07609		10.6367	0	12.29	0	1.6533	2.4194	2.4194				1.5	1.5	2	3	2	4	1.14175	1.3986	1.49254	1.53451	1.50756
11.1767	14.82	3.6433	1.09791								10.9433	13.6467	2.7034	1.47962		10.8467	13.1867	2.34	1.7094		10.76	0	12.79	0	2.03	1.97044		10.6833	0	12.4533	0	1.77	2.25989	2.25989				1.5	1.5	2	3	3	1.5	1.07721	1.50756	1.7725	2.07609	2.4194
11.1567	14.71	3.5533	1.12571								10.9667	13.7533	2.7866	1.43544		10.9	13.4067	2.5067	1.59572		10.8467	0	13.1367	0	2.29	1.74672		10.81	0	12.9367	0	2.1267	1.88085	1.88085				1.5	1.5	2	3	3	2	1.09791	1.47962	1.7094	1.97044	2.25989
11.1433	14.6467	3.5034	1.14175								10.9867	13.8467	2.86	1.3986		10.9533	13.6333	2.68	1.49254		10.95	0	13.5567	0	2.6067	1.53451		10.99	0	13.6467	0	2.6567	1.50563	1.50563				1.5	1.5	2	3	3	3	1.12571	1.43544	1.59572	1.74672	1.88085
11.1967	14.91	3.7133	1.07721								10.93	13.5833	2.6533	1.50756		10.82	13.0767	2.2567	1.7725		10.7233	0	12.65	0	1.9267	2.07609		10.6367	0	12.29	0	1.6533	2.4194	2.4194				1.5	1.5	2	3	3	4	1.14175	1.3986	1.49254	1.53451	1.50563
11.1767	14.82	3.6433	1.09791								10.9433	13.6467	2.7034	1.47962		10.8467	13.1867	2.34	1.7094		10.76	0	12.79	0	2.03	1.97044		10.6833	0	12.4533	0	1.77	2.25989	2.25989				1.5	1.5	2	3	4	1.5	1.07721	1.50756	1.7725	2.07609	2.4194
11.1567	14.71	3.5533	1.12571								10.9667	13.7533	2.7866	1.43544		10.9	13.4067	2.5067	1.59572		10.8467	0	13.1367	0	2.29	1.74672		10.81	0	12.9367	0	2.1267	1.88085	1.88085				1.5	1.5	2	3	4	2	1.09791	1.47962	1.7094	1.97044	2.25989
11.1433	14.6467	3.5034	1.14175								10.9867	13.8467	2.86	1.3986		10.9533	13.6333	2.68	1.49254		10.95	0	13.5567	0	2.6067	1.53451		10.99	0	13.6467	0	2.6567	1.50563	1.50563				1.5	1.5	2	3	4	3	1.12571	1.43544	1.59572	1.74672	1.88085
11.2267	15.0567	3.83	1.04439								10.91	13.4933	2.5833	1.54841		10.79	12.9333	2.1433	1.86628		10.6833	0	12.4733	0	1.79	2.23464		10.59	0	12.0967	0	1.5067	2.65481	2.65481				1.5	1.5	2	3	4	4	1.14175	1.3986	1.49254	1.53451	1.50563
11.2067	14.9567	3.75	1.06667								10.9233	13.55	2.6267	1.52282		10.8133	13.0267	2.2134	1.80717		10.7133	0	12.59	0	1.8767	2.1314		10.6267	0	12.2267	0	1.6	2.5	2.5				1.5	1.5	2	4	1.5	1.5	1.04439	1.54841	1.86628	2.23464	2.65481
11.1833	14.84	3.6567	1.09388								10.9467	13.6533	2.7066	1.47787		10.86	13.22	2.36	1.69492		10.7867	0	12.8767	0	2.09	1.91388		10.73	0	12.6067	0	1.8767	2.1314	2.1314				1.5	1.5	2	4	1.5	2	1.06667	1.52282	1.80717	2.1314	2.5
11.17	14.7733	3.6033	1.11009								10.9667	13.7367	2.77	1.44404		10.9067	13.42	2.5133	1.59153		10.8733	0	13.22	0	2.3467	1.70452		10.88	0	13.1567	0	2.2767	1.75693	1.75693				1.5	1.5	2	4	1.5	3	1.09388	1.47787	1.69492	1.91388	2.1314
11.2267	15.0567	3.83	1.04439								10.91	13.4933	2.5833	1.54841		10.79	12.9333	2.1433	1.86628		10.6833	0	12.4733	0	1.79	2.23464		10.59	0	12.0967	0	1.5067	2.65481	2.65481				1.5	1.5	2	4	1.5	4	1.11009	1.44404	1.59153	1.70452	1.75693
11.2067	14.9567	3.75	1.06667								10.9233	13.55	2.6267	1.52282		10.8133	13.0267	2.2134	1.80717		10.7133	0	12.59	0	1.8767	2.1314		10.6267	0	12.2267	0	1.6	2.5	2.5				1.5	1.5	2	4	2	1.5	1.04439	1.54841	1.86628	2.23464	2.65481
11.1833	14.84	3.6567	1.09388								10.9467	13.6533	2.7066	1.47787		10.86	13.22	2.36	1.69492		10.7867	0	12.8767	0	2.09	1.91388		10.73	0	12.6067	0	1.8767	2.1314	2.1314				1.5	1.5	2	4	2	2	1.06667	1.52282	1.80717	2.1314	2.5
11.17	14.7733	3.6033	1.11009								10.9667	13.7367	2.77	1.44404		10.9067	13.42	2.5133	1.59153		10.8733	0	13.22	0	2.3467	1.70452		10.88	0	13.1567	0	2.2767	1.75693	1.75693				1.5	1.5	2	4	2	3	1.09388	1.47787	1.69492	1.91388	2.1314
11.2267	15.0567	3.83	1.04439								10.91	13.4933	2.5833	1.54841		10.79	12.9333	2.1433	1.86628		10.6833	0	12.4733	0	1.79	2.23464		10.59	0	12.0967	0	1.5067	2.65481	2.65481				1.5	1.5	2	4	2	4	1.11009	1.44404	1.59153	1.70452	1.75693
11.2067	14.9567	3.75	1.06667								10.9233	13.55	2.6267	1.52282		10.8133	13.0267	2.2134	1.80717		10.7133	0	12.59	0	1.8767	2.1314		10.6267	0	12.2267	0	1.6	2.5	2.5				1.5	1.5	2	4	3	1.5	1.04439	1.54841	1.86628	2.23464	2.65481
11.1833	14.84	3.6567	1.09388								10.9467	13.6533	2.7066	1.47787		10.86	13.22	2.36	1.69492		10.7867	0	12.8767	0	2.09	1.91388		10.73	0	12.6067	0	1.8767	2.1314	2.1314				1.5	1.5	2	4	3	2	1.06667	1.52282	1.80717	2.1314	2.5
11.17	14.7733	3.6033	1.11009								10.9667	13.7367	2.77	1.44404		10.9067	13.42	2.5133	1.59153		10.8733	0	13.22	0	2.3467	1.70452		10.88	0	13.1567	0	2.2767	1.75693	1.75693				1.5	1.5	2	4	3	3	1.09388	1.47787	1.69492	1.91388	2.1314
11.2267	15.0567	3.83	1.04439								10.91	13.4933	2.5833	1.54841		10.79	12.9333	2.1433	1.86628		10.6833	0	12.4733	0	1.79	2.23464		10.59	0	12.0967	0	1.5067	2.65481	2.65481				1.5	1.5	2	4	3	4	1.11009	1.44404	1.59153	1.70452	1.75693
11.2067	14.9567	3.75	1.06667								10.9233	13.55	2.6267	1.52282		10.8133	13.0267	2.2134	1.80717		10.7133	0	12.59	0	1.8767	2.1314		10.6267	0	12.2267	0	1.6	2.5	2.5				1.5	1.5	2	4	4	1.5	1.04439	1.54841	1.86628	2.23464	2.65481
11.1833	14.84	3.6567	1.09388								10.9467	13.6533	2.7066	1.47787		10.86	13.22	2.36	1.69492		10.7867	0	12.8767	0	2.09	1.91388		10.73	0	12.6067	0	1.8767	2.1314	2.1314				1.5	1.5	2	4	4	2	1.06667	1.52282	1.80717	2.1314	2.5
11.17	14.7733	3.6033	1.11009								10.9667	13.7367	2.77	1.44404		10.9067	13.42	2.5133	1.59153		10.8733	0	13.22	0	2.3467	1.70452		10.88	0	13.1567	0	2.2767	1.75693	1.75693				1.5	1.5	2	4	4	3	1.09388	1.47787	1.69492	1.91388	2.1314
11.1333	14.59	3.4567	1.15717								10.9767	13.82	2.8433	1.40682		10.91	13.49	2.58	1.55039		10.8467	0	13.1933	0	2.3466	1.70459		10.7867	0	12.9233	0	2.1366	1.87213	1.87213				1.5	1.5	2	4	4	4	1.11009	1.44404	1.59153	1.70452	1.75693
11.1167	14.5133	3.3966	1.17765								10.9933	13.8933	2.9	1.37931		10.9433	13.64	2.6967	1.48329		10.9	0	13.4233	0	2.5233	1.58523		10.8633	0	13.24	0	2.3767	1.68301	1.68301				1.5	1.5	3	1.5	1.5	1.5	1.15717	1.40682	1.55039	1.70459	1.87213
11.1	14.4233	3.3233	1.20362								11.0233	14.0233	3	1.33333		11.0133	13.9567	2.9434	1.35897		11.0333	0	14.0033	0	2.97	1.3468		11.0933	0	14.2133	0	3.12	1.28205	1.28205				1.5	1.5	3	1.5	1.5	2	1.17765	1.37931	1.48329	1.58523	1.68301
11.0867	14.37	3.2833	1.21829								11.0467	14.1333	3.0866	1.29592		11.0867	14.28	3.1933	1.25262		11.2	0	14.74	0	3.54	1.12994		11.44	0	15.7433	0	4.3033	0.929519	0.929519				1.5	1.5	3	1.5	1.5	3	1.20362	1.33333	1.35897	1.3468	1.28205
11.1333	14.59	3.4567	1.15717								10.9767	13.82	2.8433	1.40682		10.91	13.49	2.58	1.55039		10.8467	0	13.1933	0	2.3466	1.70459		10.7867	0	12.9233	0	2.1366	1.87213	1.87213				1.5	1.5	3	1.5	1.5	4	1.21829	1.29592	1.25262	1.12994	0.929519
11.1167	14.5133	3.3966	1.17765								10.9933	13.8933	2.9	1.37931		10.9433	13.6433	2.7	1.48148		10.9	0	13.4233	0	2.5233	1.58523		10.8633	0	13.24	0	2.3767	1.68301	1.68301				1.5	1.5	3	1.5	2	1.5	1.15717	1.40682	1.55039	1.70459	1.87213
11.1	14.4233	3.3233	1.20362								11.0233	14.0233	3	1.33333		11.0133	13.9567	2.9434	1.35897		11.0333	0	14.0067	0	2.9734	1.34526		11.0933	0	14.2133	0	3.12	1.28205	1.28205				1.5	1.5	3	1.5	2	2	1.17765	1.37931	1.48148	1.58523	1.68301
11.0867	14.37	3.2833	1.21829								11.0467	14.1333	3.0866	1.29592		11.0867	14.28	3.1933	1.25262		11.2	0	14.74	0	3.54	1.12994		11.44	0	15.7433	0	4.3033	0.929519	0.929519				1.5	1.5	3	1.5	2	3	1.20362	1.33333	1.35897	1.34526	1.28205
11.1333	14.59	3.4567	1.15717								10.9767	13.82	2.8433	1.40682		10.91	13.49	2.58	1.55039		10.8467	0	13.1933	0	2.3466	1.70459		10.7867	0	12.9233	0	2.1366	1.87213	1.87213				1.5	1.5	3	1.5	2	4	1.21829	1.29592	1.25262	1.12994	0.929519
11.1167	14.5133	3.3966	1.17765								10.9933	13.8933	2.9	1.37931		10.9433	13.6433	2.7	1.48148		10.9	0	13.4233	0	2.5233	1.58523		10.8633	0	13.24	0	2.3767	1.68301	1.68301				1.5	1.5	3	1.5	3	1.5	1.15717	1.40682	1.55039	1.70459	1.87213
11.1	14.4233	3.3233	1.20362								11.0233	14.0233	3	1.33333		11.0133	13.9567	2.9434	1.35897		11.0333	0	14.0067	0	2.9734	1.34526		11.0933	0	14.2133	0	3.12	1.28205	1.28205				1.5	1.5	3	1.5	3	2	1.17765	1.37931	1.48148	1.58523	1.68301
11.0867	14.37	3.2833	1.21829								11.0467	14.1333	3.0866	1.29592		11.0867	14.28	3.1933	1.25262		11.2	0	14.74	0	3.54	1.12994		11.44	0	15.7467	0	4.3067	0.928785	0.928785				1.5	1.5	3	1.5	3	3	1.20362	1.33333	1.35897	1.34526	1.28205
11.1333	14.59	3.4567	1.15717								10.9767	13.82	2.8433	1.40682		10.91	13.49	2.58	1.55039		10.8467	0	13.1933	0	2.3466	1.70459		10.7867	0	12.9267	0	2.14	1.86916	1.86916				1.5	1.5	3	1.5	3	4	1.21829	1.29592	1.25262	1.12994	0.928785
11.1167	14.5133	3.3966	1.17765								10.9933	13.8933	2.9	1.37931		10.9433	13.6433	2.7	1.48148		10.9	0	13.4233	0	2.5233	1.58523		10.8633	0	13.24	0	2.3767	1.68301	1.68301				1.5	1.5	3	1.5	4	1.5	1.15717	1.40682	1.55039	1.70459	1.86916
11.1	14.4233	3.3233	1.20362								11.0233	14.0233	3	1.33333		11.0133	13.9567	2.9434	1.35897		11.0333	0	14.0067	0	2.9734	1.34526		11.0933	0	14.2167	0	3.1234	1.28066	1.28066				1.5	1.5	3	1.5	4	2	1.17765	1.37931	1.48148	1.58523	1.68301
11.0867	14.37	3.2833	1.21829								11.0467	14.1333	3.0866	1.29592		11.0867	14.28	3.1933	1.25262		11.2	0	14.7433	0	3.5433	1.12889		11.44	0	15.7467	0	4.3067	0.928785	0.928785				1.5	1.5	3	1.5	4	3	1.20362	1.33333	1.35897	1.34526	1.28066
11.1567	14.7167	3.56	1.1236								10.9567	13.7167	2.76	1.44928		10.8733	13.31	2.4367	1.64156		10.7933	0	12.95	0	2.1567	1.85469		10.7033	17.0967	12.6133	18.9	1.91	2.09424	-1				1.5	1.5	3	1.5	4	4	1.21829	1.29592	1.25262	1.12889	0.928785
11.14	14.6333	3.4933	1.14505								10.9733	13.79	2.8167	1.4201		10.9033	13.44	2.5367	1.57685		10.84	0	13.1367	0	2.2967	1.74163		10.78	0	12.87	0	2.09	1.91388	1.91388				1.5	1.5	3	2	1.5	1.5	1.1236	1.44928	1.64156	1.85469	-1
11.1233	14.5367	3.4134	1.17185								11	13.91	2.91	1.37457		10.9633	13.7133	2.75	1.45455		10.95	0	13.6	0	2.65	1.50943		10.9567	0	13.59	0	2.6333	1.51901	1.51901				1.5	1.5	3	2	1.5	2	1.14505	1.4201	1.57685	1.74163	1.91388
11.11	14.48	3.37	1.18694								11.02	14.01	2.99	1.33779		11.0267	13.99	2.9633	1.34985		11.0833	0	14.18	0	3.0967	1.2917		11.2167	0	14.6733	0	3.4566	1.15721	1.15721				1.5	1.5	3	2	1.5	3	1.17185	1.37457	1.45455	1.50943	1.51901
11.1567	14.7167	3.56	1.1236								10.9567	13.7167	2.76	1.44928		10.8733	13.31	2.4367	1.64156		10.7933	0	12.95	0	2.1567	1.85469		10.72	0	12.6333	0	1.9133	2.09063	2.09063				1.5	1.5	3	2	1.5	4	1.18694	1.33779	1.34985	1.2917	1.15721
11.14	14.6333	3.4933	1.14505								10.9733	13.79	2.8167	1.4201		10.9033	13.44	2.5367	1.57685		10.84	0	13.1367	0	2.2967	1.74163		10.78	0	12.87	0	2.09	1.91388	1.91388				1.5	1.5	3	2	2	1.5	1.1236	1.44928	1.64156	1.85469	2.09063
11.1233	14.5367	3.4134	1.17185								11	13.91	2.91	1.37457		10.9633	13.7133	2.75	1.45455		10.95	0	13.6	0	2.65	1.50943		10.9567	0	13.59	0	2.6333	1.51901	1.51901				1.5	1.5	3	2	2	2	1.14505	1.4201	1.57685	1.74163	1.91388
11.11	14.48	3.37	1.18694								11.02	14.01	2.99	1.33779		11.0267	13.99	2.9633	1.34985		11.0833	0	14.18	0	3.0967	1.2917		11.2167	0	14.6733	0	3.4566	1.15721	1.15721				1.5	1.5	3	2	2	3	1.17185	1.37457	1.45455	1.50943	1.51901
11.1567	14.7167	3.56	1.1236								10.9567	13.7167	2.76	1.44928		10.8733	13.31	2.4367	1.64156		10.7933	0	12.95	0	2.1567	1.85469		10.72	0	12.6333	0	1.9133	2.09063	2.09063				1.5	1.5	3	2	2	4	1.18694	1.33779	1.34985	1.2917	1.15721
11.14	14.6333	3.4933	1.14505								10.9733	13.79	2.8167	1.4201		10.9033	13.4433	2.54	1.5748		10.84	0	13.1367	0	2.2967	1.74163		10.78	0	12.87	0	2.09	1.91388	1.91388				1.5	1.5	3	2	3	1.5	1.1236	1.44928	1.64156	1.85469	2.09063
11.1233	14.5367	3.4134	1.17185								11	13.91	2.91	1.37457		10.9633	13.7133	2.75	1.45455		10.95	0	13.6033	0	2.6533	1.50756		10.9567	0	13.59	0	2.6333	1.51901	1.51901				1.5	1.5	3	2	3	2	1.14505	1.4201	1.5748	1.74163	1.91388
11.11	14.48	3.37	1.18694								11.02	14.01	2.99	1.33779		11.0267	13.99	2.9633	1.34985		11.0833	0	14.18	0	3.0967	1.2917		11.2167	0	14.6767	0	3.46	1.15607	1.15607				1.5	1.5	3	2	3	3	1.17185	1.37457	1.45455	1.50756	1.51901
11.1567	14.7167	3.56	1.1236								10.9567	13.7167	2.76	1.44928		10.8733	13.31	2.4367	1.64156		10.7933	0	12.95	0	2.1567	1.85469		10.72	0	12.6333	0	1.9133	2.09063	2.09063				1.5	1.5	3	2	3	4	1.18694	1.33779	1.34985	1.2917	1.15607
11.14	14.6333	3.4933	1.14505								10.9733	13.79	2.8167	1.4201		10.9033	13.4433	2.54	1.5748		10.84	0	13.1367	0	2.2967	1.74163		10.78	0	12.87	0	2.09	1.91388	1.91388				1.5	1.5	3	2	4	1.5	1.1236	1.44928	1.64156	1.85469	2.09063
11.1233	14.5367	3.4134	1.17185								11	13.91	2.91	1.37457		10.9633	13.7133	2.75	1.45455		10.95	0	13.6033	0	2.6533	1.50756		10.9567	0	13.59	0	2.6333	1.51901	1.51901				1.5	1.5	3	2	4	2	1.14505	1.4201	1.5748	1.74163	1.91388
11.11	14.48	3.37	1.18694								11.02	14.01	2.99	1.33779		11.0267	13.99	2.9633	1.34985		11.0833	0	14.18	0	3.0967	1.2917		11.2167	0	14.6767	0	3.46	1.15607	1.15607				1.5	1.5	3	2	4	3	1.17185	1.37457	1.45455	1.50756	1.51901
11.1967	14.9067	3.71	1.07817								10.93	13.5833	2.6533	1.50756		10.8233	13.0833	2.26	1.76991		10.7267	0	12.6567	0	1.93	2.07254		10.6233	20.9933	12.2833	22.6133	1.66	2.40964	-1				1.5	1.5	3	2	4	4	1.18694	1.33779	1.34985	1.2917	1.15607
11.1767	14.8167	3.64	1.0989								10.9433	13.6467	2.7034	1.47962		10.85	13.19	2.34	1.7094		10.7633	0	12.8	0	2.0367	1.96396		10.6667	21.1433	12.4467	22.88	1.78	2.24719	-1				1.5	1.5	3	3	1.5	1.5	1.07817	1.50756	1.76991	2.07254	-1
11.1567	14.71	3.5533	1.12571								10.9667	13.7567	2.79	1.43369		10.9	13.4133	2.5133	1.59153		10.85	0	13.1467	0	2.2967	1.74163		10.79	17.3033	12.9333	19.4233	2.1433	1.86628	-1				1.5	1.5	3	3	1.5	2	1.0989	1.47962	1.7094	1.96396	-1
11.1433	14.6467	3.5034	1.14175								10.99	13.8467	2.8567	1.40022		10.9533	13.64	2.6867	1.48882		10.9533	0	13.5733	0	2.62	1.52672		10.9667	17.6033	13.6433	20.2133	2.6766	1.49443	-1				1.5	1.5	3	3	1.5	3	1.12571	1.43369	1.59153	1.74163	-1
11.1967	14.9067	3.71	1.07817								10.93	13.5833	2.6533	1.50756		10.8233	13.0833	2.26	1.76991		10.7267	0	12.6567	0	1.93	2.07254		10.6233	16.6967	12.2833	18.34	1.66	2.40964	-1				1.5	1.5	3	3	1.5	4	1.14175	1.40022	1.48882	1.52672	-1
11.1767	14.8167	3.64	1.0989								10.9433	13.6467	2.7034	1.47962		10.85	13.19	2.34	1.7094		10.7633	0	12.8	0	2.0367	1.96396		10.6667	16.7467	12.4467	18.5133	1.78	2.24719	-1				1.5	1.5	3	3	2	1.5	1.07817	1.50756	1.76991	2.07254	-1
11.1567	14.71	3.5533	1.12571								10.9667	13.7567	2.79	1.43369		10.9	13.4133	2.5133	1.59153		10.85	0	13.1467	0	2.2967	1.74163		10.79	17.21	12.9333	19.31	2.1433	1.86628	-1				1.5	1.5	3	3	2	2	1.0989	1.47962	1.7094	1.96396	-1
11.1433	14.6467	3.5034	1.14175								10.99	13.8467	2.8567	1.40022		10.9533	13.64	2.6867	1.48882		10.9533	0	13.5733	0	2.62	1.52672		11	0	13.6767	0	2.6767	1.49438	1.49438				1.5	1.5	3	3	2	3	1.12571	1.43369	1.59153	1.74163	-1
11.1967	14.9067	3.71	1.07817								10.93	13.5833	2.6533	1.50756		10.8233	13.0833	2.26	1.76991		10.7267	0	12.6567	0	1.93	2.07254		10.64	0	12.3	0	1.66	2.40964	2.40964				1.5	1.5	3	3	2	4	1.14175	1.40022	1.48882	1.52672	1.49438
11.1767	14.8167	3.64	1.0989								10.9433	13.6467	2.7034	1.47962		10.85	13.19	2.34	1.7094		10.7633	0	12.8	0	2.0367	1.96396		10.6833	0	12.4667	0	1.7834	2.24291	2.24291				1.5	1.5	3	3	3	1.5	1.07817	1.50756	1.76991	2.07254	2.40964
11.1567	14.71	3.5533	1.12571								10.9667	13.7567	2.79	1.43369		10.9	13.4133	2.5133	1.59153		10.85	0	13.1467	0	2.2967	1.74163		10.8133	0	12.9567	0	2.1434	1.86619	1.86619				1.5	1.5	3	3	3	2	1.0989	1.47962	1.7094	1.96396	2.24291
11.1433	14.6467	3.5034	1.14175								10.99	13.85	2.86	1.3986		10.9533	13.64	2.6867	1.48882		10.9533	0	13.5733	0	2.62	1.52672		11	0	13.6767	0	2.6767	1.49438	1.49438				1.5	1.5	3	3	3	3	1.12571	1.43369	1.59153	1.74163	1.86619
11.1967	14.9067	3.71	1.07817								10.93	13.5833	2.6533	1.50756		10.8233	13.0833	2.26	1.76991		10.7267	0	12.6567	0	1.93	2.07254		10.64	0	12.3	0	1.66	2.40964	2.40964				1.5	1.5	3	3	3	4	1.14175	1.3986	1.48882	1.52672	1.49438
11.1767	14.8167	3.64	1.0989								10.9433	13.6467	2.7034	1.47962		10.85	13.19	2.34	1.7094		10.7633	0	12.8	0	2.0367	1.96396		10.6867	0	12.4667	0	1.78	2.24719	2.24719				1.5	1.5	3	3	4	1.5	1.07817	1.50756	1.76991	2.07254	2.40964
11.1567	14.71	3.5533	1.12571								10.9667	13.7567	2.79	1.43369		10.9	13.4133	2.5133	1.59153		10.85	0	13.1467	0	2.2967	1.74163		10.8133	0	12.9567	0	2.1434	1.86619	1.86619				1.5	1.5	3	3	4	2	1.0989	1.47962	1.7094	1.96396	2.24719
11.1433	14.6467	3.5034	1.14175								10.99	13.85	2.86	1.3986		10.9533	13.64	2.6867	1.48882		10.9533	0	13.5733	0	2.62	1.52672		11	0	13.6767	0	2.6767	1.49438	1.49438				1.5	1.5	3	3	4	3	1.12571	1.43369	1.59153	1.74163	1.86619
11.2233	15.0533	3.83	1.04439								10.91	13.4933	2.5833	1.54841		10.79	12.9367	2.1467	1.86333		10.6833	0	12.48	0	1.7967	2.2263		10.5767	24.4067	12.0867	25.8767	1.51	2.64901	-1				1.5	1.5	3	3	4	4	1.14175	1.3986	1.48882	1.52672	1.49438
11.2033	14.9533	3.75	1.06667								10.9233	13.5533	2.63	1.52091		10.8133	13.0333	2.22	1.8018		10.7133	0	12.5967	0	1.8834	2.12382		10.61	24.54	12.2167	26.1233	1.6067	2.48957	-1				1.5	1.5	3	4	1.5	1.5	1.04439	1.54841	1.86333	2.2263	-1
11.1833	14.8367	3.6534	1.09487								10.9467	13.6533	2.7066	1.47787		10.86	13.2267	2.3667	1.69012		10.7867	0	12.8833	0	2.0966	1.90785		10.71	21.2333	12.5967	23.1067	1.8867	2.1201	-1				1.5	1.5	3	4	1.5	2	1.06667	1.52091	1.8018	2.12382	-1
11.17	14.77	3.6	1.11111								10.9667	13.74	2.7733	1.44233		10.9067	13.4233	2.5166	1.58945		10.8767	0	13.2333	0	2.3566	1.69736		10.8533	21.48	13.1467	23.7467	2.2934	1.74414	-1				1.5	1.5	3	4	1.5	3	1.09487	1.47787	1.69012	1.90785	-1
11.2233	15.0533	3.83	1.04439								10.91	13.4933	2.5833	1.54841		10.79	12.9367	2.1467	1.86333		10.6833	0	12.48	0	1.7967	2.2263		10.5767	20.9733	12.0867	22.48	1.51	2.64901	-1				1.5	1.5	3	4	1.5	4	1.11111	1.44233	1.58945	1.69736	-1
11.2033	14.9533	3.75	1.06667								10.9233	13.5533	2.63	1.52091		10.8133	13.0333	2.22	1.8018		10.7133	0	12.5967	0	1.8834	2.12382		10.61	20.9133	12.2167	22.5033	1.6067	2.48957	-1				1.5	1.5	3	4	2	1.5	1.04439	1.54841	1.86333	2.2263	-1
11.1833	14.8367	3.6534	1.09487								10.9467	13.6533	2.7066	1.47787		10.86	13.2267	2.3667	1.69012		10.7867	0	12.8833	0	2.0966	1.90785		10.7333	0	12.62	0	1.8867	2.1201	2.1201				1.5	1.5	3	4	2	2	1.06667	1.52091	1.8018	2.12382	-1
11.17	14.77	3.6	1.11111								10.9667	13.74	2.7733	1.44233		10.9067	13.4233	2.5166	1.58945		10.8767	0	13.2333	0	2.3566	1.69736		10.8533	17.3167	13.1467	19.6	2.2934	1.74414	-1				1.5	1.5	3	4	2	3	1.09487	1.47787	1.69012	1.90785	2.1201
11.2233	15.0533	3.83	1.04439								10.91	13.4933	2.5833	1.54841		10.79	12.9367	2.1467	1.86333		10.6833	0	12.48	0	1.7967	2.2263		10.5767	16.72	12.0867	18.2267	1.51	2.64901	-1				1.5	1.5	3	4	2	4	1.11111	1.44233	1.58945	1.69736	-1
11.2033	14.9533	3.75	1.06667								10.9233	13.5533	2.63	1.52091		10.8133	13.0333	2.22	1.8018		10.7133	0	12.5967	0	1.8834	2.12382		10.61	16.79	12.2167	18.3933	1.6067	2.48957	-1				1.5	1.5	3	4	3	1.5	1.04439	1.54841	1.86333	2.2263	-1
11.1833	14.8367	3.6534	1.09487								10.9467	13.6533	2.7066	1.47787		10.86	13.2267	2.3667	1.69012		10.7867	0	12.8833	0	2.0966	1.90785		10.71	16.9633	12.5967	18.84	1.8867	2.1201	-1				1.5	1.5	3	4	3	2	1.06667	1.52091	1.8018	2.12382	-1
11.17	14.77	3.6	1.11111								10.9667	13.74	2.7733	1.44233		10.9067	13.4233	2.5166	1.58945		10.8767	0	13.2333	0	2.3566	1.69736		10.8833	0	13.1767	0	2.2934	1.74414	1.74414				1.5	1.5	3	4	3	3	1.09487	1.47787	1.69012	1.90785	-1
11.2233	15.0533	3.83	1.04439								10.91	13.4933	2.5833	1.54841		10.79	12.9367	2.1467	1.86333		10.6833	0	12.48	0	1.7967	2.2263		10.5933	0	12.1033	0	1.51	2.64901	2.64901				1.5	1.5	3	4	3	4	1.11111	1.44233	1.58945	1.69736	1.74414
11.2033	14.9533	3.75	1.06667								10.9233	13.5533	2.63	1.52091		10.8133	13.0333	2.22	1.8018		10.7133	0	12.5967	0	1.8834	2.12382		10.63	0	12.2333	0	1.6033	2.49485	2.49485				1.5	1.5	3	4	4	1.5	1.04439	1.54841	1.86333	2.2263	2.64901
11.1833	14.8367	3.6534	1.09487								10.9467	13.6533	2.7066	1.47787		10.86	13.2267	2.3667	1.69012		10.7867	0	12.8833	0	2.0966	1.90785		10.7333	0	12.62	0	1.8867	2.1201	2.1201				1.5	1.5	3	4	4	2	1.06667	1.52091	1.8018	2.12382	2.49485
11.17	14.77	3.6	1.11111								10.9667	13.74	2.7733	1.44233		10.9067	13.4267	2.52	1.5873		10.8767	0	13.2333	0	2.3566	1.69736		10.8833	0	13.1767	0	2.2934	1.74414	1.74414				1.5	1.5	3	4	4	3	1.09487	1.47787	1.69012	1.90785	2.1201
11.1333	14.5867	3.4534	1.15828								10.98	13.82	2.84	1.40845		10.9133	13.4967	2.5834	1.54835		10.85	0	13.2067	0	2.3567	1.69729		10.7933	0	12.9533	0	2.16	1.85185	1.85185				1.5	1.5	3	4	4	4	1.11111	1.44233	1.5873	1.69736	1.74414
11.1167	14.51	3.3933	1.17879								10.9967	13.8967	2.9	1.37931		10.9467	13.65	2.7033	1.47967		10.9067	0	13.4433	0	2.5366	1.57691		10.8733	0	13.28	0	2.4067	1.66203	1.66203				1.5	1.5	4	1.5	1.5	1.5	1.15828	1.40845	1.54835	1.69729	1.85185
11.1	14.42	3.32	1.20482								11.0233	14.0267	3.0034	1.33182		11.0167	13.9667	2.95	1.35593		11.04	0	14.0367	0	2.9967	1.3348		11.0833	18.1033	14.2733	20.41	3.19	1.25392	-1				1.5	1.5	4	1.5	1.5	2	1.17879	1.37931	1.47967	1.57691	1.66203
11.0867	14.3667	3.28	1.21951								11.0467	14.1367	3.09	1.2945		11.09	14.2933	3.2033	1.24871		11.21	0	14.79	0	3.58	1.11732		11.4767	0	15.9333	0	4.4566	0.897545	0.897545				1.5	1.5	4	1.5	1.5	3	1.20482	1.33182	1.35593	1.3348	-1
11.1333	14.5867	3.4534	1.15828								10.98	13.82	2.84	1.40845		10.9133	13.4967	2.5834	1.54835		10.85	0	13.2067	0	2.3567	1.69729		10.7933	0	12.9533	0	2.16	1.85185	1.85185				1.5	1.5	4	1.5	1.5	4	1.21951	1.2945	1.24871	1.11732	0.897545
11.1167	14.51	3.3933	1.17879								10.9967	13.8967	2.9	1.37931		10.9467	13.65	2.7033	1.47967		10.9067	0	13.4433	0	2.5366	1.57691		10.8733	0	13.28	0	2.4067	1.66203	1.66203				1.5	1.5	4	1.5	2	1.5	1.15828	1.40845	1.54835	1.69729	1.85185
11.1	14.42	3.32	1.20482								11.0233	14.0267	3.0034	1.33182		11.0167	13.9667	2.95	1.35593		11.04	0	14.0367	0	2.9967	1.3348		11.11	0	14.3	0	3.19	1.25392	1.25392				1.5	1.5	4	1.5	2	2	1.17879	1.37931	1.47967	1.57691	1.66203
11.0867	14.3667	3.28	1.21951								11.0467	14.1367	3.09	1.2945		11.09	14.2933	3.2033	1.24871		11.21	0	14.79	0	3.58	1.11732		11.4767	0	15.9333	0	4.4566	0.897545	0.897545				1.5	1.5	4	1.5	2	3	1.20482	1.33182	1.35593	1.3348	1.25392
11.1333	14.5867	3.4534	1.15828								10.98	13.82	2.84	1.40845		10.9133	13.4967	2.5834	1.54835		10.85	0	13.2067	0	2.3567	1.69729		10.7933	0	12.9533	0	2.16	1.85185	1.85185				1.5	1.5	4	1.5	2	4	1.21951	1.2945	1.24871	1.11732	0.897545
11.1167	14.51	3.3933	1.17879								10.9967	13.8967	2.9	1.37931		10.9467	13.65	2.7033	1.47967		10.9067	0	13.4433	0	2.5366	1.57691		10.8733	0	13.28	0	2.4067	1.66203	1.66203				1.5	1.5	4	1.5	3	1.5	1.15828	1.40845	1.54835	1.69729	1.85185
11.1	14.42	3.32	1.20482								11.0233	14.0267	3.0034	1.33182		11.0167	13.9667	2.95	1.35593		11.04	0	14.0367	0	2.9967	1.3348		11.11	0	14.3033	0	3.1933	1.25262	1.25262				1.5	1.5	4	1.5	3	2	1.17879	1.37931	1.47967	1.57691	1.66203
11.0867	14.3667	3.28	1.21951								11.0467	14.1367	3.09	1.2945		11.09	14.2933	3.2033	1.24871		11.21	0	14.79	0	3.58	1.11732		11.4767	0	15.9333	0	4.4566	0.897545	0.897545				1.5	1.5	4	1.5	3	3	1.20482	1.33182	1.35593	1.3348	1.25262
11.1333	14.5867	3.4534	1.15828								10.98	13.82	2.84	1.40845		10.9133	13.4967	2.5834	1.54835		10.85	0	13.21	0	2.36	1.69492		10.7967	0	12.9567	0	2.16	1.85185	1.85185				1.5	1.5	4	1.5	3	4	1.21951	1.2945	1.24871	1.11732	0.897545
11.1167	14.51	3.3933	1.17879								10.9967	13.8967	2.9	1.37931		10.9467	13.65	2.7033	1.47967		10.9067	0	13.4433	0	2.5366	1.57691		10.8733	0	13.2833	0	2.41	1.65975	1.65975				1.5	1.5	4	1.5	4	1.5	1.15828	1.40845	1.54835	1.69492	1.85185
11.1	14.42	3.32	1.20482								11.0233	14.0267	3.0034	1.33182		11.0167	13.9667	2.95	1.35593		11.04	0	14.0367	0	2.9967	1.3348		11.11	0	14.3033	0	3.1933	1.25262	1.25262				1.5	1.5	4	1.5	4	2	1.17879	1.37931	1.47967	1.57691	1.65975
11.0867	14.3667	3.28	1.21951								11.0467	14.1367	3.09	1.2945		11.09	14.2933	3.2033	1.24871		11.21	0	14.79	0	3.58	1.11732		11.4767	0	15.9367	0	4.46	0.896861	0.896861				1.5	1.5	4	1.5	4	3	1.20482	1.33182	1.35593	1.3348	1.25262
11.1567	14.7167	3.56	1.1236								10.9567	13.72	2.7633	1.44754		10.8733	13.3167	2.4434	1.63706		10.7767	18.6133	12.9433	20.59	2.1666	1.84621		10.7267	0	12.6533	0	1.9266	2.0762	2.0762				1.5	1.5	4	1.5	4	4	1.21951	1.2945	1.24871	1.11732	0.896861
11.14	14.6333	3.4933	1.14505								10.9733	13.79	2.8167	1.4201		10.9033	13.45	2.5467	1.57066		10.8233	18.75	13.13	20.8	2.3067	1.73408		10.7867	0	12.8967	0	2.11	1.89573	1.89573				1.5	1.5	4	2	1.5	1.5	1.1236	1.44754	1.63706	-1	2.0762
11.1233	14.5367	3.4134	1.17185								11	13.91	2.91	1.37457		10.9667	13.72	2.7533	1.4528		10.9533	0	13.6233	0	2.67	1.49813		10.97	0	13.64	0	2.67	1.49813	1.49813				1.5	1.5	4	2	1.5	2	1.14505	1.4201	1.57066	-1	1.89573
11.11	14.48	3.37	1.18694								11.0233	14.0133	2.99	1.33779		11.03	14.0033	2.9733	1.34531		11.09	0	14.2133	0	3.1233	1.2807		11.2033	17.51	14.74	20.5533	3.5367	1.131	-1				1.5	1.5	4	2	1.5	3	1.17185	1.37457	1.4528	1.49813	1.49813
11.1567	14.7167	3.56	1.1236								10.9567	13.72	2.7633	1.44754		10.8733	13.3167	2.4434	1.63706		10.7967	0	12.96	0	2.1633	1.84903		10.7267	0	12.6533	0	1.9266	2.0762	2.0762				1.5	1.5	4	2	1.5	4	1.18694	1.33779	1.34531	1.2807	-1
11.14	14.6333	3.4933	1.14505								10.9733	13.79	2.8167	1.4201		10.9033	13.45	2.5467	1.57066		10.8433	0	13.15	0	2.3067	1.73408		10.7867	0	12.8967	0	2.11	1.89573	1.89573				1.5	1.5	4	2	2	1.5	1.1236	1.44754	1.63706	1.84903	2.0762
11.1233	14.5367	3.4134	1.17185								11	13.91	2.91	1.37457		10.9667	13.72	2.7533	1.4528		10.9533	0	13.6233	0	2.67	1.49813		10.97	0	13.64	0	2.67	1.49813	1.49813				1.5	1.5	4	2	2	2	1.14505	1.4201	1.57066	1.73408	1.89573
11.11	14.48	3.37	1.18694								11.0233	14.0133	2.99	1.33779		11.03	14.0033	2.9733	1.34531		11.09	0	14.2133	0	3.1233	1.2807		11.2033	18.18	14.74	20.7767	3.5367	1.131	-1				1.5	1.5	4	2	2	3	1.17185	1.37457	1.4528	1.49813	1.49813
11.1567	14.7133	3.5566	1.12467								10.9567	13.72	2.7633	1.44754		10.8733	13.3167	2.4434	1.63706		10.7967	0	12.96	0	2.1633	1.84903		10.7267	0	12.6533	0	1.9266	2.0762	2.0762				1.5	1.5	4	2	2	4	1.18694	1.33779	1.34531	1.2807	-1
11.14	14.6333	3.4933	1.14505								10.9733	13.79	2.8167	1.4201		10.9033	13.45	2.5467	1.57066		10.8433	0	13.15	0	2.3067	1.73408		10.7867	0	12.8967	0	2.11	1.89573	1.89573				1.5	1.5	4	2	3	1.5	1.12467	1.44754	1.63706	1.84903	2.0762
11.1233	14.5367	3.4134	1.17185								11	13.91	2.91	1.37457		10.9667	13.72	2.7533	1.4528		10.9533	0	13.6233	0	2.67	1.49813		10.97	0	13.64	0	2.67	1.49813	1.49813				1.5	1.5	4	2	3	2	1.14505	1.4201	1.57066	1.73408	1.89573
11.11	14.48	3.37	1.18694								11.0233	14.0133	2.99	1.33779		11.03	14.0033	2.9733	1.34531		11.09	0	14.2133	0	3.1233	1.2807		11.2367	0	14.7733	0	3.5366	1.13103	1.13103				1.5	1.5	4	2	3	3	1.17185	1.37457	1.4528	1.49813	1.49813
11.1567	14.7133	3.5566	1.12467								10.9567	13.72	2.7633	1.44754		10.8733	13.3167	2.4434	1.63706		10.7967	0	12.9633	0	2.1666	1.84621		10.7267	0	12.6533	0	1.9266	2.0762	2.0762				1.5	1.5	4	2	3	4	1.18694	1.33779	1.34531	1.2807	1.13103
11.14	14.6333	3.4933	1.14505								10.9733	13.79	2.8167	1.4201		10.9033	13.45	2.5467	1.57066		10.8433	0	13.15	0	2.3067	1.73408		10.7867	0	12.8967	0	2.11	1.89573	1.89573				1.5	1.5	4	2	4	1.5	1.12467	1.44754	1.63706	1.84621	2.0762
11.1233	14.5367	3.4134	1.17185								11	13.91	2.91	1.37457		10.9667	13.72	2.7533	1.4528		10.9533	0	13.6233	0	2.67	1.49813		10.97	0	13.64	0	2.67	1.49813	1.49813				1.5	1.5	4	2	4	2	1.14505	1.4201	1.57066	1.73408	1.89573
11.11	14.48	3.37	1.18694								11.0233	14.0133	2.99	1.33779		11.03	14.0033	2.9733	1.34531		11.09	0	14.2133	0	3.1233	1.2807		11.2367	0	14.7733	0	3.5366	1.13103	1.13103				1.5	1.5	4	2	4	3	1.17185	1.37457	1.4528	1.49813	1.49813
11.1967	14.9067	3.71	1.07817								10.93	13.5867	2.6567	1.50563		10.8233	13.0867	2.2634	1.76725		10.7267	0	12.6667	0	1.94	2.06186		10.6267	39.3567	12.2933	0	1.6666	2.4001	-1				1.5	1.5	4	2	4	4	1.18694	1.33779	1.34531	1.2807	1.13103
11.1767	14.8133	3.6366	1.09993								10.9433	13.65	2.7067	1.47781		10.85	13.1967	2.3467	1.70452		10.7633	0	12.81	0	2.0467	1.95437		10.67	39	12.4633	0	1.7933	2.23052	-1				1.5	1.5	4	3	1.5	1.5	1.07817	1.50563	1.76725	2.06186	-1
11.1567	14.7067	3.55	1.12676								10.97	13.76	2.79	1.43369		10.9033	13.42	2.5167	1.58938		10.83	18.7267	13.14	20.9833	2.31	1.7316		10.7967	37.4533	12.9567	39.3533	2.16	1.85185	-1				1.5	1.5	4	3	1.5	2	1.09993	1.47781	1.70452	1.95437	-1
11.1433	14.6433	3.5	1.14286								10.99	13.85	2.86	1.3986		10.9567	13.65	2.6933	1.48517		10.9333	18.6567	13.5667	21.2133	2.6334	1.51895		10.9767	34.4	13.69	36.7233	2.7133	1.47422	-1				1.5	1.5	4	3	1.5	3	1.12676	1.43369	1.58938	-1	-1
11.1967	14.9067	3.71	1.07817								10.93	13.5867	2.6567	1.50563		10.8233	13.0867	2.2634	1.76725		10.71	18.26	12.6467	20.1533	1.9367	2.06537		10.6267	34.1533	12.2967	35.58	1.67	2.39521	-1				1.5	1.5	4	3	1.5	4	1.14286	1.3986	1.48517	-1	-1
11.1767	14.8133	3.6366	1.09993								10.9433	13.65	2.7067	1.47781		10.85	13.1967	2.3467	1.70452		10.7467	18.1933	12.79	20.1867	2.0433	1.95762		10.67	33.8933	12.4633	35.4367	1.7933	2.23052	-1				1.5	1.5	4	3	2	1.5	1.07817	1.50563	1.76725	-1	-1
11.1567	14.7067	3.55	1.12676								10.97	13.76	2.79	1.43369		10.9033	13.42	2.5167	1.58938		10.83	18.6167	13.14	20.8333	2.31	1.7316		10.7967	32.99	12.9567	34.86	2.16	1.85185	-1				1.5	1.5	4	3	2	2	1.09993	1.47781	1.70452	-1	-1
11.1433	14.6433	3.5	1.14286								10.99	13.85	2.86	1.3986		10.9567	13.65	2.6933	1.48517		10.9333	18.8233	13.5667	21.2767	2.6334	1.51895		10.9767	31.1667	13.69	33.4967	2.7133	1.47422	-1				1.5	1.5	4	3	2	3	1.12676	1.43369	1.58938	-1	-1
11.1967	14.9067	3.71	1.07817								10.93	13.5867	2.6567	1.50563		10.8233	13.0867	2.2634	1.76725		10.7267	0	12.6667	0	1.94	2.06186		10.6433	0	12.3133	0	1.67	2.39521	2.39521				1.5	1.5	4	3	2	4	1.14286	1.3986	1.48517	-1	-1
11.1767	14.8133	3.6366	1.09993								10.9433	13.65	2.7067	1.47781		10.85	13.1967	2.3467	1.70452		10.7633	0	12.81	0	2.0467	1.95437		10.69	0	12.48	0	1.79	2.23464	2.23464				1.5	1.5	4	3	3	1.5	1.07817	1.50563	1.76725	2.06186	2.39521
11.1567	14.7067	3.55	1.12676								10.97	13.76	2.79	1.43369		10.9033	13.42	2.5167	1.58938		10.8533	0	13.16	0	2.3067	1.73408		10.82	0	12.9833	0	2.1633	1.84903	1.84903				1.5	1.5	4	3	3	2	1.09993	1.47781	1.70452	1.95437	2.23464
11.1433	14.6433	3.5	1.14286								10.99	13.85	2.86	1.3986		10.9567	13.65	2.6933	1.48517		10.9567	0	13.5933	0	2.6366	1.51711		11.01	0	13.72	0	2.71	1.47601	1.47601				1.5	1.5	4	3	3	3	1.12676	1.43369	1.58938	1.73408	1.84903
11.1967	14.9067	3.71	1.07817								10.93	13.5867	2.6567	1.50563		10.8233	13.0867	2.2634	1.76725		10.7267	0	12.6667	0	1.94	2.06186		10.6433	0	12.3133	0	1.67	2.39521	2.39521				1.5	1.5	4	3	3	4	1.14286	1.3986	1.48517	1.51711	1.47601
11.1767	14.8133	3.6366	1.09993								10.9433	13.65	2.7067	1.47781		10.85	13.1967	2.3467	1.70452		10.7633	0	12.81	0	2.0467	1.95437		10.69	0	12.48	0	1.79	2.23464	2.23464				1.5	1.5	4	3	4	1.5	1.07817	1.50563	1.76725	2.06186	2.39521
11.1567	14.7067	3.55	1.12676								10.97	13.76	2.79	1.43369		10.9033	13.42	2.5167	1.58938		10.8533	0	13.16	0	2.3067	1.73408		10.82	0	12.9833	0	2.1633	1.84903	1.84903				1.5	1.5	4	3	4	2	1.09993	1.47781	1.70452	1.95437	2.23464
11.1433	14.6433	3.5	1.14286								10.99	13.85	2.86	1.3986		10.9567	13.65	2.6933	1.48517		10.9567	0	13.5933	0	2.6366	1.51711		11.01	0	13.72	0	2.71	1.47601	1.47601				1.5	1.5	4	3	4	3	1.12676	1.43369	1.58938	1.73408	1.84903
11.2233	15.05	3.8267	1.04529								10.91	13.4967	2.5867	1.54637		10.79	12.94	2.15	1.86047		10.67	23.3233	12.4667	25.07	1.7967	2.2263		10.5933	0	12.1133	0	1.52	2.63158	2.63158				1.5	1.5	4	3	4	4	1.14286	1.3986	1.48517	1.51711	1.47601
11.2033	14.9533	3.75	1.06667								10.9233	13.5567	2.6334	1.51895		10.8133	13.0367	2.2234	1.79905		10.6967	23.66	12.5867	25.5133	1.89	2.1164		10.63	0	12.2467	0	1.6167	2.47418	2.47418				1.5	1.5	4	4	1.5	1.5	1.04529	1.54637	1.86047	-1	2.63158
11.18	14.8367	3.6567	1.09388								10.9467	13.6567	2.71	1.47601		10.86	13.2333	2.3733	1.68542		10.77	23.8633	12.8733	26.0167	2.1033	1.90177		10.7367	0	12.6367	0	1.9	2.10526	2.10526				1.5	1.5	4	4	1.5	2	1.06667	1.51895	1.79905	-1	2.47418
11.1667	14.7667	3.6	1.11111								10.9667	13.7433	2.7766	1.44061		10.91	13.43	2.52	1.5873		10.8567	23.7667	13.2233	26.0467	2.3666	1.69019		10.89	0	13.2033	0	2.3133	1.72913	1.72913				1.5	1.5	4	4	1.5	3	1.09388	1.47601	1.68542	-1	2.10526
11.2233	15.05	3.8267	1.04529								10.91	13.4967	2.5867	1.54637		10.79	12.94	2.15	1.86047		10.67	23.28	12.4667	25.02	1.7967	2.2263		10.58	39.4033	12.0967	0	1.5167	2.6373	-1				1.5	1.5	4	4	1.5	4	1.11111	1.44061	1.5873	-1	1.72913
11.2033	14.9533	3.75	1.06667								10.9233	13.5567	2.6334	1.51895		10.8133	13.0367	2.2234	1.79905		10.7167	0	12.6033	0	1.8866	2.12022		10.6133	39.2333	12.2267	0	1.6134	2.47924	-1				1.5	1.5	4	4	2	1.5	1.04529	1.54637	1.86047	-1	-1
11.18	14.8367	3.6567	1.09388								10.9467	13.6567	2.71	1.47601		10.86	13.2333	2.3733	1.68542		10.79	0	12.8933	0	2.1033	1.90177		10.7167	38.5967	12.6133	0	1.8966	2.10904	-1				1.5	1.5	4	4	2	2	1.06667	1.51895	1.79905	2.12022	-1
11.1667	14.7667	3.6	1.11111								10.9667	13.7433	2.7766	1.44061		10.91	13.43	2.52	1.5873		10.8567	18.6767	13.2233	21.0167	2.3666	1.69019		10.86	37.3433	13.1733	39.5267	2.3133	1.72913	-1				1.5	1.5	4	4	2	3	1.09388	1.47601	1.68542	1.90177	-1
11.2233	15.05	3.8267	1.04529								10.91	13.4967	2.5867	1.54637		10.79	12.94	2.15	1.86047		10.67	17.8967	12.4667	19.68	1.7967	2.2263		10.5933	0	12.1133	0	1.52	2.63158	2.63158				1.5	1.5	4	4	2	4	1.11111	1.44061	1.5873	-1	-1
11.2033	14.9533	3.75	1.06667								10.9233	13.5567	2.6334	1.51895		10.8133	13.0367	2.2234	1.79905		10.6967	18.2967	12.5867	20.15	1.89	2.1164		10.63	0	12.2467	0	1.6167	2.47418	2.47418				1.5	1.5	4	4	3	1.5	1.04529	1.54637	1.86047	-1	2.63158
11.18	14.8367	3.6567	1.09388								10.9467	13.6567	2.71	1.47601		10.86	13.2333	2.3733	1.68542		10.77	18.41	12.8733	20.4767	2.1033	1.90177		10.7367	0	12.6367	0	1.9	2.10526	2.10526				1.5	1.5	4	4	3	2	1.06667	1.51895	1.79905	-1	2.47418
11.1667	14.7667	3.6	1.11111								10.9667	13.7433	2.7766	1.44061		10.91	13.43	2.52	1.5873		10.8567	18.5467	13.2233	20.85	2.3666	1.69019		10.89	0	13.2033	0	2.3133	1.72913	1.72913				1.5	1.5	4	4	3	3	1.09388	1.47601	1.68542	-1	2.10526
11.2233	15.05	3.8267	1.04529								10.91	13.4967	2.5867	1.54637		10.79	12.94	2.15	1.86047		10.6867	0	12.4867	0	1.8	2.22222		10.5933	0	12.1133	0	1.52	2.63158	2.63158				1.5	1.5	4	4	3	4	1.11111	1.44061	1.5873	-1	1.72913
11.2033	14.9533	3.75	1.06667								10.9233	13.5567	2.6334	1.51895		10.8133	13.0367	2.2234	1.79905		10.7167	0	12.6033	0	1.8866	2.12022		10.63	0	12.2467	0	1.6167	2.47418	2.47418				1.5	1.5	4	4	4	1.5	1.04529	1.54637	1.86047	2.22222	2.63158
11.18	14.8367	3.6567	1.09388								10.9467	13.6567	2.71	1.47601		10.86	13.2333	2.3733	1.68542		10.79	0	12.8933	0	2.1033	1.90177		10.7367	0	12.6367	0	1.9	2.10526	2.10526				1.5	1.5	4	4	4	2	1.06667	1.51895	1.79905	2.12022	2.47418
11.1667	14.7667	3.6	1.11111								10.9667	13.7433	2.7766	1.44061		10.91	13.43	2.52	1.5873		10.88	0	13.2467	0	2.3667	1.69012		10.89	0	13.2033	0	2.3133	1.72913	1.72913				1.5	1.5	4	4	4	3	1.09388	1.47601	1.68542	1.90177	2.10526
11.19	14.87	3.68	1.08696								10.9333	13.6033	2.67	1.49813		10.8267	13.11	2.2833	1.75185		10.73	0	12.6833	0	1.9533	2.04782		10.6433	0	12.32	0	1.6767	2.38564	2.38564				1.5	1.5	4	4	4	4	1.11111	1.44061	1.5873	1.69012	1.72913
11.17	14.78	3.61	1.10803								10.9467	13.67	2.7233	1.46881		10.8533	13.2233	2.37	1.68776		10.7667	0	12.8367	0	2.07	1.93237		10.69	0	12.5	0	1.81	2.20994	2.20994				1.5	2	1.5	1.5	1.5	1.5	1.08696	1.49813	1.75185	2.04782	2.38564
11.15	14.6767	3.5267	1.1342								10.9733	13.78	2.8067	1.42516		10.91	13.46	2.55	1.56863		10.86	0	13.21	0	2.35	1.70213		10.8267	0	13.04	0	2.2133	1.80726	1.80726				1.5	2	1.5	1.5	1.5	2	1.10803	1.46881	1.68776	1.93237	2.20994
11.1367	14.6167	3.48	1.14943								10.9933	13.8767	2.8834	1.38725		10.9633	13.7	2.7367	1.46161		10.9733	0	13.68	0	2.7067	1.47781		11.0333	0	13.8667	0	2.8334	1.41173	1.41173				1.5	2	1.5	1.5	1.5	3	1.1342	1.42516	1.56863	1.70213	1.80726
11.19	14.87	3.68	1.08696								10.9333	13.6033	2.67	1.49813		10.8267	13.11	2.2833	1.75185		10.73	0	12.6867	0	1.9567	2.04426		10.6433	0	12.32	0	1.6767	2.38564	2.38564				1.5	2	1.5	1.5	1.5	4	1.14943	1.38725	1.46161	1.47781	1.41173
11.17	14.78	3.61	1.10803								10.9467	13.67	2.7233	1.46881		10.8533	13.2233	2.37	1.68776		10.7667	0	12.8367	0	2.07	1.93237		10.69	0	12.5	0	1.81	2.20994	2.20994				1.5	2	1.5	1.5	2	1.5	1.08696	1.49813	1.75185	2.04426	2.38564
11.15	14.6767	3.5267	1.1342								10.9733	13.78	2.8067	1.42516		10.91	13.46	2.55	1.56863		10.86	0	13.21	0	2.35	1.70213		10.8267	0	13.04	0	2.2133	1.80726	1.80726				1.5	2	1.5	1.5	2	2	1.10803	1.46881	1.68776	1.93237	2.20994
11.1367	14.6167	3.48	1.14943								10.9933	13.8767	2.8834	1.38725		10.9633	13.7	2.7367	1.46161		10.9733	0	13.68	0	2.7067	1.47781		11.0333	0	13.8667	0	2.8334	1.41173	1.41173				1.5	2	1.5	1.5	2	3	1.1342	1.42516	1.56863	1.70213	1.80726
11.19	14.87	3.68	1.08696								10.9333	13.6033	2.67	1.49813		10.8267	13.11	2.2833	1.75185		10.73	0	12.6867	0	1.9567	2.04426		10.6433	0	12.3233	0	1.68	2.38095	2.38095				1.5	2	1.5	1.5	2	4	1.14943	1.38725	1.46161	1.47781	1.41173
11.17	14.78	3.61	1.10803								10.9467	13.67	2.7233	1.46881		10.8533	13.2233	2.37	1.68776		10.7667	0	12.8367	0	2.07	1.93237		10.69	0	12.5	0	1.81	2.20994	2.20994				1.5	2	1.5	1.5	3	1.5	1.08696	1.49813	1.75185	2.04426	2.38095
11.15	14.6767	3.5267	1.1342								10.9733	13.78	2.8067	1.42516		10.91	13.46	2.55	1.56863		10.86	0	13.21	0	2.35	1.70213		10.8267	0	13.04	0	2.2133	1.80726	1.80726				1.5	2	1.5	1.5	3	2	1.10803	1.46881	1.68776	1.93237	2.20994
11.1367	14.6167	3.48	1.14943								10.9933	13.8767	2.8834	1.38725		10.9633	13.7	2.7367	1.46161		10.9733	0	13.68	0	2.7067	1.47781		11.0333	0	13.8667	0	2.8334	1.41173	1.41173				1.5	2	1.5	1.5	3	3	1.1342	1.42516	1.56863	1.70213	1.80726
11.19	14.87	3.68	1.08696								10.9333	13.6033	2.67	1.49813		10.8267	13.11	2.2833	1.75185		10.73	0	12.6867	0	1.9567	2.04426		10.6433	0	12.3233	0	1.68	2.38095	2.38095				1.5	2	1.5	1.5	3	4	1.14943	1.38725	1.46161	1.47781	1.41173
11.17	14.78	3.61	1.10803								10.9467	13.67	2.7233	1.46881		10.8533	13.2233	2.37	1.68776		10.7667	0	12.8367	0	2.07	1.93237		10.69	0	12.5	0	1.81	2.20994	2.20994				1.5	2	1.5	1.5	4	1.5	1.08696	1.49813	1.75185	2.04426	2.38095
11.15	14.6767	3.5267	1.1342								10.9733	13.78	2.8067	1.42516		10.91	13.46	2.55	1.56863		10.86	0	13.21	0	2.35	1.70213		10.8267	0	13.04	0	2.2133	1.80726	1.80726				1.5	2	1.5	1.5	4	2	1.10803	1.46881	1.68776	1.93237	2.20994
11.1367	14.6167	3.48	1.14943								10.9933	13.8767	2.8834	1.38725		10.9633	13.7	2.7367	1.46161		10.9733	0	13.68	0	2.7067	1.47781		11.0333	0	13.8667	0	2.8334	1.41173	1.41173				1.5	2	1.5	1.5	4	3	1.1342	1.42516	1.56863	1.70213	1.80726
11.2167	15.0067	3.79	1.05541								10.9133	13.51	2.5967	1.54042		10.7933	12.9533	2.16	1.85185		10.6833	0	12.49	0	1.8067	2.21398		10.59	0	12.1033	0	1.5133	2.64323	2.64323				1.5	2	1.5	1.5	4	4	1.14943	1.38725	1.46161	1.47781	1.41173
11.1967	14.9133	3.7166	1.07625								10.9267	13.57	2.6433	1.51326		10.8167	13.0533	2.2366	1.78843		10.7167	0	12.61	0	1.8933	2.11271		10.6267	0	12.24	0	1.6133	2.47939	2.47939				1.5	2	1.5	2	1.5	1.5	1.05541	1.54042	1.85185	2.21398	2.64323
11.1733	14.8	3.6267	1.10293								10.95	13.6767	2.7267	1.46697		10.8633	13.2567	2.3934	1.67126		10.7933	0	12.9133	0	2.12	1.88679		10.7367	0	12.6433	0	1.9066	2.09798	2.09798				1.5	2	1.5	2	1.5	2	1.07625	1.51326	1.78843	2.11271	2.47939
11.16	14.7333	3.5733	1.11941								10.97	13.7633	2.7933	1.432		10.9133	13.4633	2.55	1.56863		10.8833	0	13.2867	0	2.4034	1.66431		10.8933	0	13.2467	0	2.3534	1.69967	1.69967				1.5	2	1.5	2	1.5	3	1.10293	1.46697	1.67126	1.88679	2.09798
11.2167	15.0067	3.79	1.05541								10.9133	13.51	2.5967	1.54042		10.7933	12.9533	2.16	1.85185		10.6833	0	12.49	0	1.8067	2.21398		10.59	0	12.1033	0	1.5133	2.64323	2.64323				1.5	2	1.5	2	1.5	4	1.11941	1.432	1.56863	1.66431	1.69967
11.1967	14.9133	3.7166	1.07625								10.9267	13.57	2.6433	1.51326		10.8167	13.0533	2.2366	1.78843		10.7167	0	12.61	0	1.8933	2.11271		10.6267	0	12.24	0	1.6133	2.47939	2.47939				1.5	2	1.5	2	2	1.5	1.05541	1.54042	1.85185	2.21398	2.64323
11.1733	14.8	3.6267	1.10293								10.95	13.6767	2.7267	1.46697		10.8633	13.2567	2.3934	1.67126		10.7933	0	12.9133	0	2.12	1.88679		10.7367	0	12.6433	0	1.9066	2.09798	2.09798				1.5	2	1.5	2	2	2	1.07625	1.51326	1.78843	2.11271	2.47939
11.16	14.7333	3.5733	1.11941								10.97	13.7633	2.7933	1.432		10.9133	13.4633	2.55	1.56863		10.8833	0	13.2867	0	2.4034	1.66431		10.8933	0	13.2467	0	2.3534	1.69967	1.69967				1.5	2	1.5	2	2	3	1.10293	1.46697	1.67126	1.88679	2.09798
11.2167	15.0067	3.79	1.05541								10.9133	13.51	2.5967	1.54042		10.7933	12.9533	2.16	1.85185		10.6833	0	12.49	0	1.8067	2.21398		10.59	0	12.1033	0	1.5133	2.64323	2.64323				1.5	2	1.5	2	2	4	1.11941	1.432	1.56863	1.66431	1.69967
11.1967	14.9133	3.7166	1.07625								10.9267	13.57	2.6433	1.51326		10.8167	13.0533	2.2366	1.78843		10.7167	0	12.61	0	1.8933	2.11271		10.6267	0	12.24	0	1.6133	2.47939	2.47939				1.5	2	1.5	2	3	1.5	1.05541	1.54042	1.85185	2.21398	2.64323
11.1733	14.8	3.6267	1.10293								10.95	13.6767	2.7267	1.46697		10.8633	13.2567	2.3934	1.67126		10.7933	0	12.9133	0	2.12	1.88679		10.7367	0	12.6433	0	1.9066	2.09798	2.09798				1.5	2	1.5	2	3	2	1.07625	1.51326	1.78843	2.11271	2.47939
11.16	14.7333	3.5733	1.11941								10.97	13.7633	2.7933	1.432		10.9133	13.4633	2.55	1.56863		10.8833	0	13.2867	0	2.4034	1.66431		10.8933	0	13.2467	0	2.3534	1.69967	1.69967				1.5	2	1.5	2	3	3	1.10293	1.46697	1.67126	1.88679	2.09798
11.2167	15.0067	3.79	1.05541								10.9133	13.51	2.5967	1.54042		10.7933	12.9533	2.16	1.85185		10.6833	0	12.49	0	1.8067	2.21398		10.59	0	12.1033	0	1.5133	2.64323	2.64323				1.5	2	1.5	2	3	4	1.11941	1.432	1.56863	1.66431	1.69967
11.1967	14.9133	3.7166	1.07625								10.9267	13.57	2.6433	1.51326		10.8167	13.0533	2.2366	1.78843		10.7167	0	12.61	0	1.8933	2.11271		10.6267	0	12.24	0	1.6133	2.47939	2.47939				1.5	2	1.5	2	4	1.5	1.05541	1.54042	1.85185	2.21398	2.64323
11.1733	14.8	3.6267	1.10293								10.95	13.6767	2.7267	1.46697		10.8633	13.2567	2.3934	1.67126		10.7933	0	12.9133	0	2.12	1.88679		10.7367	0	12.6433	0	1.9066	2.09798	2.09798				1.5	2	1.5	2	4	2	1.07625	1.51326	1.78843	2.11271	2.47939
11.16	14.7333	3.5733	1.11941								10.97	13.7633	2.7933	1.432		10.9133	13.4633	2.55	1.56863		10.8833	0	13.2867	0	2.4034	1.66431		10.8933	0	13.2467	0	2.3534	1.69967	1.69967				1.5	2	1.5	2	4	3	1.10293	1.46697	1.67126	1.88679	2.09798
11.2567	15.2133	3.9566	1.01097								10.8867	13.3867	2.5	1.6		10.7467	12.7533	2.0066	1.99342		10.6267	0	12.25	0	1.6233	2.46412		10.5267	0	11.85	0	1.3233	3.02275	3.02275				1.5	2	1.5	2	4	4	1.11941	1.432	1.56863	1.66431	1.69967
11.2367	15.11	3.8733	1.03271								10.9	13.44	2.54	1.5748		10.7667	12.8367	2.07	1.93237		10.65	0	12.3433	0	1.6933	2.36225		10.5533	0	11.9467	0	1.3934	2.87068	2.87068				1.5	2	1.5	3	1.5	1.5	1.01097	1.6	1.99342	2.46412	3.02275
11.21	14.9833	3.7733	1.06008								10.92	13.5333	2.6133	1.53063		10.81	13.0033	2.1933	1.82374		10.7133	0	12.5733	0	1.86	2.15054		10.6333	0	12.23	0	1.5967	2.50517	2.50517				1.5	2	1.5	3	1.5	2	1.03271	1.5748	1.93237	2.36225	2.87068
11.1967	14.91	3.7133	1.07721								10.94	13.6133	2.6733	1.49628		10.85	13.1733	2.3233	1.72169		10.7833	0	12.85	0	2.0667	1.93545		10.75	0	12.64	0	1.89	2.1164	2.1164				1.5	2	1.5	3	1.5	3	1.06008	1.53063	1.82374	2.15054	2.50517
11.2567	15.2133	3.9566	1.01097								10.8867	13.3867	2.5	1.6		10.7467	12.7533	2.0066	1.99342		10.6267	0	12.25	0	1.6233	2.46412		10.5267	0	11.85	0	1.3233	3.02275	3.02275				1.5	2	1.5	3	1.5	4	1.07721	1.49628	1.72169	1.93545	2.1164
11.2367	15.11	3.8733	1.03271								10.9	13.44	2.54	1.5748		10.7667	12.8367	2.07	1.93237		10.65	0	12.3433	0	1.6933	2.36225		10.5533	0	11.9467	0	1.3934	2.87068	2.87068				1.5	2	1.5	3	2	1.5	1.01097	1.6	1.99342	2.46412	3.02275
11.21	14.9833	3.7733	1.06008								10.92	13.5333	2.6133	1.53063		10.81	13.0033	2.1933	1.82374		10.7133	0	12.5733	0	1.86	2.15054		10.6333	0	12.23	0	1.5967	2.50517	2.50517				1.5	2	1.5	3	2	2	1.03271	1.5748	1.93237	2.36225	2.87068
11.1967	14.91	3.7133	1.07721								10.94	13.6133	2.6733	1.49628		10.85	13.1733	2.3233	1.72169		10.7833	0	12.85	0	2.0667	1.93545		10.75	0	12.64	0	1.89	2.1164	2.1164				1.5	2	1.5	3	2	3	1.06008	1.53063	1.82374	2.15054	2.50517
11.2567	15.2133	3.9566	1.01097								10.8867	13.3867	2.5	1.6		10.7467	12.7533	2.0066	1.99342		10.6267	0	12.25	0	1.6233	2.46412		10.5267	0	11.85	0	1.3233	3.02275	3.02275				1.5	2	1.5	3	2	4	1.07721	1.49628	1.72169	1.93545	2.1164
11.2367	15.11	3.8733	1.03271								10.9	13.44	2.54	1.5748		10.7667	12.8367	2.07	1.93237		10.65	0	12.3433	0	1.6933	2.36225		10.5533	0	11.9467	0	1.3934	2.87068	2.87068				1.5	2	1.5	3	3	1.5	1.01097	1.6	1.99342	2.46412	3.02275
11.21	14.9833	3.7733	1.06008								10.92	13.5333	2.6133	1.53063		10.81	13.0033	2.1933	1.82374		10.7133	0	12.5733	0	1.86	2.15054		10.6333	0	12.23	0	1.5967	2.50517	2.50517				1.5	2	1.5	3	3	2	1.03271	1.5748	1.93237	2.36225	2.87068
11.1967	14.91	3.7133	1.07721								10.94	13.6133	2.6733	1.49628		10.85	13.1733	2.3233	1.72169		10.7833	0	12.85	0	2.0667	1.93545		10.75	0	12.64	0	1.89	2.1164	2.1164				1.5	2	1.5	3	3	3	1.06008	1.53063	1.82374	2.15054	2.50517
11.2567	15.2133	3.9566	1.01097								10.8867	13.3867	2.5	1.6		10.7467	12.7533	2.0066	1.99342		10.6267	0	12.25	0	1.6233	2.46412		10.5267	0	11.85	0	1.3233	3.02275	3.02275				1.5	2	1.5	3	3	4	1.07721	1.49628	1.72169	1.93545	2.1164
11.2367	15.11	3.8733	1.03271								10.9	13.44	2.54	1.5748		10.7667	12.8367	2.07	1.93237		10.65	0	12.3433	0	1.6933	2.36225		10.5533	0	11.9467	0	1.3934	2.87068	2.87068				1.5	2	1.5	3	4	1.5	1.01097	1.6	1.99342	2.46412	3.02275
11.21	14.9833	3.7733	1.06008								10.92	13.5333	2.6133	1.53063		10.81	13.0033	2.1933	1.82374		10.7133	0	12.5733	0	1.86	2.15054		10.6333	0	12.23	0	1.5967	2.50517	2.50517				1.5	2	1.5	3	4	2	1.03271	1.5748	1.93237	2.36225	2.87068
11.1967	14.91	3.7133	1.07721								10.94	13.6133	2.6733	1.49628		10.85	13.1733	2.3233	1.72169		10.7833	0	12.85	0	2.0667	1.93545		10.75	0	12.64	0	1.89	2.1164	2.1164				1.5	2	1.5	3	4	3	1.06008	1.53063	1.82374	2.15054	2.50517
11.2867	15.3733	4.0866	0.978809								10.87	13.3033	2.4333	1.64386		10.7167	12.6267	1.91	2.09424		10.59	0	12.1033	0	1.5133	2.64323		10.49	0	11.7033	0	1.2133	3.29679	3.29679				1.5	2	1.5	3	4	4	1.07721	1.49628	1.72169	1.93545	2.1164
11.2633	15.2567	3.9934	1.00165								10.88	13.3533	2.4733	1.61727		10.7367	12.7	1.9633	2.03739		10.6133	0	12.1833	0	1.57	2.54777		10.51	0	11.78	0	1.27	3.14961	3.14961				1.5	2	1.5	4	1.5	1.5	0.978809	1.64386	2.09424	2.64323	3.29679
11.24	15.1233	3.8833	1.03005								10.9	13.44	2.54	1.5748		10.7733	12.8467	2.0734	1.9292		10.6633	0	12.37	0	1.7067	2.3437		10.5767	0	12.0033	0	1.4266	2.80387	2.80387				1.5	2	1.5	4	1.5	2	1.00165	1.61727	2.03739	2.54777	3.14961
11.2233	15.0433	3.82	1.04712								10.92	13.5167	2.5967	1.54042		10.81	12.9933	2.1833	1.83209		10.7233	0	12.6	0	1.8767	2.1314		10.6733	0	12.3233	0	1.65	2.42424	2.42424				1.5	2	1.5	4	1.5	3	1.03005	1.5748	1.9292	2.3437	2.80387
11.2867	15.3733	4.0866	0.978809								10.87	13.3033	2.4333	1.64386		10.7167	12.6267	1.91	2.09424		10.59	0	12.1033	0	1.5133	2.64323		10.49	0	11.7033	0	1.2133	3.29679	3.29679				1.5	2	1.5	4	1.5	4	1.04712	1.54042	1.83209	2.1314	2.42424
11.2633	15.2567	3.9934	1.00165								10.88	13.3533	2.4733	1.61727		10.7367	12.7	1.9633	2.03739		10.6133	0	12.1833	0	1.57	2.54777		10.51	0	11.78	0	1.27	3.14961	3.14961				1.5	2	1.5	4	2	1.5	0.978809	1.64386	2.09424	2.64323	3.29679
11.24	15.1233	3.8833	1.03005								10.9	13.44	2.54	1.5748		10.7733	12.8467	2.0734	1.9292		10.6633	0	12.37	0	1.7067	2.3437		10.5767	0	12.0033	0	1.4266	2.80387	2.80387				1.5	2	1.5	4	2	2	1.00165	1.61727	2.03739	2.54777	3.14961
11.2233	15.0433	3.82	1.04712								10.92	13.5167	2.5967	1.54042		10.81	12.9933	2.1833	1.83209		10.7233	0	12.6	0	1.8767	2.1314		10.6733	0	12.3233	0	1.65	2.42424	2.42424				1.5	2	1.5	4	2	3	1.03005	1.5748	1.9292	2.3437	2.80387
11.2867	15.3733	4.0866	0.978809								10.87	13.3033	2.4333	1.64386		10.7167	12.6267	1.91	2.09424		10.59	0	12.1033	0	1.5133	2.64323		10.49	0	11.7033	0	1.2133	3.29679	3.29679				1.5	2	1.5	4	2	4	1.04712	1.54042	1.83209	2.1314	2.42424
11.2633	15.2567	3.9934	1.00165								10.88	13.3533	2.4733	1.61727		10.7367	12.7	1.9633	2.03739		10.6133	0	12.1833	0	1.57	2.54777		10.5133	0	11.78	0	1.2667	3.15781	3.15781				1.5	2	1.5	4	3	1.5	0.978809	1.64386	2.09424	2.64323	3.29679
11.24	15.1233	3.8833	1.03005								10.9	13.44	2.54	1.5748		10.7733	12.8467	2.0734	1.9292		10.6633	0	12.37	0	1.7067	2.3437		10.5767	0	12.0033	0	1.4266	2.80387	2.80387				1.5	2	1.5	4	3	2	1.00165	1.61727	2.03739	2.54777	3.15781
11.2233	15.0433	3.82	1.04712								10.92	13.5167	2.5967	1.54042		10.81	12.9933	2.1833	1.83209		10.7233	0	12.6	0	1.8767	2.1314		10.6733	0	12.3233	0	1.65	2.42424	2.42424				1.5	2	1.5	4	3	3	1.03005	1.5748	1.9292	2.3437	2.80387
11.2867	15.3733	4.0866	0.978809								10.87	13.3033	2.4333	1.64386		10.7167	12.6267	1.91	2.09424		10.59	0	12.1033	0	1.5133	2.64323		10.49	0	11.7033	0	1.2133	3.29679	3.29679				1.5	2	1.5	4	3	4	1.04712	1.54042	1.83209	2.1314	2.42424
11.2633	15.2567	3.9934	1.00165								10.88	13.3533	2.4733	1.61727		10.7367	12.7	1.9633	2.03739		10.6133	0	12.1833	0	1.57	2.54777		10.5133	0	11.78	0	1.2667	3.15781	3.15781				1.5	2	1.5	4	4	1.5	0.978809	1.64386	2.09424	2.64323	3.29679
11.24	15.1233	3.8833	1.03005								10.9	13.44	2.54	1.5748		10.7733	12.8467	2.0734	1.9292		10.6633	0	12.37	0	1.7067	2.3437		10.5767	0	12.0033	0	1.4266	2.80387	2.80387				1.5	2	1.5	4	4	2	1.00165	1.61727	2.03739	2.54777	3.15781
11.2233	15.0433	3.82	1.04712								10.92	13.5167	2.5967	1.54042		10.81	12.9933	2.1833	1.83209		10.7233	0	12.6	0	1.8767	2.1314		10.6733	0	12.3233	0	1.65	2.42424	2.42424				1.5	2	1.5	4	4	3	1.03005	1.5748	1.9292	2.3437	2.80387
11.1867	14.8667	3.68	1.08696								10.9333	13.6067	2.6734	1.49622		10.8267	13.1133	2.2866	1.74932		10.73	0	12.6867	0	1.9567	2.04426		10.6433	0	12.3233	0	1.68	2.38095	2.38095				1.5	2	1.5	4	4	4	1.04712	1.54042	1.83209	2.1314	2.42424
11.17	14.78	3.61	1.10803								10.9467	13.67	2.7233	1.46881		10.8533	13.2267	2.3734	1.68535		10.77	0	12.84	0	2.07	1.93237		10.69	0	12.5033	0	1.8133	2.20592	2.20592				1.5	2	2	1.5	1.5	1.5	1.08696	1.49622	1.74932	2.04426	2.38095
11.15	14.6733	3.5233	1.1353								10.9733	13.7833	2.81	1.42349		10.91	13.4633	2.5533	1.5666		10.86	0	13.2167	0	2.3567	1.69729		10.83	0	13.0467	0	2.2167	1.80448	1.80448				1.5	2	2	1.5	1.5	2	1.10803	1.46881	1.68535	1.93237	2.20592
11.1367	14.6133	3.4766	1.15055								10.9933	13.8767	2.8834	1.38725		10.9667	13.7033	2.7366	1.46167		10.9733	0	13.6867	0	2.7134	1.47417		11.0367	0	13.88	0	2.8433	1.40682	1.40682				1.5	2	2	1.5	1.5	3	1.1353	1.42349	1.5666	1.69729	1.80448
11.1867	14.8667	3.68	1.08696								10.9333	13.6067	2.6734	1.49622		10.8267	13.1133	2.2866	1.74932		10.73	0	12.6867	0	1.9567	2.04426		10.6433	0	12.3267	0	1.6834	2.37614	2.37614				1.5	2	2	1.5	1.5	4	1.15055	1.38725	1.46167	1.47417	1.40682
11.17	14.78	3.61	1.10803								10.9467	13.67	2.7233	1.46881		10.8533	13.2267	2.3734	1.68535		10.77	0	12.84	0	2.07	1.93237		10.69	0	12.5033	0	1.8133	2.20592	2.20592				1.5	2	2	1.5	2	1.5	1.08696	1.49622	1.74932	2.04426	2.37614
11.15	14.6733	3.5233	1.1353								10.9733	13.7833	2.81	1.42349		10.91	13.4633	2.5533	1.5666		10.86	0	13.2167	0	2.3567	1.69729		10.83	0	13.0467	0	2.2167	1.80448	1.80448				1.5	2	2	1.5	2	2	1.10803	1.46881	1.68535	1.93237	2.20592
11.1367	14.6133	3.4766	1.15055								10.9933	13.8767	2.8834	1.38725		10.9667	13.7033	2.7366	1.46167		10.9733	0	13.6867	0	2.7134	1.47417		11.0367	0	13.88	0	2.8433	1.40682	1.40682				1.5	2	2	1.5	2	3	1.1353	1.42349	1.5666	1.69729	1.80448
11.1867	14.8667	3.68	1.08696								10.9333	13.6067	2.6734	1.49622		10.8267	13.1133	2.2866	1.74932		10.73	0	12.69	0	1.96	2.04082		10.6433	0	12.3267	0	1.6834	2.37614	2.37614				1.5	2	2	1.5	2	4	1.15055	1.38725	1.46167	1.47417	1.40682
11.17	14.78	3.61	1.10803								10.9467	13.67	2.7233	1.46881		10.8533	13.2267	2.3734	1.68535		10.77	0	12.84	0	2.07	1.93237		10.69	0	12.5033	0	1.8133	2.20592	2.20592				1.5	2	2	1.5	3	1.5	1.08696	1.49622	1.74932	2.04082	2.37614
11.15	14.6733	3.5233	1.1353								10.9733	13.7833	2.81	1.42349		10.91	13.4633	2.5533	1.5666		10.86	0	13.2167	0	2.3567	1.69729		10.83	0	13.0467	0	2.2167	1.80448	1.80448				1.5	2	2	1.5	3	2	1.10803	1.46881	1.68535	1.93237	2.20592
11.1367	14.6133	3.4766	1.15055								10.9933	13.8767	2.8834	1.38725		10.9667	13.7033	2.7366	1.46167		10.9733	0	13.6867	0	2.7134	1.47417		11.0367	0	13.88	0	2.8433	1.40682	1.40682				1.5	2	2	1.5	3	3	1.1353	1.42349	1.5666	1.69729	1.80448
11.1867	14.8667	3.68	1.08696								10.9333	13.6067	2.6734	1.49622		10.8267	13.1133	2.2866	1.74932		10.73	0	12.69	0	1.96	2.04082		10.6433	0	12.3267	0	1.6834	2.37614	2.37614				1.5	2	2	1.5	3	4	1.15055	1.38725	1.46167	1.47417	1.40682
11.17	14.7767	3.6067	1.10905								10.9467	13.67	2.7233	1.46881		10.8533	13.2267	2.3734	1.68535		10.77	0	12.84	0	2.07	1.93237		10.69	0	12.5033	0	1.8133	2.20592	2.20592				1.5	2	2	1.5	4	1.5	1.08696	1.49622	1.74932	2.04082	2.37614
11.15	14.6733	3.5233	1.1353								10.9733	13.7833	2.81	1.42349		10.91	13.4633	2.5533	1.5666		10.86	0	13.2167	0	2.3567	1.69729		10.83	0	13.05	0	2.22	1.8018	1.8018				1.5	2	2	1.5	4	2	1.10905	1.46881	1.68535	1.93237	2.20592
11.1367	14.6133	3.4766	1.15055								10.9933	13.8767	2.8834	1.38725		10.9667	13.7033	2.7366	1.46167		10.9733	0	13.6867	0	2.7134	1.47417		11.0367	0	13.88	0	2.8433	1.40682	1.40682				1.5	2	2	1.5	4	3	1.1353	1.42349	1.5666	1.69729	1.8018
11.2167	15.0033	3.7866	1.05636								10.9133	13.5133	2.6	1.53846		10.7933	12.9567	2.1634	1.84894		10.6833	0	12.49	0	1.8067	2.21398		10.59	0	12.1067	0	1.5167	2.6373	2.6373				1.5	2	2	1.5	4	4	1.15055	1.38725	1.46167	1.47417	1.40682
11.1967	14.91	3.7133	1.07721								10.9267	13.5733	2.6466	1.51137		10.8167	13.0533	2.2366	1.78843		10.7167	0	12.6133	0	1.8966	2.10904		10.6267	0	12.2433	0	1.6166	2.47433	2.47433				1.5	2	2	2	1.5	1.5	1.05636	1.53846	1.84894	2.21398	2.6373
11.1733	14.7967	3.6234	1.10394								10.95	13.6767	2.7267	1.46697		10.8667	13.26	2.3933	1.67133		10.7933	0	12.9167	0	2.1234	1.88377		10.7367	0	12.65	0	1.9133	2.09063	2.09063				1.5	2	2	2	1.5	2	1.07721	1.51137	1.78843	2.10904	2.47433
11.16	14.7333	3.5733	1.11941								10.97	13.7633	2.7933	1.432		10.9133	13.4667	2.5534	1.56654		10.8867	0	13.29	0	2.4033	1.66438		10.8967	0	13.2533	0	2.3566	1.69736	1.69736				1.5	2	2	2	1.5	3	1.10394	1.46697	1.67133	1.88377	2.09063
11.2167	15.0033	3.7866	1.05636								10.9133	13.5133	2.6	1.53846		10.7933	12.9567	2.1634	1.84894		10.6833	0	12.49	0	1.8067	2.21398		10.59	0	12.1067	0	1.5167	2.6373	2.6373				1.5	2	2	2	1.5	4	1.11941	1.432	1.56654	1.66438	1.69736
11.1967	14.91	3.7133	1.07721								10.9267	13.5733	2.6466	1.51137		10.8167	13.0533	2.2366	1.78843		10.7167	0	12.6133	0	1.8966	2.10904		10.6267	0	12.2433	0	1.6166	2.47433	2.47433				1.5	2	2	2	2	1.5	1.05636	1.53846	1.84894	2.21398	2.6373
11.1733	14.7967	3.6234	1.10394								10.95	13.6767	2.7267	1.46697		10.8667	13.26	2.3933	1.67133		10.7933	0	12.9167	0	2.1234	1.88377		10.7367	0	12.65	0	1.9133	2.09063	2.09063				1.5	2	2	2	2	2	1.07721	1.51137	1.78843	2.10904	2.47433
11.16	14.7333	3.5733	1.11941								10.97	13.7667	2.7967	1.43026		10.9133	13.4667	2.5534	1.56654		10.8867	0	13.29	0	2.4033	1.66438		10.8967	0	13.2533	0	2.3566	1.69736	1.69736				1.5	2	2	2	2	3	1.10394	1.46697	1.67133	1.88377	2.09063
11.2167	15.0033	3.7866	1.05636								10.9133	13.5133	2.6	1.53846		10.7933	12.9567	2.1634	1.84894		10.6833	0	12.49	0	1.8067	2.21398		10.59	0	12.1067	0	1.5167	2.6373	2.6373				1.5	2	2	2	2	4	1.11941	1.43026	1.56654	1.66438	1.69736
11.1967	14.91	3.7133	1.07721								10.9267	13.5733	2.6466	1.51137		10.8167	13.0533	2.2366	1.78843		10.7167	0	12.6133	0	1.8966	2.10904		10.6267	0	12.2433	0	1.6166	2.47433	2.47433				1.5	2	2	2	3	1.5	1.05636	1.53846	1.84894	2.21398	2.6373
11.1733	14.7967	3.6234	1.10394								10.95	13.6767	2.7267	1.46697		10.8667	13.26	2.3933	1.67133		10.7933	0	12.9167	0	2.1234	1.88377		10.7367	0	12.65	0	1.9133	2.09063	2.09063				1.5	2	2	2	3	2	1.07721	1.51137	1.78843	2.10904	2.47433
11.16	14.7333	3.5733	1.11941								10.97	13.7667	2.7967	1.43026		10.9133	13.4667	2.5534	1.56654		10.8867	0	13.29	0	2.4033	1.66438		10.8967	0	13.2533	0	2.3566	1.69736	1.69736				1.5	2	2	2	3	3	1.10394	1.46697	1.67133	1.88377	2.09063
11.2167	15.0033	3.7866	1.05636								10.9133	13.5133	2.6	1.53846		10.7933	12.9567	2.1634	1.84894		10.6833	0	12.49	0	1.8067	2.21398		10.59	0	12.1067	0	1.5167	2.6373	2.6373				1.5	2	2	2	3	4	1.11941	1.43026	1.56654	1.66438	1.69736
11.1967	14.91	3.7133	1.07721								10.9267	13.5733	2.6466	1.51137		10.8167	13.0567	2.24	1.78571		10.7167	0	12.6133	0	1.8966	2.10904		10.6267	0	12.2433	0	1.6166	2.47433	2.47433				1.5	2	2	2	4	1.5	1.05636	1.53846	1.84894	2.21398	2.6373
11.1733	14.7967	3.6234	1.10394								10.95	13.6767	2.7267	1.46697		10.8667	13.26	2.3933	1.67133		10.7933	0	12.9167	0	2.1234	1.88377		10.7367	0	12.65	0	1.9133	2.09063	2.09063				1.5	2	2	2	4	2	1.07721	1.51137	1.78571	2.10904	2.47433
11.16	14.7333	3.5733	1.11941								10.97	13.7667	2.7967	1.43026		10.9133	13.4667	2.5534	1.56654		10.8867	0	13.29	0	2.4033	1.66438		10.8967	0	13.2567	0	2.36	1.69492	1.69492				1.5	2	2	2	4	3	1.10394	1.46697	1.67133	1.88377	2.09063
11.2567	15.2133	3.9566	1.01097								10.8867	13.3867	2.5	1.6		10.7467	12.7567	2.01	1.99005		10.6267	0	12.2533	0	1.6266	2.45912		10.5267	0	11.8533	0	1.3266	3.01523	3.01523				1.5	2	2	2	4	4	1.11941	1.43026	1.56654	1.66438	1.69492
11.2367	15.1067	3.87	1.03359								10.9	13.4433	2.5433	1.57276		10.7667	12.84	2.0733	1.92929		10.6533	0	12.3467	0	1.6934	2.36211		10.5533	0	11.95	0	1.3967	2.86389	2.86389				1.5	2	2	3	1.5	1.5	1.01097	1.6	1.99005	2.45912	3.01523
11.21	14.98	3.77	1.06101								10.92	13.5367	2.6167	1.52864		10.81	13.0067	2.1967	1.82091		10.7133	0	12.5733	0	1.86	2.15054		10.6333	0	12.23	0	1.5967	2.50517	2.50517				1.5	2	2	3	1.5	2	1.03359	1.57276	1.92929	2.36211	2.86389
11.1967	14.91	3.7133	1.07721								10.94	13.6167	2.6767	1.49438		10.85	13.1767	2.3267	1.71917		10.7833	0	12.8533	0	2.07	1.93237		10.75	0	12.6433	0	1.8933	2.11271	2.11271				1.5	2	2	3	1.5	3	1.06101	1.52864	1.82091	2.15054	2.50517
11.2567	15.2133	3.9566	1.01097								10.8867	13.3867	2.5	1.6		10.7467	12.7567	2.01	1.99005		10.6267	0	12.2533	0	1.6266	2.45912		10.5267	0	11.8533	0	1.3266	3.01523	3.01523				1.5	2	2	3	1.5	4	1.07721	1.49438	1.71917	1.93237	2.11271
11.2367	15.1067	3.87	1.03359								10.9	13.4433	2.5433	1.57276		10.7667	12.84	2.0733	1.92929		10.6533	0	12.3467	0	1.6934	2.36211		10.5533	0	11.95	0	1.3967	2.86389	2.86389				1.5	2	2	3	2	1.5	1.01097	1.6	1.99005	2.45912	3.01523
11.21	14.98	3.77	1.06101								10.92	13.5367	2.6167	1.52864		10.81	13.0067	2.1967	1.82091		10.7133	0	12.5733	0	1.86	2.15054		10.6367	0	12.23	0	1.5933	2.51051	2.51051				1.5	2	2	3	2	2	1.03359	1.57276	1.92929	2.36211	2.86389
11.1967	14.91	3.7133	1.07721								10.94	13.6167	2.6767	1.49438		10.85	13.1767	2.3267	1.71917		10.7833	0	12.8533	0	2.07	1.93237		10.75	0	12.6433	0	1.8933	2.11271	2.11271				1.5	2	2	3	2	3	1.06101	1.52864	1.82091	2.15054	2.51051
11.2567	15.2133	3.9566	1.01097								10.8867	13.3867	2.5	1.6		10.7467	12.7567	2.01	1.99005		10.6267	0	12.2533	0	1.6266	2.45912		10.5267	0	11.8533	0	1.3266	3.01523	3.01523				1.5	2	2	3	2	4	1.07721	1.49438	1.71917	1.93237	2.11271
11.2367	15.1067	3.87	1.03359								10.9	13.4433	2.5433	1.57276		10.7667	12.84	2.0733	1.92929		10.6533	0	12.3467	0	1.6934	2.36211		10.5533	0	11.95	0	1.3967	2.86389	2.86389				1.5	2	2	3	3	1.5	1.01097	1.6	1.99005	2.45912	3.01523
11.21	14.98	3.77	1.06101								10.92	13.5367	2.6167	1.52864		10.81	13.0067	2.1967	1.82091		10.7133	0	12.5733	0	1.86	2.15054		10.6367	0	12.2333	0	1.5966	2.50532	2.50532				1.5	2	2	3	3	2	1.03359	1.57276	1.92929	2.36211	2.86389
11.1967	14.91	3.7133	1.07721								10.94	13.6167	2.6767	1.49438		10.85	13.1767	2.3267	1.71917		10.7867	0	12.8533	0	2.0666	1.93555		10.75	0	12.6433	0	1.8933	2.11271	2.11271				1.5	2	2	3	3	3	1.06101	1.52864	1.82091	2.15054	2.50532
11.2567	15.2133	3.9566	1.01097								10.8867	13.3867	2.5	1.6		10.7467	12.7567	2.01	1.99005		10.6267	0	12.2533	0	1.6266	2.45912		10.5267	0	11.8533	0	1.3266	3.01523	3.01523				1.5	2	2	3	3	4	1.07721	1.49438	1.71917	1.93555	2.11271
11.2367	15.1067	3.87	1.03359								10.9	13.4433	2.5433	1.57276		10.7667	12.84	2.0733	1.92929		10.6533	0	12.3467	0	1.6934	2.36211		10.5533	0	11.95	0	1.3967	2.86389	2.86389				1.5	2	2	3	4	1.5	1.01097	1.6	1.99005	2.45912	3.01523
11.21	14.98	3.77	1.06101								10.92	13.5367	2.6167	1.52864		10.81	13.0067	2.1967	1.82091		10.7133	0	12.5733	0	1.86	2.15054		10.6367	0	12.2333	0	1.5966	2.50532	2.50532				1.5	2	2	3	4	2	1.03359	1.57276	1.92929	2.36211	2.86389
11.1967	14.91	3.7133	1.07721								10.94	13.6167	2.6767	1.49438		10.85	13.1767	2.3267	1.71917		10.7867	0	12.8533	0	2.0666	1.93555		10.75	0	12.6433	0	1.8933	2.11271	2.11271				1.5	2	2	3	4	3	1.06101	1.52864	1.82091	2.15054	2.50532
11.2867	15.37	4.0833	0.9796								10.87	13.3033	2.4333	1.64386		10.7167	12.6267	1.91	2.09424		10.59	0	12.1067	0	1.5167	2.6373		10.49	0	11.7033	0	1.2133	3.29679	3.29679				1.5	2	2	3	4	4	1.07721	1.49438	1.71917	1.93555	2.11271
11.2633	15.2533	3.99	1.00251								10.88	13.3533	2.4733	1.61727		10.7367	12.7	1.9633	2.03739		10.6133	0	12.1833	0	1.57	2.54777		10.5133	0	11.78	0	1.2667	3.15781	3.15781				1.5	2	2	4	1.5	1.5	0.9796	1.64386	2.09424	2.6373	3.29679
11.2367	15.12	3.8833	1.03005								10.9	13.4433	2.5433	1.57276		10.7733	12.8467	2.0734	1.9292		10.6633	0	12.3733	0	1.71	2.33918		10.5767	0	12.0033	0	1.4266	2.80387	2.80387				1.5	2	2	4	1.5	2	1.00251	1.61727	2.03739	2.54777	3.15781
11.2233	15.04	3.8167	1.04803								10.92	13.5167	2.5967	1.54042		10.81	12.9967	2.1867	1.82924		10.7267	0	12.6033	0	1.8766	2.13151		10.6733	0	12.3267	0	1.6534	2.41926	2.41926				1.5	2	2	4	1.5	3	1.03005	1.57276	1.9292	2.33918	2.80387
11.2867	15.37	4.0833	0.9796								10.87	13.3033	2.4333	1.64386		10.7167	12.6267	1.91	2.09424		10.59	0	12.1067	0	1.5167	2.6373		10.49	0	11.7033	0	1.2133	3.29679	3.29679				1.5	2	2	4	1.5	4	1.04803	1.54042	1.82924	2.13151	2.41926
11.2633	15.2533	3.99	1.00251								10.88	13.3533	2.4733	1.61727		10.7367	12.7	1.9633	2.03739		10.6133	0	12.1833	0	1.57	2.54777		10.5133	0	11.78	0	1.2667	3.15781	3.15781				1.5	2	2	4	2	1.5	0.9796	1.64386	2.09424	2.6373	3.29679
11.2367	15.12	3.8833	1.03005								10.9	13.4433	2.5433	1.57276		10.7733	12.8467	2.0734	1.9292		10.6633	0	12.3733	0	1.71	2.33918		10.5767	0	12.0033	0	1.4266	2.80387	2.80387				1.5	2	2	4	2	2	1.00251	1.61727	2.03739	2.54777	3.15781
11.2233	15.04	3.8167	1.04803								10.92	13.5167	2.5967	1.54042		10.81	12.9967	2.1867	1.82924		10.7267	0	12.6033	0	1.8766	2.13151		10.6733	0	12.3267	0	1.6534	2.41926	2.41926				1.5	2	2	4	2	3	1.03005	1.57276	1.9292	2.33918	2.80387
11.2867	15.37	4.0833	0.9796								10.87	13.3033	2.4333	1.64386		10.7167	12.63	1.9133	2.09063		10.59	0	12.1067	0	1.5167	2.6373		10.49	0	11.7033	0	1.2133	3.29679	3.29679				1.5	2	2	4	2	4	1.04803	1.54042	1.82924	2.13151	2.41926
11.2633	15.2533	3.99	1.00251								10.88	13.3533	2.4733	1.61727		10.7367	12.7	1.9633	2.03739		10.6133	0	12.1833	0	1.57	2.54777		10.5133	0	11.78	0	1.2667	3.15781	3.15781				1.5	2	2	4	3	1.5	0.9796	1.64386	2.09063	2.6373	3.29679
11.2367	15.12	3.8833	1.03005								10.9033	13.4433	2.54	1.5748		10.7733	12.8467	2.0734	1.9292		10.6633	0	12.3733	0	1.71	2.33918		10.5767	0	12.0033	0	1.4266	2.80387	2.80387				1.5	2	2	4	3	2	1.00251	1.61727	2.03739	2.54777	3.15781
11.2233	15.04	3.8167	1.04803								10.92	13.5167	2.5967	1.54042		10.81	12.9967	2.1867	1.82924		10.7267	0	12.6033	0	1.8766	2.13151		10.6733	0	12.3267	0	1.6534	2.41926	2.41926				1.5	2	2	4	3	3	1.03005	1.5748	1.9292	2.33918	2.80387
11.2867	15.37	4.0833	0.9796								10.87	13.3033	2.4333	1.64386		10.7167	12.63	1.9133	2.09063		10.59	0	12.1067	0	1.5167	2.6373		10.49	0	11.7033	0	1.2133	3.29679	3.29679				1.5	2	2	4	3	4	1.04803	1.54042	1.82924	2.13151	2.41926
11.2633	15.2533	3.99	1.00251								10.88	13.3533	2.4733	1.61727		10.7367	12.7	1.9633	2.03739		10.6133	0	12.1833	0	1.57	2.54777		10.5133	0	11.78	0	1.2667	3.15781	3.15781				1.5	2	2	4	4	1.5	0.9796	1.64386	2.09063	2.6373	3.29679
11.2367	15.12	3.8833	1.03005								10.9033	13.4433	2.54	1.5748		10.7733	12.8467	2.0734	1.9292		10.6633	0	12.3733	0	1.71	2.33918		10.5767	0	12.0033	0	1.4266	2.80387	2.80387				1.5	2	2	4	4	2	1.00251	1.61727	2.03739	2.54777	3.15781
11.2233	15.04	3.8167	1.04803								10.92	13.5167	2.5967	1.54042		10.81	12.9967	2.1867	1.82924		10.7267	0	12.6033	0	1.8766	2.13151		10.6733	0	12.3267	0	1.6534	2.41926	2.41926				1.5	2	2	4	4	3	1.03005	1.5748	1.9292	2.33918	2.80387
11.1867	14.8633	3.6766	1.08796								10.9333	13.6067	2.6734	1.49622		10.83	13.1167	2.2867	1.74925		10.7333	0	12.6967	0	1.9634	2.03728		10.6467	0	12.3367	0	1.69	2.36686	2.36686				1.5	2	2	4	4	4	1.04803	1.54042	1.82924	2.13151	2.41926
11.17	14.7767	3.6067	1.10905								10.95	13.6733	2.7233	1.46881		10.8567	13.2333	2.3766	1.68308		10.77	0	12.85	0	2.08	1.92308		10.6933	0	12.5167	0	1.8234	2.1937	2.1937				1.5	2	3	1.5	1.5	1.5	1.08796	1.49622	1.74925	2.03728	2.36686
11.15	14.6733	3.5233	1.1353								10.9733	13.7867	2.8134	1.42177		10.91	13.47	2.56	1.5625		10.8633	0	13.23	0	2.3667	1.69012		10.8367	0	13.07	0	2.2333	1.79107	1.79107				1.5	2	3	1.5	1.5	2	1.10905	1.46881	1.68308	1.92308	2.1937
11.1367	14.61	3.4733	1.15164								10.9933	13.88	2.8867	1.38567		10.9667	13.7133	2.7466	1.45635		10.9767	0	13.7067	0	2.73	1.4652		11.0467	0	13.9233	0	2.8766	1.39053	1.39053				1.5	2	3	1.5	1.5	3	1.1353	1.42177	1.5625	1.69012	1.79107
11.1867	14.8633	3.6766	1.08796								10.9333	13.6067	2.6734	1.49622		10.83	13.1167	2.2867	1.74925		10.7333	0	12.6967	0	1.9634	2.03728		10.6467	0	12.3367	0	1.69	2.36686	2.36686				1.5	2	3	1.5	1.5	4	1.15164	1.38567	1.45635	1.4652	1.39053
11.17	14.7767	3.6067	1.10905								10.95	13.6733	2.7233	1.46881		10.8567	13.2333	2.3766	1.68308		10.77	0	12.85	0	2.08	1.92308		10.6933	0	12.5167	0	1.8234	2.1937	2.1937				1.5	2	3	1.5	2	1.5	1.08796	1.49622	1.74925	2.03728	2.36686
11.15	14.6733	3.5233	1.1353								10.9733	13.7867	2.8134	1.42177		10.91	13.47	2.56	1.5625		10.8633	0	13.23	0	2.3667	1.69012		10.8367	0	13.07	0	2.2333	1.79107	1.79107				1.5	2	3	1.5	2	2	1.10905	1.46881	1.68308	1.92308	2.1937
11.1367	14.61	3.4733	1.15164								10.9933	13.88	2.8867	1.38567		10.9667	13.7133	2.7466	1.45635		10.9767	0	13.7067	0	2.73	1.4652		11.0467	0	13.9233	0	2.8766	1.39053	1.39053				1.5	2	3	1.5	2	3	1.1353	1.42177	1.5625	1.69012	1.79107
11.1867	14.8633	3.6766	1.08796								10.9333	13.6067	2.6734	1.49622		10.83	13.1167	2.2867	1.74925		10.7333	0	12.6967	0	1.9634	2.03728		10.6467	0	12.3367	0	1.69	2.36686	2.36686				1.5	2	3	1.5	2	4	1.15164	1.38567	1.45635	1.4652	1.39053
11.17	14.7767	3.6067	1.10905								10.95	13.6733	2.7233	1.46881		10.8567	13.2333	2.3766	1.68308		10.77	0	12.85	0	2.08	1.92308		10.6933	0	12.5167	0	1.8234	2.1937	2.1937				1.5	2	3	1.5	3	1.5	1.08796	1.49622	1.74925	2.03728	2.36686
11.15	14.6733	3.5233	1.1353								10.9733	13.7867	2.8134	1.42177		10.91	13.47	2.56	1.5625		10.8633	0	13.23	0	2.3667	1.69012		10.8367	0	13.07	0	2.2333	1.79107	1.79107				1.5	2	3	1.5	3	2	1.10905	1.46881	1.68308	1.92308	2.1937
11.1367	14.61	3.4733	1.15164								10.9933	13.88	2.8867	1.38567		10.9667	13.7133	2.7466	1.45635		10.9767	0	13.7067	0	2.73	1.4652		11.0467	0	13.9233	0	2.8766	1.39053	1.39053				1.5	2	3	1.5	3	3	1.1353	1.42177	1.5625	1.69012	1.79107
11.1867	14.8633	3.6766	1.08796								10.9333	13.6067	2.6734	1.49622		10.83	13.1167	2.2867	1.74925		10.7333	0	12.6967	0	1.9634	2.03728		10.6467	0	12.3367	0	1.69	2.36686	2.36686				1.5	2	3	1.5	3	4	1.15164	1.38567	1.45635	1.4652	1.39053
11.17	14.7767	3.6067	1.10905								10.95	13.6733	2.7233	1.46881		10.8567	13.2333	2.3766	1.68308		10.77	0	12.85	0	2.08	1.92308		10.6933	0	12.5167	0	1.8234	2.1937	2.1937				1.5	2	3	1.5	4	1.5	1.08796	1.49622	1.74925	2.03728	2.36686
11.15	14.6733	3.5233	1.1353								10.9733	13.7867	2.8134	1.42177		10.91	13.47	2.56	1.5625		10.8633	0	13.23	0	2.3667	1.69012		10.8367	0	13.0733	0	2.2366	1.78843	1.78843				1.5	2	3	1.5	4	2	1.10905	1.46881	1.68308	1.92308	2.1937
11.1367	14.61	3.4733	1.15164								10.9933	13.88	2.8867	1.38567		10.9667	13.7133	2.7466	1.45635		10.9767	0	13.7067	0	2.73	1.4652		11.0467	0	13.9267	0	2.88	1.38889	1.38889				1.5	2	3	1.5	4	3	1.1353	1.42177	1.5625	1.69012	1.78843
11.2133	15.0033	3.79	1.05541								10.9133	13.5133	2.6	1.53846		10.7933	12.96	2.1667	1.84613		10.6867	0	12.4967	0	1.81	2.20994		10.59	0	12.1133	0	1.5233	2.62588	2.62588				1.5	2	3	1.5	4	4	1.15164	1.38567	1.45635	1.4652	1.38889
11.1967	14.9067	3.71	1.07817								10.9267	13.5767	2.65	1.50943		10.8167	13.06	2.2433	1.78309		10.7167	0	12.62	0	1.9033	2.10161		10.63	0	12.25	0	1.62	2.46914	2.46914				1.5	2	3	2	1.5	1.5	1.05541	1.53846	1.84613	2.20994	2.62588
11.1733	14.7967	3.6234	1.10394								10.95	13.68	2.73	1.4652		10.8667	13.2633	2.3966	1.66903		10.7967	0	12.9267	0	2.13	1.87793		10.74	0	12.6633	0	1.9233	2.07976	2.07976				1.5	2	3	2	1.5	2	1.07817	1.50943	1.78309	2.10161	2.46914
11.16	14.73	3.57	1.12045								10.97	13.7667	2.7967	1.43026		10.9167	13.4733	2.5566	1.56458		10.89	0	13.3033	0	2.4133	1.65748		10.9033	0	13.28	0	2.3767	1.68301	1.68301				1.5	2	3	2	1.5	3	1.10394	1.4652	1.66903	1.87793	2.07976
11.2133	15.0033	3.79	1.05541								10.9133	13.5133	2.6	1.53846		10.7933	12.96	2.1667	1.84613		10.6867	0	12.4967	0	1.81	2.20994		10.59	0	12.1133	0	1.5233	2.62588	2.62588				1.5	2	3	2	1.5	4	1.12045	1.43026	1.56458	1.65748	1.68301
11.1967	14.9067	3.71	1.07817								10.9267	13.5767	2.65	1.50943		10.8167	13.06	2.2433	1.78309		10.7167	0	12.62	0	1.9033	2.10161		10.63	0	12.25	0	1.62	2.46914	2.46914				1.5	2	3	2	2	1.5	1.05541	1.53846	1.84613	2.20994	2.62588
11.1733	14.7967	3.6234	1.10394								10.95	13.68	2.73	1.4652		10.8667	13.2633	2.3966	1.66903		10.7967	0	12.9267	0	2.13	1.87793		10.74	0	12.6633	0	1.9233	2.07976	2.07976				1.5	2	3	2	2	2	1.07817	1.50943	1.78309	2.10161	2.46914
11.16	14.73	3.57	1.12045								10.97	13.7667	2.7967	1.43026		10.9167	13.4733	2.5566	1.56458		10.89	0	13.3033	0	2.4133	1.65748		10.9033	0	13.28	0	2.3767	1.68301	1.68301				1.5	2	3	2	2	3	1.10394	1.4652	1.66903	1.87793	2.07976
11.2133	15.0033	3.79	1.05541								10.9133	13.5133	2.6	1.53846		10.7933	12.96	2.1667	1.84613		10.6867	0	12.4967	0	1.81	2.20994		10.59	0	12.1133	0	1.5233	2.62588	2.62588				1.5	2	3	2	2	4	1.12045	1.43026	1.56458	1.65748	1.68301
11.1967	14.9067	3.71	1.07817								10.9267	13.5767	2.65	1.50943		10.8167	13.06	2.2433	1.78309		10.7167	0	12.62	0	1.9033	2.10161		10.63	0	12.25	0	1.62	2.46914	2.46914				1.5	2	3	2	3	1.5	1.05541	1.53846	1.84613	2.20994	2.62588
11.1733	14.7967	3.6234	1.10394								10.95	13.68	2.73	1.4652		10.8667	13.2633	2.3966	1.66903		10.7967	0	12.9267	0	2.13	1.87793		10.74	0	12.6633	0	1.9233	2.07976	2.07976				1.5	2	3	2	3	2	1.07817	1.50943	1.78309	2.10161	2.46914
11.16	14.73	3.57	1.12045								10.97	13.7667	2.7967	1.43026		10.9167	13.4733	2.5566	1.56458		10.89	0	13.3033	0	2.4133	1.65748		10.9033	0	13.28	0	2.3767	1.68301	1.68301				1.5	2	3	2	3	3	1.10394	1.4652	1.66903	1.87793	2.07976
11.2133	15.0033	3.79	1.05541								10.9133	13.5133	2.6	1.53846		10.7933	12.96	2.1667	1.84613		10.6867	0	12.4967	0	1.81	2.20994		10.5933	0	12.1133	0	1.52	2.63158	2.63158				1.5	2	3	2	3	4	1.12045	1.43026	1.56458	1.65748	1.68301
11.1967	14.9067	3.71	1.07817								10.9267	13.5767	2.65	1.50943		10.8167	13.06	2.2433	1.78309		10.7167	0	12.62	0	1.9033	2.10161		10.63	0	12.25	0	1.62	2.46914	2.46914				1.5	2	3	2	4	1.5	1.05541	1.53846	1.84613	2.20994	2.63158
11.1733	14.7967	3.6234	1.10394								10.95	13.68	2.73	1.4652		10.8667	13.2633	2.3966	1.66903		10.7967	0	12.9267	0	2.13	1.87793		10.74	0	12.6633	0	1.9233	2.07976	2.07976				1.5	2	3	2	4	2	1.07817	1.50943	1.78309	2.10161	2.46914
11.16	14.73	3.57	1.12045								10.97	13.7667	2.7967	1.43026		10.9167	13.4733	2.5566	1.56458		10.89	0	13.3033	0	2.4133	1.65748		10.9033	0	13.28	0	2.3767	1.68301	1.68301				1.5	2	3	2	4	3	1.10394	1.4652	1.66903	1.87793	2.07976
11.2567	15.21	3.9533	1.01181								10.8867	13.39	2.5033	1.59789		10.7467	12.76	2.0133	1.98679		10.6267	0	12.2567	0	1.63	2.45399		10.5133	15.2433	11.8433	16.5567	1.33	3.00752	-1				1.5	2	3	2	4	4	1.12045	1.43026	1.56458	1.65748	1.68301
11.2333	15.1033	3.87	1.03359								10.9	13.4433	2.5433	1.57276		10.77	12.8433	2.0733	1.92929		10.6533	0	12.35	0	1.6967	2.35752		10.54	15.3633	11.94	16.7433	1.4	2.85714	-1				1.5	2	3	3	1.5	1.5	1.01181	1.59789	1.98679	2.45399	-1
11.21	14.98	3.77	1.06101								10.9233	13.54	2.6167	1.52864		10.81	13.01	2.2	1.81818		10.7133	0	12.58	0	1.8667	2.14282		10.6167	15.7033	12.22	17.2567	1.6033	2.49485	-1				1.5	2	3	3	1.5	2	1.03359	1.57276	1.92929	2.35752	-1
11.1967	14.9067	3.71	1.07817								10.94	13.6167	2.6767	1.49438		10.8533	13.1833	2.33	1.71674		10.7867	0	12.86	0	2.0733	1.92929		10.7533	0	12.6567	0	1.9034	2.1015	2.1015				1.5	2	3	3	1.5	3	1.06101	1.52864	1.81818	2.14282	-1
11.2567	15.21	3.9533	1.01181								10.8867	13.39	2.5033	1.59789		10.75	12.76	2.01	1.99005		10.6267	0	12.2567	0	1.63	2.45399		10.5267	0	11.8567	0	1.33	3.00752	3.00752				1.5	2	3	3	1.5	4	1.07817	1.49438	1.71674	1.92929	2.1015
11.2333	15.1033	3.87	1.03359								10.9	13.4433	2.5433	1.57276		10.77	12.8433	2.0733	1.92929		10.6533	0	12.35	0	1.6967	2.35752		10.5567	0	11.9533	0	1.3966	2.8641	2.8641				1.5	2	3	3	2	1.5	1.01181	1.59789	1.99005	2.45399	3.00752
11.21	14.98	3.77	1.06101								10.9233	13.54	2.6167	1.52864		10.81	13.01	2.2	1.81818		10.7133	0	12.58	0	1.8667	2.14282		10.6367	0	12.24	0	1.6033	2.49485	2.49485				1.5	2	3	3	2	2	1.03359	1.57276	1.92929	2.35752	2.8641
11.1967	14.9067	3.71	1.07817								10.94	13.62	2.68	1.49254		10.8533	13.1833	2.33	1.71674		10.7867	0	12.86	0	2.0733	1.92929		10.7533	0	12.6567	0	1.9034	2.1015	2.1015				1.5	2	3	3	2	3	1.06101	1.52864	1.81818	2.14282	2.49485
11.2567	15.21	3.9533	1.01181								10.8867	13.39	2.5033	1.59789		10.75	12.76	2.01	1.99005		10.6267	0	12.2567	0	1.63	2.45399		10.5267	0	11.8567	0	1.33	3.00752	3.00752				1.5	2	3	3	2	4	1.07817	1.49254	1.71674	1.92929	2.1015
11.2333	15.1033	3.87	1.03359								10.9	13.4433	2.5433	1.57276		10.77	12.8433	2.0733	1.92929		10.6533	0	12.35	0	1.6967	2.35752		10.5567	0	11.9533	0	1.3966	2.8641	2.8641				1.5	2	3	3	3	1.5	1.01181	1.59789	1.99005	2.45399	3.00752
11.21	14.98	3.77	1.06101								10.9233	13.54	2.6167	1.52864		10.81	13.01	2.2	1.81818		10.7133	0	12.58	0	1.8667	2.14282		10.6367	0	12.24	0	1.6033	2.49485	2.49485				1.5	2	3	3	3	2	1.03359	1.57276	1.92929	2.35752	2.8641
11.1967	14.9067	3.71	1.07817								10.94	13.62	2.68	1.49254		10.8533	13.1833	2.33	1.71674		10.7867	0	12.86	0	2.0733	1.92929		10.7533	0	12.6567	0	1.9034	2.1015	2.1015				1.5	2	3	3	3	3	1.06101	1.52864	1.81818	2.14282	2.49485
11.2567	15.21	3.9533	1.01181								10.8867	13.39	2.5033	1.59789		10.75	12.76	2.01	1.99005		10.6267	0	12.2567	0	1.63	2.45399		10.5267	0	11.8567	0	1.33	3.00752	3.00752				1.5	2	3	3	3	4	1.07817	1.49254	1.71674	1.92929	2.1015
11.2333	15.1033	3.87	1.03359								10.9	13.4433	2.5433	1.57276		10.77	12.8433	2.0733	1.92929		10.6533	0	12.35	0	1.6967	2.35752		10.5567	0	11.9533	0	1.3966	2.8641	2.8641				1.5	2	3	3	4	1.5	1.01181	1.59789	1.99005	2.45399	3.00752
11.21	14.98	3.77	1.06101								10.9233	13.54	2.6167	1.52864		10.81	13.01	2.2	1.81818		10.7133	0	12.58	0	1.8667	2.14282		10.6367	0	12.24	0	1.6033	2.49485	2.49485				1.5	2	3	3	4	2	1.03359	1.57276	1.92929	2.35752	2.8641
11.1967	14.9067	3.71	1.07817								10.94	13.62	2.68	1.49254		10.8533	13.1833	2.33	1.71674		10.7867	0	12.86	0	2.0733	1.92929		10.7533	0	12.6567	0	1.9034	2.1015	2.1015				1.5	2	3	3	4	3	1.06101	1.52864	1.81818	2.14282	2.49485
11.2867	15.3633	4.0766	0.98121								10.87	13.3033	2.4333	1.64386		10.72	12.63	1.91	2.09424		10.59	0	12.11	0	1.52	2.63158		10.4767	17.77	11.6933	18.97	1.2166	3.28785	-1				1.5	2	3	3	4	4	1.07817	1.49254	1.71674	1.92929	2.1015
11.2633	15.25	3.9867	1.00334								10.8833	13.3567	2.4734	1.61721		10.7367	12.7033	1.9666	2.03397		10.6133	0	12.1867	0	1.5734	2.54227		10.5	18.0133	11.77	19.26	1.27	3.14961	-1				1.5	2	3	4	1.5	1.5	0.98121	1.64386	2.09424	2.63158	-1
11.2367	15.1167	3.88	1.03093								10.9033	13.4433	2.54	1.5748		10.7733	12.85	2.0767	1.92613		10.6667	0	12.3767	0	1.71	2.33918		10.56	15.57	11.99	16.9967	1.43	2.7972	-1				1.5	2	3	4	1.5	2	1.00334	1.61721	2.03397	2.54227	-1
11.2233	15.0367	3.8134	1.04893								10.92	13.52	2.6	1.53846		10.81	13	2.19	1.82648		10.7267	0	12.6067	0	1.88	2.12766		10.65	15.7667	12.31	17.4167	1.66	2.40964	-1				1.5	2	3	4	1.5	3	1.03093	1.5748	1.92613	2.33918	-1
11.2867	15.3633	4.0766	0.98121								10.87	13.3033	2.4333	1.64386		10.72	12.63	1.91	2.09424		10.59	0	12.11	0	1.52	2.63158		10.4767	15.11	11.6933	16.3233	1.2166	3.28785	-1				1.5	2	3	4	1.5	4	1.04893	1.53846	1.82648	2.12766	-1
11.2633	15.25	3.9867	1.00334								10.8833	13.3567	2.4734	1.61721		10.7367	12.7033	1.9666	2.03397		10.6133	0	12.1867	0	1.5734	2.54227		10.5	15.18	11.77	16.4467	1.27	3.14961	-1				1.5	2	3	4	2	1.5	0.98121	1.64386	2.09424	2.63158	-1
11.2367	15.1167	3.88	1.03093								10.9033	13.4433	2.54	1.5748		10.7733	12.85	2.0767	1.92613		10.6667	0	12.3767	0	1.71	2.33918		10.56	15.4567	11.99	16.8767	1.43	2.7972	-1				1.5	2	3	4	2	2	1.00334	1.61721	2.03397	2.54227	-1
11.2233	15.0367	3.8134	1.04893								10.92	13.52	2.6	1.53846		10.81	13	2.19	1.82648		10.7267	0	12.6067	0	1.88	2.12766		10.65	15.69	12.31	17.3233	1.66	2.40964	-1				1.5	2	3	4	2	3	1.03093	1.5748	1.92613	2.33918	-1
11.2867	15.3633	4.0766	0.98121								10.87	13.3033	2.4333	1.64386		10.72	12.63	1.91	2.09424		10.59	0	12.11	0	1.52	2.63158		10.49	0	11.7067	0	1.2167	3.28758	3.28758				1.5	2	3	4	2	4	1.04893	1.53846	1.82648	2.12766	-1
11.2633	15.25	3.9867	1.00334								10.8833	13.3567	2.4734	1.61721		10.7367	12.7033	1.9666	2.03397		10.6133	0	12.1867	0	1.5734	2.54227		10.5133	0	11.7833	0	1.27	3.14961	3.14961				1.5	2	3	4	3	1.5	0.98121	1.64386	2.09424	2.63158	3.28758
11.2367	15.1167	3.88	1.03093								10.9033	13.4433	2.54	1.5748		10.7733	12.85	2.0767	1.92613		10.6667	0	12.3767	0	1.71	2.33918		10.58	0	12.01	0	1.43	2.7972	2.7972				1.5	2	3	4	3	2	1.00334	1.61721	2.03397	2.54227	3.14961
11.2233	15.0367	3.8134	1.04893								10.92	13.52	2.6	1.53846		10.81	13	2.19	1.82648		10.7267	0	12.6067	0	1.88	2.12766		10.6767	0	12.3367	0	1.66	2.40964	2.40964				1.5	2	3	4	3	3	1.03093	1.5748	1.92613	2.33918	2.7972
11.2867	15.3633	4.0766	0.98121								10.87	13.3033	2.4333	1.64386		10.72	12.63	1.91	2.09424		10.59	0	12.11	0	1.52	2.63158		10.49	0	11.7067	0	1.2167	3.28758	3.28758				1.5	2	3	4	3	4	1.04893	1.53846	1.82648	2.12766	2.40964
11.2633	15.25	3.9867	1.00334								10.8833	13.3567	2.4734	1.61721		10.7367	12.7033	1.9666	2.03397		10.6133	0	12.1867	0	1.5734	2.54227		10.5133	0	11.7833	0	1.27	3.14961	3.14961				1.5	2	3	4	4	1.5	0.98121	1.64386	2.09424	2.63158	3.28758
11.2367	15.1167	3.88	1.03093								10.9033	13.4433	2.54	1.5748		10.7733	12.85	2.0767	1.92613		10.6667	0	12.3767	0	1.71	2.33918		10.58	0	12.01	0	1.43	2.7972	2.7972				1.5	2	3	4	4	2	1.00334	1.61721	2.03397	2.54227	3.14961
11.2233	15.0367	3.8134	1.04893								10.92	13.52	2.6	1.53846		10.81	13	2.19	1.82648		10.7267	0	12.6067	0	1.88	2.12766		10.6767	0	12.3367	0	1.66	2.40964	2.40964				1.5	2	3	4	4	3	1.03093	1.5748	1.92613	2.33918	2.7972
11.1867	14.8633	3.6766	1.08796								10.9333	13.61	2.6767	1.49438		10.83	13.1233	2.2933	1.74421		10.7333	0	12.7067	0	1.9734	2.02696		10.65	0	12.35	0	1.7	2.35294	2.35294				1.5	2	3	4	4	4	1.04893	1.53846	1.82648	2.12766	2.40964
11.17	14.7733	3.6033	1.11009								10.95	13.6767	2.7267	1.46697		10.8567	13.2367	2.38	1.68067		10.7733	0	12.86	0	2.0867	1.9169		10.68	14.75	12.5167	16.4833	1.8367	2.17782	-1				1.5	2	4	1.5	1.5	1.5	1.08796	1.49438	1.74421	2.02696	2.35294
11.15	14.67	3.52	1.13636								10.9733	13.7867	2.8134	1.42177		10.9133	13.4767	2.5634	1.56043		10.8667	0	13.2467	0	2.38	1.68067		10.8433	0	13.1067	0	2.2634	1.76725	1.76725				1.5	2	4	1.5	1.5	2	1.11009	1.46697	1.68067	1.9169	-1
11.1367	14.61	3.4733	1.15164								10.9933	13.8833	2.89	1.38408		10.97	13.7233	2.7533	1.4528		10.9833	0	13.73	0	2.7467	1.45629		11.0633	0	13.99	0	2.9267	1.36673	1.36673				1.5	2	4	1.5	1.5	3	1.13636	1.42177	1.56043	1.68067	1.76725
11.1867	14.8633	3.6766	1.08796								10.9333	13.61	2.6767	1.49438		10.83	13.1233	2.2933	1.74421		10.7333	0	12.7067	0	1.9734	2.02696		10.6333	14.5733	12.3333	16.1367	1.7	2.35294	-1				1.5	2	4	1.5	1.5	4	1.15164	1.38408	1.4528	1.45629	1.36673
11.17	14.7733	3.6033	1.11009								10.95	13.6767	2.7267	1.46697		10.8567	13.2367	2.38	1.68067		10.7733	0	12.86	0	2.0867	1.9169		10.68	14.7333	12.5167	16.3533	1.8367	2.17782	-1				1.5	2	4	1.5	2	1.5	1.08796	1.49438	1.74421	2.02696	-1
11.15	14.67	3.52	1.13636								10.9733	13.7867	2.8134	1.42177		10.9133	13.4767	2.5634	1.56043		10.8667	0	13.2467	0	2.38	1.68067		10.8433	0	13.1067	0	2.2634	1.76725	1.76725				1.5	2	4	1.5	2	2	1.11009	1.46697	1.68067	1.9169	-1
11.1367	14.61	3.4733	1.15164								10.9933	13.8833	2.89	1.38408		10.97	13.7233	2.7533	1.4528		10.9833	0	13.73	0	2.7467	1.45629		11.0633	0	13.99	0	2.9267	1.36673	1.36673				1.5	2	4	1.5	2	3	1.13636	1.42177	1.56043	1.68067	1.76725
11.1867	14.8633	3.6766	1.08796								10.9333	13.61	2.6767	1.49438		10.83	13.1233	2.2933	1.74421		10.7333	0	12.7067	0	1.9734	2.02696		10.65	0	12.35	0	1.7	2.35294	2.35294				1.5	2	4	1.5	2	4	1.15164	1.38408	1.4528	1.45629	1.36673
11.17	14.7733	3.6033	1.11009								10.95	13.6767	2.7267	1.46697		10.8567	13.2367	2.38	1.68067		10.7733	0	12.86	0	2.0867	1.9169		10.7	0	12.5367	0	1.8367	2.17782	2.17782				1.5	2	4	1.5	3	1.5	1.08796	1.49438	1.74421	2.02696	2.35294
11.15	14.67	3.52	1.13636								10.9733	13.7867	2.8134	1.42177		10.9133	13.4767	2.5634	1.56043		10.8667	0	13.2467	0	2.38	1.68067		10.8433	0	13.1067	0	2.2634	1.76725	1.76725				1.5	2	4	1.5	3	2	1.11009	1.46697	1.68067	1.9169	2.17782
11.1367	14.61	3.4733	1.15164								10.9933	13.8833	2.89	1.38408		10.97	13.7233	2.7533	1.4528		10.9833	0	13.7333	0	2.75	1.45455		11.0633	0	13.99	0	2.9267	1.36673	1.36673				1.5	2	4	1.5	3	3	1.13636	1.42177	1.56043	1.68067	1.76725
11.1867	14.8633	3.6766	1.08796								10.9333	13.61	2.6767	1.49438		10.83	13.1233	2.2933	1.74421		10.7333	0	12.7067	0	1.9734	2.02696		10.65	0	12.35	0	1.7	2.35294	2.35294				1.5	2	4	1.5	3	4	1.15164	1.38408	1.4528	1.45455	1.36673
11.17	14.7733	3.6033	1.11009								10.95	13.6767	2.7267	1.46697		10.8567	13.24	2.3833	1.67835		10.7733	0	12.86	0	2.0867	1.9169		10.7	0	12.5367	0	1.8367	2.17782	2.17782				1.5	2	4	1.5	4	1.5	1.08796	1.49438	1.74421	2.02696	2.35294
11.15	14.67	3.52	1.13636								10.9733	13.79	2.8167	1.4201		10.9133	13.4767	2.5634	1.56043		10.8667	0	13.2467	0	2.38	1.68067		10.8433	0	13.1067	0	2.2634	1.76725	1.76725				1.5	2	4	1.5	4	2	1.11009	1.46697	1.67835	1.9169	2.17782
11.1367	14.61	3.4733	1.15164								10.9967	13.8833	2.8866	1.38571		10.97	13.7233	2.7533	1.4528		10.9833	0	13.7333	0	2.75	1.45455		11.0633	0	13.99	0	2.9267	1.36673	1.36673				1.5	2	4	1.5	4	3	1.13636	1.4201	1.56043	1.68067	1.76725
11.2133	15	3.7867	1.05633								10.9133	13.5167	2.6034	1.53645		10.7933	12.9633	2.17	1.84332		10.6867	0	12.5033	0	1.8166	2.20192		10.5933	0	12.1233	0	1.53	2.61438	2.61438				1.5	2	4	1.5	4	4	1.15164	1.38571	1.4528	1.45455	1.36673
11.1967	14.9067	3.71	1.07817								10.93	13.5767	2.6467	1.51132		10.82	13.0633	2.2433	1.78309		10.72	0	12.63	0	1.91	2.09424		10.6167	17.2967	12.2467	18.8133	1.63	2.45399	-1				1.5	2	4	2	1.5	1.5	1.05633	1.53645	1.84332	2.20192	2.61438
11.1733	14.7933	3.62	1.10497								10.9533	13.68	2.7267	1.46697		10.8667	13.27	2.4033	1.66438		10.7967	0	12.9367	0	2.14	1.86916		10.7233	14.7567	12.66	16.6333	1.9367	2.06537	-1				1.5	2	4	2	1.5	2	1.07817	1.51132	1.78309	2.09424	-1
11.16	14.7267	3.5667	1.12148								10.97	13.77	2.8	1.42857		10.9167	13.48	2.5633	1.56049		10.8933	0	13.32	0	2.4267	1.64833		10.91	0	13.3167	0	2.4067	1.66203	1.66203				1.5	2	4	2	1.5	3	1.10497	1.46697	1.66438	1.86916	-1
11.2133	15	3.7867	1.05633								10.9133	13.5167	2.6034	1.53645		10.7933	12.9633	2.17	1.84332		10.6867	0	12.5033	0	1.8166	2.20192		10.58	17.0933	12.1067	18.4967	1.5267	2.62003	-1				1.5	2	4	2	1.5	4	1.12148	1.42857	1.56049	1.64833	1.66203
11.1967	14.9067	3.71	1.07817								10.93	13.5767	2.6467	1.51132		10.82	13.0633	2.2433	1.78309		10.72	0	12.63	0	1.91	2.09424		10.6333	0	12.2633	0	1.63	2.45399	2.45399				1.5	2	4	2	2	1.5	1.05633	1.53645	1.84332	2.20192	-1
11.1733	14.7933	3.62	1.10497								10.9533	13.6833	2.73	1.4652		10.8667	13.27	2.4033	1.66438		10.7967	0	12.9367	0	2.14	1.86916		10.7233	14.7	12.66	16.5133	1.9367	2.06537	-1				1.5	2	4	2	2	2	1.07817	1.51132	1.78309	2.09424	2.45399
11.16	14.7267	3.5667	1.12148								10.97	13.77	2.8	1.42857		10.9167	13.48	2.5633	1.56049		10.8933	0	13.32	0	2.4267	1.64833		10.91	0	13.3167	0	2.4067	1.66203	1.66203				1.5	2	4	2	2	3	1.10497	1.4652	1.66438	1.86916	-1
11.2133	15	3.7867	1.05633								10.9133	13.5167	2.6034	1.53645		10.7933	12.9633	2.17	1.84332		10.6867	0	12.5033	0	1.8166	2.20192		10.58	14.4533	12.1067	15.95	1.5267	2.62003	-1				1.5	2	4	2	2	4	1.12148	1.42857	1.56049	1.64833	1.66203
11.1967	14.9067	3.71	1.07817								10.93	13.5767	2.6467	1.51132		10.82	13.0633	2.2433	1.78309		10.72	0	12.63	0	1.91	2.09424		10.6167	14.4733	12.2467	15.9967	1.63	2.45399	-1				1.5	2	4	2	3	1.5	1.05633	1.53645	1.84332	2.20192	-1
11.1733	14.7933	3.62	1.10497								10.9533	13.6833	2.73	1.4652		10.8667	13.27	2.4033	1.66438		10.7967	0	12.94	0	2.1433	1.86628		10.7467	0	12.6833	0	1.9366	2.06548	2.06548				1.5	2	4	2	3	2	1.07817	1.51132	1.78309	2.09424	-1
11.16	14.7267	3.5667	1.12148								10.97	13.77	2.8	1.42857		10.9167	13.48	2.5633	1.56049		10.8933	0	13.32	0	2.4267	1.64833		10.91	0	13.3167	0	2.4067	1.66203	1.66203				1.5	2	4	2	3	3	1.10497	1.4652	1.66438	1.86628	2.06548
11.2133	15	3.7867	1.05633								10.9133	13.5167	2.6034	1.53645		10.7933	12.9633	2.17	1.84332		10.6867	0	12.5033	0	1.8166	2.20192		10.5933	0	12.1233	0	1.53	2.61438	2.61438				1.5	2	4	2	3	4	1.12148	1.42857	1.56049	1.64833	1.66203
11.1967	14.9033	3.7066	1.07916								10.93	13.5767	2.6467	1.51132		10.82	13.0633	2.2433	1.78309		10.72	0	12.63	0	1.91	2.09424		10.6333	0	12.2633	0	1.63	2.45399	2.45399				1.5	2	4	2	4	1.5	1.05633	1.53645	1.84332	2.20192	2.61438
11.1733	14.7933	3.62	1.10497								10.9533	13.6833	2.73	1.4652		10.8667	13.27	2.4033	1.66438		10.7967	0	12.94	0	2.1433	1.86628		10.7467	0	12.6833	0	1.9366	2.06548	2.06548				1.5	2	4	2	4	2	1.07916	1.51132	1.78309	2.09424	2.45399
11.16	14.7267	3.5667	1.12148								10.97	13.77	2.8	1.42857		10.9167	13.48	2.5633	1.56049		10.8933	0	13.32	0	2.4267	1.64833		10.91	0	13.3167	0	2.4067	1.66203	1.66203				1.5	2	4	2	4	3	1.10497	1.4652	1.66438	1.86628	2.06548
11.2567	15.2067	3.95	1.01266								10.89	13.39	2.5	1.6		10.75	12.7633	2.0133	1.98679		10.6133	16.5367	12.2467	18.1367	1.6334	2.44888		10.5167	26.1033	11.85	26.16	1.3333	3.00008	-1				1.5	2	4	2	4	4	1.12148	1.42857	1.56049	1.64833	1.66203
11.2333	15.1	3.8667	1.03447								10.9	13.4467	2.5467	1.57066		10.77	12.8467	2.0767	1.92613		10.6367	16.61	12.34	18.2733	1.7033	2.34838		10.5433	25.2	11.9467	26.4633	1.4034	2.85022	-1				1.5	2	4	3	1.5	1.5	1.01266	1.6	1.98679	-1	-1
11.21	14.9767	3.7667	1.06194								10.9233	13.54	2.6167	1.52864		10.81	13.0133	2.2033	1.81546		10.6967	16.9333	12.57	18.7367	1.8733	2.13527		10.62	21.97	12.23	23.42	1.61	2.48447	-1				1.5	2	4	3	1.5	2	1.03447	1.57066	1.92613	-1	-1
11.1967	14.9033	3.7066	1.07916								10.94	13.62	2.68	1.49254		10.8533	13.1867	2.3334	1.71424		10.7667	18.0767	12.8467	19.66	2.08	1.92308		10.7333	19.96	12.6467	21.72	1.9134	2.09052	-1				1.5	2	4	3	1.5	3	1.06194	1.52864	1.81546	-1	-1
11.2567	15.2067	3.95	1.01266								10.89	13.39	2.5	1.6		10.75	12.7633	2.0133	1.98679		10.6133	16.5167	12.2467	18.0967	1.6334	2.44888		10.5167	20.6933	11.85	22.1	1.3333	3.00008	-1				1.5	2	4	3	1.5	4	1.07916	1.49254	1.71424	-1	-1
11.2333	15.1	3.8667	1.03447								10.9	13.4467	2.5467	1.57066		10.77	12.8467	2.0767	1.92613		10.6367	16.6433	12.34	18.27	1.7033	2.34838		10.5433	20.7233	11.9467	21.48	1.4034	2.85022	-1				1.5	2	4	3	2	1.5	1.01266	1.6	1.98679	-1	-1
11.21	14.9767	3.7667	1.06194								10.9233	13.54	2.6167	1.52864		10.81	13.0133	2.2033	1.81546		10.7167	0	12.5867	0	1.87	2.13904		10.62	19.5867	12.23	21.0733	1.61	2.48447	-1				1.5	2	4	3	2	2	1.03447	1.57066	1.92613	-1	-1
11.1967	14.9033	3.7066	1.07916								10.94	13.62	2.68	1.49254		10.8533	13.1867	2.3334	1.71424		10.79	0	12.87	0	2.08	1.92308		10.7333	17.2033	12.6467	19.0367	1.9134	2.09052	-1				1.5	2	4	3	2	3	1.06194	1.52864	1.81546	2.13904	-1
11.2567	15.2067	3.95	1.01266								10.89	13.39	2.5	1.6		10.75	12.7633	2.0133	1.98679		10.63	0	12.26	0	1.63	2.45399		10.5167	16.94	11.85	18.2433	1.3333	3.00008	-1				1.5	2	4	3	2	4	1.07916	1.49254	1.71424	1.92308	-1
11.2333	15.1	3.8667	1.03447								10.9	13.4467	2.5467	1.57066		10.77	12.8467	2.0767	1.92613		10.6533	0	12.3567	0	1.7034	2.34824		10.5433	17.0333	11.9467	18.5167	1.4034	2.85022	-1				1.5	2	4	3	3	1.5	1.01266	1.6	1.98679	2.45399	-1
11.21	14.9767	3.7667	1.06194								10.9233	13.54	2.6167	1.52864		10.81	13.0133	2.2033	1.81546		10.7167	0	12.5867	0	1.87	2.13904		10.64	0	12.25	0	1.61	2.48447	2.48447				1.5	2	4	3	3	2	1.03447	1.57066	1.92613	2.34824	-1
11.1967	14.9033	3.7066	1.07916								10.94	13.62	2.68	1.49254		10.8533	13.1867	2.3334	1.71424		10.79	0	12.87	0	2.08	1.92308		10.7333	14.5633	12.6467	16.4433	1.9134	2.09052	-1				1.5	2	4	3	3	3	1.06194	1.52864	1.81546	2.13904	2.48447
11.2567	15.2067	3.95	1.01266								10.89	13.39	2.5	1.6		10.75	12.7633	2.0133	1.98679		10.63	0	12.2633	0	1.6333	2.44903		10.5167	14.19	11.85	15.5133	1.3333	3.00008	-1				1.5	2	4	3	3	4	1.07916	1.49254	1.71424	1.92308	-1
11.2333	15.1	3.8667	1.03447								10.9	13.4467	2.5467	1.57066		10.77	12.8467	2.0767	1.92613		10.6533	0	12.3567	0	1.7034	2.34824		10.5433	14.2767	11.9467	15.6667	1.4034	2.85022	-1				1.5	2	4	3	4	1.5	1.01266	1.6	1.98679	2.44903	-1
11.21	14.9767	3.7667	1.06194								10.9233	13.54	2.6167	1.52864		10.81	13.0167	2.2067	1.81266		10.7167	0	12.5867	0	1.87	2.13904		10.62	14.2967	12.23	15.8833	1.61	2.48447	-1				1.5	2	4	3	4	2	1.03447	1.57066	1.92613	2.34824	-1
11.1967	14.9033	3.7066	1.07916								10.94	13.62	2.68	1.49254		10.8533	13.1867	2.3334	1.71424		10.79	0	12.87	0	2.08	1.92308		10.7333	14.5567	12.6467	16.3733	1.9134	2.09052	-1				1.5	2	4	3	4	3	1.06194	1.52864	1.81266	2.13904	-1
11.2867	15.3633	4.0766	0.98121								10.87	13.3067	2.4367	1.64156		10.72	12.6333	1.9133	2.09063		10.5767	20.0167	12.0967	21.4767	1.52	2.63158		10.4767	29.4233	11.6967	32.2	1.22	3.27869	-1				1.5	2	4	3	4	4	1.07916	1.49254	1.71424	1.92308	-1
11.2633	15.2467	3.9834	1.00417								10.8833	13.3567	2.4734	1.61721		10.7367	12.7067	1.97	2.03046		10.5967	20.1733	12.1767	21.68	1.58	2.53165		10.5	31.4967	11.7733	30.5633	1.2733	3.14144	-1				1.5	2	4	4	1.5	1.5	0.98121	1.64156	2.09063	-1	-1
11.2367	15.1133	3.8766	1.03183								10.9033	13.4467	2.5434	1.5727		10.7733	12.8533	2.08	1.92308		10.6467	16.7867	12.3633	18.4867	1.7166	2.33019		10.5633	26.2567	12	28.4133	1.4367	2.78416	-1				1.5	2	4	4	1.5	2	1.00417	1.61721	2.03046	-1	-1
11.22	15.0367	3.8167	1.04803								10.92	13.52	2.6	1.53846		10.8133	13.0067	2.1934	1.82365		10.7067	16.9433	12.5933	18.8067	1.8866	2.12022		10.6533	23.9467	12.32	25.58	1.6667	2.39995	-1				1.5	2	4	4	1.5	3	1.03183	1.5727	1.92308	-1	-1
11.2867	15.3633	4.0766	0.98121								10.87	13.3067	2.4367	1.64156		10.72	12.6333	1.9133	2.09063		10.5767	16.3867	12.0967	17.89	1.52	2.63158		10.4767	24.9733	11.6967	26.5933	1.22	3.27869	-1				1.5	2	4	4	1.5	4	1.04803	1.53846	1.82365	-1	-1
11.2633	15.2467	3.9834	1.00417								10.8833	13.3567	2.4734	1.61721		10.7367	12.7067	1.97	2.03046		10.5967	16.4633	12.1767	18.0233	1.58	2.53165		10.5	24.1733	11.7733	25.4267	1.2733	3.14144	-1				1.5	2	4	4	2	1.5	0.98121	1.64156	2.09063	-1	-1
11.2367	15.1133	3.8766	1.03183								10.9033	13.4467	2.5434	1.5727		10.7733	12.8533	2.08	1.92308		10.6467	16.5867	12.3633	18.28	1.7166	2.33019		10.5633	24.9533	12	25.1367	1.4367	2.78416	-1				1.5	2	4	4	2	2	1.00417	1.61721	2.03046	-1	-1
11.22	15.0367	3.8167	1.04803								10.92	13.52	2.6	1.53846		10.8133	13.0067	2.1934	1.82365		10.7067	16.8867	12.5933	18.73	1.8866	2.12022		10.6533	21.75	12.32	23.34	1.6667	2.39995	-1				1.5	2	4	4	2	3	1.03183	1.5727	1.92308	-1	-1
11.2867	15.3633	4.0766	0.98121								10.87	13.3067	2.4367	1.64156		10.72	12.6333	1.9133	2.09063		10.5767	16.4233	12.0967	17.91	1.52	2.63158		10.4767	19.57	11.6967	20.7333	1.22	3.27869	-1				1.5	2	4	4	2	4	1.04803	1.53846	1.82365	-1	-1
11.2633	15.2467	3.9834	1.00417								10.8833	13.3567	2.4734	1.61721		10.7367	12.7067	1.97	2.03046		10.6133	0	12.1933	0	1.58	2.53165		10.5	18.8833	11.7733	20.1733	1.2733	3.14144	-1				1.5	2	4	4	3	1.5	0.98121	1.64156	2.09063	-1	-1
11.2367	15.1133	3.8766	1.03183								10.9033	13.4467	2.5434	1.5727		10.7733	12.8567	2.0834	1.91994		10.6667	0	12.3833	0	1.7166	2.33019		10.5633	18.95	12	20.3533	1.4367	2.78416	-1				1.5	2	4	4	3	2	1.00417	1.61721	2.03046	2.53165	-1
11.22	15.0367	3.8167	1.04803								10.92	13.52	2.6	1.53846		10.8133	13.0067	2.1934	1.82365		10.73	0	12.6167	0	1.8867	2.1201		10.6533	16.98	12.32	18.63	1.6667	2.39995	-1				1.5	2	4	4	3	3	1.03183	1.5727	1.91994	2.33019	-1
11.2867	15.3633	4.0766	0.98121								10.87	13.3067	2.4367	1.64156		10.72	12.6333	1.9133	2.09063		10.5933	0	12.1133	0	1.52	2.63158		10.4767	16.4633	11.6967	17.6733	1.22	3.27869	-1				1.5	2	4	4	3	4	1.04803	1.53846	1.82365	2.1201	-1
11.2633	15.2467	3.9834	1.00417								10.8833	13.3567	2.4734	1.61721		10.7367	12.7067	1.97	2.03046		10.6133	0	12.1933	0	1.58	2.53165		10.5	16.82	11.7733	18.0767	1.2733	3.14144	-1				1.5	2	4	4	4	1.5	0.98121	1.64156	2.09063	2.63158	-1
11.2367	15.1133	3.8766	1.03183								10.9033	13.4467	2.5434	1.5727		10.7733	12.8567	2.0834	1.91994		10.6667	0	12.3833	0	1.7166	2.33019		10.5633	16.8833	12	18.31	1.4367	2.78416	-1				1.5	2	4	4	4	2	1.00417	1.61721	2.03046	2.53165	-1
11.22	15.0367	3.8167	1.04803								10.92	13.52	2.6	1.53846		10.8133	13.0067	2.1934	1.82365		10.73	0	12.6167	0	1.8867	2.1201		10.68	0	12.3467	0	1.6667	2.39995	2.39995				1.5	2	4	4	4	3	1.03183	1.5727	1.91994	2.33019	-1
11.2733	15.3	4.0267	0.993369								10.8767	13.3333	2.4566	1.62827		10.7267	12.6733	1.9466	2.05486		10.5967	0	12.15	0	1.5533	2.57516		10.4967	0	11.7467	0	1.25	3.2	3.2				1.5	2	4	4	4	4	1.04803	1.53846	1.82365	2.1201	2.39995
11.2533	15.1933	3.94	1.01523								10.8867	13.3867	2.5	1.6		10.7433	12.75	2.0067	1.99332		10.62	0	12.24	0	1.62	2.46914		10.52	0	11.8333	0	1.3133	3.04576	3.04576				1.5	3	1.5	1.5	1.5	1.5	0.993369	1.62827	2.05486	2.57516	3.2
11.2267	15.0633	3.8366	1.04259								10.91	13.48	2.57	1.55642		10.7833	12.91	2.1267	1.88085		10.68	0	12.4533	0	1.7733	2.25568		10.5967	0	12.0933	0	1.4966	2.67272	2.67272				1.5	3	1.5	1.5	1.5	2	1.01523	1.6	1.99332	2.46914	3.04576
11.2133	14.99	3.7767	1.05913								10.9267	13.5567	2.63	1.52091		10.8233	13.0733	2.25	1.77778		10.7467	0	12.7167	0	1.97	2.03046		10.7067	0	12.49	0	1.7833	2.24303	2.24303				1.5	3	1.5	1.5	1.5	3	1.04259	1.55642	1.88085	2.25568	2.67272
11.2733	15.3	4.0267	0.993369								10.8767	13.3333	2.4566	1.62827		10.7267	12.6733	1.9466	2.05486		10.5967	0	12.15	0	1.5533	2.57516		10.4967	0	11.7467	0	1.25	3.2	3.2				1.5	3	1.5	1.5	1.5	4	1.05913	1.52091	1.77778	2.03046	2.24303
11.2533	15.1933	3.94	1.01523								10.8867	13.3867	2.5	1.6		10.7433	12.75	2.0067	1.99332		10.62	0	12.24	0	1.62	2.46914		10.52	0	11.8333	0	1.3133	3.04576	3.04576				1.5	3	1.5	1.5	2	1.5	0.993369	1.62827	2.05486	2.57516	3.2
11.2267	15.0633	3.8366	1.04259								10.91	13.48	2.57	1.55642		10.7833	12.91	2.1267	1.88085		10.68	0	12.4533	0	1.7733	2.25568		10.5967	0	12.0933	0	1.4966	2.67272	2.67272				1.5	3	1.5	1.5	2	2	1.01523	1.6	1.99332	2.46914	3.04576
11.2133	14.99	3.7767	1.05913								10.9267	13.5567	2.63	1.52091		10.8233	13.0733	2.25	1.77778		10.7467	0	12.7167	0	1.97	2.03046		10.7067	0	12.49	0	1.7833	2.24303	2.24303				1.5	3	1.5	1.5	2	3	1.04259	1.55642	1.88085	2.25568	2.67272
11.2733	15.3	4.0267	0.993369								10.8767	13.3333	2.4566	1.62827		10.7267	12.6733	1.9466	2.05486		10.5967	0	12.1533	0	1.5566	2.5697		10.4967	0	11.7467	0	1.25	3.2	3.2				1.5	3	1.5	1.5	2	4	1.05913	1.52091	1.77778	2.03046	2.24303
11.2533	15.1933	3.94	1.01523								10.8867	13.3867	2.5	1.6		10.7433	12.75	2.0067	1.99332		10.6233	0	12.24	0	1.6167	2.47418		10.52	0	11.8333	0	1.3133	3.04576	3.04576				1.5	3	1.5	1.5	3	1.5	0.993369	1.62827	2.05486	2.5697	3.2
11.2267	15.0633	3.8366	1.04259								10.91	13.48	2.57	1.55642		10.7833	12.91	2.1267	1.88085		10.68	0	12.4533	0	1.7733	2.25568		10.5967	0	12.0967	0	1.5	2.66667	2.66667				1.5	3	1.5	1.5	3	2	1.01523	1.6	1.99332	2.47418	3.04576
11.2133	14.99	3.7767	1.05913								10.9267	13.5567	2.63	1.52091		10.8233	13.0733	2.25	1.77778		10.7467	0	12.7167	0	1.97	2.03046		10.7067	0	12.49	0	1.7833	2.24303	2.24303				1.5	3	1.5	1.5	3	3	1.04259	1.55642	1.88085	2.25568	2.66667
11.2733	15.3	4.0267	0.993369								10.8767	13.3333	2.4566	1.62827		10.7267	12.6733	1.9466	2.05486		10.5967	0	12.1533	0	1.5566	2.5697		10.4967	0	11.7467	0	1.25	3.2	3.2				1.5	3	1.5	1.5	3	4	1.05913	1.52091	1.77778	2.03046	2.24303
11.2533	15.1933	3.94	1.01523								10.8867	13.3867	2.5	1.6		10.7433	12.75	2.0067	1.99332		10.6233	0	12.24	0	1.6167	2.47418		10.52	0	11.8333	0	1.3133	3.04576	3.04576				1.5	3	1.5	1.5	4	1.5	0.993369	1.62827	2.05486	2.5697	3.2
11.2267	15.0633	3.8366	1.04259								10.91	13.48	2.57	1.55642		10.7833	12.91	2.1267	1.88085		10.68	0	12.4533	0	1.7733	2.25568		10.5967	0	12.0967	0	1.5	2.66667	2.66667				1.5	3	1.5	1.5	4	2	1.01523	1.6	1.99332	2.47418	3.04576
11.2133	14.99	3.7767	1.05913								10.9267	13.5567	2.63	1.52091		10.8233	13.0733	2.25	1.77778		10.7467	0	12.7167	0	1.97	2.03046		10.7067	0	12.49	0	1.7833	2.24303	2.24303				1.5	3	1.5	1.5	4	3	1.04259	1.55642	1.88085	2.25568	2.66667
11.3033	15.4567	4.1534	0.963066								10.8567	13.25	2.3933	1.67133		10.6933	12.54	1.8467	2.16603		10.56	0	12	0	1.44	2.77778		10.4567	0	11.5867	0	1.13	3.53982	3.53982				1.5	3	1.5	1.5	4	4	1.05913	1.52091	1.77778	2.03046	2.24303
11.28	15.3367	4.0567	0.986023								10.87	13.3	2.43	1.64609		10.7133	12.6067	1.8934	2.1126		10.58	0	12.07	0	1.49	2.68456		10.4767	0	11.6567	0	1.18	3.38983	3.38983				1.5	3	1.5	2	1.5	1.5	0.963066	1.67133	2.16603	2.77778	3.53982
11.2533	15.2	3.9467	1.0135								10.8867	13.3833	2.4966	1.60218		10.7467	12.7467	2	2		10.6267	0	12.2433	0	1.6166	2.47433		10.5367	0	11.8533	0	1.3166	3.03813	3.03813				1.5	3	1.5	2	1.5	2	0.986023	1.64609	2.1126	2.68456	3.38983
11.2367	15.12	3.8833	1.03005								10.9033	13.4567	2.5534	1.56654		10.7833	12.8867	2.1034	1.90168		10.6833	0	12.4533	0	1.77	2.25989		10.6233	0	12.1433	0	1.52	2.63158	2.63158				1.5	3	1.5	2	1.5	3	1.0135	1.60218	2	2.47433	3.03813
11.3033	15.4567	4.1534	0.963066								10.8567	13.25	2.3933	1.67133		10.6933	12.54	1.8467	2.16603		10.56	0	12	0	1.44	2.77778		10.4567	0	11.5867	0	1.13	3.53982	3.53982				1.5	3	1.5	2	1.5	4	1.03005	1.56654	1.90168	2.25989	2.63158
11.28	15.3367	4.0567	0.986023								10.87	13.3	2.43	1.64609		10.7133	12.6067	1.8934	2.1126		10.58	0	12.07	0	1.49	2.68456		10.4767	0	11.6567	0	1.18	3.38983	3.38983				1.5	3	1.5	2	2	1.5	0.963066	1.67133	2.16603	2.77778	3.53982
11.2533	15.2	3.9467	1.0135								10.8867	13.3833	2.4966	1.60218		10.7467	12.7467	2	2		10.6267	0	12.2433	0	1.6166	2.47433		10.5367	0	11.8533	0	1.3166	3.03813	3.03813				1.5	3	1.5	2	2	2	0.986023	1.64609	2.1126	2.68456	3.38983
11.2367	15.12	3.8833	1.03005								10.9033	13.4567	2.5534	1.56654		10.7833	12.8867	2.1034	1.90168		10.6833	0	12.4533	0	1.77	2.25989		10.6233	0	12.1433	0	1.52	2.63158	2.63158				1.5	3	1.5	2	2	3	1.0135	1.60218	2	2.47433	3.03813
11.3033	15.4567	4.1534	0.963066								10.8567	13.25	2.3933	1.67133		10.6933	12.54	1.8467	2.16603		10.56	0	12	0	1.44	2.77778		10.4567	0	11.5867	0	1.13	3.53982	3.53982				1.5	3	1.5	2	2	4	1.03005	1.56654	1.90168	2.25989	2.63158
11.28	15.3367	4.0567	0.986023								10.87	13.3	2.43	1.64609		10.7133	12.6067	1.8934	2.1126		10.58	0	12.07	0	1.49	2.68456		10.4767	0	11.6567	0	1.18	3.38983	3.38983				1.5	3	1.5	2	3	1.5	0.963066	1.67133	2.16603	2.77778	3.53982
11.2533	15.2	3.9467	1.0135								10.8867	13.3833	2.4966	1.60218		10.7467	12.7467	2	2		10.6267	0	12.2433	0	1.6166	2.47433		10.5367	0	11.8533	0	1.3166	3.03813	3.03813				1.5	3	1.5	2	3	2	0.986023	1.64609	2.1126	2.68456	3.38983
11.2367	15.12	3.8833	1.03005								10.9033	13.4567	2.5534	1.56654		10.7833	12.8867	2.1034	1.90168		10.6867	0	12.4533	0	1.7666	2.26424		10.6233	0	12.1467	0	1.5234	2.62571	2.62571				1.5	3	1.5	2	3	3	1.0135	1.60218	2	2.47433	3.03813
11.3033	15.4567	4.1534	0.963066								10.8567	13.25	2.3933	1.67133		10.6933	12.54	1.8467	2.16603		10.56	0	12	0	1.44	2.77778		10.4567	0	11.59	0	1.1333	3.52952	3.52952				1.5	3	1.5	2	3	4	1.03005	1.56654	1.90168	2.26424	2.62571
11.28	15.3367	4.0567	0.986023								10.87	13.3	2.43	1.64609		10.7133	12.6067	1.8934	2.1126		10.58	0	12.07	0	1.49	2.68456		10.4767	0	11.6567	0	1.18	3.38983	3.38983				1.5	3	1.5	2	4	1.5	0.963066	1.67133	2.16603	2.77778	3.52952
11.2533	15.2	3.9467	1.0135								10.8867	13.3833	2.4966	1.60218		10.7467	12.7467	2	2		10.6267	0	12.2433	0	1.6166	2.47433		10.5367	0	11.8533	0	1.3166	3.03813	3.03813				1.5	3	1.5	2	4	2	0.986023	1.64609	2.1126	2.68456	3.38983
11.2367	15.12	3.8833	1.03005								10.9033	13.4567	2.5534	1.56654		10.7833	12.8867	2.1034	1.90168		10.6867	0	12.4533	0	1.7666	2.26424		10.6233	0	12.1467	0	1.5234	2.62571	2.62571				1.5	3	1.5	2	4	3	1.0135	1.60218	2	2.47433	3.03813
11.35	15.6867	4.3367	0.92236								10.8333	13.1333	2.3	1.73913		10.6533	12.37	1.7167	2.33005		10.5133	0	11.8133	0	1.3	3.07692		10.41	0	11.4067	0	0.9967	4.01324	4.01324				1.5	3	1.5	2	4	4	1.03005	1.56654	1.90168	2.26424	2.62571
11.3233	15.5567	4.2334	0.944867								10.8433	13.18	2.3367	1.71182		10.67	12.4267	1.7567	2.277		10.53	0	11.8667	0	1.3367	2.99244		10.4267	0	11.4567	0	1.03	3.8835	3.8835				1.5	3	1.5	3	1.5	1.5	0.92236	1.73913	2.33005	3.07692	4.01324
11.2933	15.4033	4.11	0.973236								10.86	13.2567	2.3967	1.66896		10.7	12.5433	1.8433	2.17002		10.5667	0	12	0	1.4333	2.79076		10.47	0	11.5967	0	1.1267	3.55019	3.55019				1.5	3	1.5	3	1.5	2	0.944867	1.71182	2.277	2.99244	3.8835
11.2767	15.3133	4.0366	0.990933								10.8767	13.3233	2.4466	1.63492		10.73	12.6567	1.9267	2.07609		10.6133	0	12.1567	0	1.5434	2.59168		10.5367	0	11.8	0	1.2633	3.16631	3.16631				1.5	3	1.5	3	1.5	3	0.973236	1.66896	2.17002	2.79076	3.55019
11.35	15.6867	4.3367	0.92236								10.8333	13.1333	2.3	1.73913		10.6533	12.37	1.7167	2.33005		10.5133	0	11.8133	0	1.3	3.07692		10.41	0	11.4067	0	0.9967	4.01324	4.01324				1.5	3	1.5	3	1.5	4	0.990933	1.63492	2.07609	2.59168	3.16631
11.3233	15.5567	4.2334	0.944867								10.8433	13.18	2.3367	1.71182		10.67	12.4267	1.7567	2.277		10.53	0	11.8667	0	1.3367	2.99244		10.4267	0	11.4567	0	1.03	3.8835	3.8835				1.5	3	1.5	3	2	1.5	0.92236	1.73913	2.33005	3.07692	4.01324
11.2933	15.4033	4.11	0.973236								10.86	13.2567	2.3967	1.66896		10.7	12.5433	1.8433	2.17002		10.5667	0	12	0	1.4333	2.79076		10.47	0	11.5967	0	1.1267	3.55019	3.55019				1.5	3	1.5	3	2	2	0.944867	1.71182	2.277	2.99244	3.8835
11.2767	15.3133	4.0366	0.990933								10.8767	13.3233	2.4466	1.63492		10.73	12.6567	1.9267	2.07609		10.6133	0	12.1567	0	1.5434	2.59168		10.5367	0	11.8	0	1.2633	3.16631	3.16631				1.5	3	1.5	3	2	3	0.973236	1.66896	2.17002	2.79076	3.55019
11.35	15.6867	4.3367	0.92236								10.8333	13.1333	2.3	1.73913		10.6533	12.37	1.7167	2.33005		10.5133	0	11.8133	0	1.3	3.07692		10.41	0	11.4067	0	0.9967	4.01324	4.01324				1.5	3	1.5	3	2	4	0.990933	1.63492	2.07609	2.59168	3.16631
11.3233	15.5567	4.2334	0.944867								10.8433	13.18	2.3367	1.71182		10.67	12.4267	1.7567	2.277		10.53	0	11.8667	0	1.3367	2.99244		10.4267	0	11.4567	0	1.03	3.8835	3.8835				1.5	3	1.5	3	3	1.5	0.92236	1.73913	2.33005	3.07692	4.01324
11.2933	15.4033	4.11	0.973236								10.86	13.2567	2.3967	1.66896		10.7	12.5433	1.8433	2.17002		10.5667	0	12	0	1.4333	2.79076		10.47	0	11.5967	0	1.1267	3.55019	3.55019				1.5	3	1.5	3	3	2	0.944867	1.71182	2.277	2.99244	3.8835
11.2767	15.3133	4.0366	0.990933								10.8767	13.3233	2.4466	1.63492		10.73	12.6567	1.9267	2.07609		10.6133	0	12.1567	0	1.5434	2.59168		10.5367	0	11.8	0	1.2633	3.16631	3.16631				1.5	3	1.5	3	3	3	0.973236	1.66896	2.17002	2.79076	3.55019
11.35	15.6867	4.3367	0.92236								10.8333	13.1333	2.3	1.73913		10.6533	12.3733	1.72	2.32558		10.5133	0	11.8133	0	1.3	3.07692		10.41	0	11.4067	0	0.9967	4.01324	4.01324				1.5	3	1.5	3	3	4	0.990933	1.63492	2.07609	2.59168	3.16631
11.3233	15.5567	4.2334	0.944867								10.8433	13.18	2.3367	1.71182		10.67	12.4267	1.7567	2.277		10.53	0	11.8667	0	1.3367	2.99244		10.4267	0	11.4567	0	1.03	3.8835	3.8835				1.5	3	1.5	3	4	1.5	0.92236	1.73913	2.32558	3.07692	4.01324
11.2933	15.4033	4.11	0.973236								10.86	13.2567	2.3967	1.66896		10.7	12.5433	1.8433	2.17002		10.5667	0	12	0	1.4333	2.79076		10.47	0	11.5967	0	1.1267	3.55019	3.55019				1.5	3	1.5	3	4	2	0.944867	1.71182	2.277	2.99244	3.8835
11.2767	15.3133	4.0366	0.990933								10.8767	13.3233	2.4466	1.63492		10.73	12.6567	1.9267	2.07609		10.6133	0	12.1567	0	1.5434	2.59168		10.5367	0	11.8	0	1.2633	3.16631	3.16631				1.5	3	1.5	3	4	3	0.973236	1.66896	2.17002	2.79076	3.55019
11.3833	15.8633	4.48	0.892857								10.8167	13.0567	2.24	1.78571		10.6267	12.2633	1.6366	2.44409		10.4867	0	11.7	0	1.2133	3.29679		10.3833	0	11.3	0	0.9167	4.36348	4.36348				1.5	3	1.5	3	4	4	0.990933	1.63492	2.07609	2.59168	3.16631
11.3567	15.7233	4.3666	0.916045								10.8267	13.1	2.2733	1.75956		10.64	12.3133	1.6733	2.39049		10.5	0	11.7467	0	1.2467	3.20847		10.3967	0	11.34	0	0.9433	4.24043	4.24043				1.5	3	1.5	4	1.5	1.5	0.892857	1.78571	2.44409	3.29679	4.36348
11.3233	15.5567	4.2334	0.944867								10.8433	13.1733	2.33	1.71674		10.6667	12.4133	1.7466	2.29016		10.5333	0	11.8533	0	1.32	3.0303		10.4333	0	11.4533	0	1.02	3.92157	3.92157				1.5	3	1.5	4	1.5	2	0.916045	1.75956	2.39049	3.20847	4.24043
11.3067	15.46	4.1533	0.96309								10.8567	13.2333	2.3766	1.68308		10.6967	12.5167	1.82	2.1978		10.57	0	11.9867	0	1.4167	2.82346		10.49	0	11.6167	0	1.1267	3.55019	3.55019				1.5	3	1.5	4	1.5	3	0.944867	1.71674	2.29016	3.0303	3.92157
11.3833	15.8633	4.48	0.892857								10.8167	13.0567	2.24	1.78571		10.6267	12.2633	1.6366	2.44409		10.4867	0	11.7	0	1.2133	3.29679		10.3833	0	11.3	0	0.9167	4.36348	4.36348				1.5	3	1.5	4	1.5	4	0.96309	1.68308	2.1978	2.82346	3.55019
11.3567	15.7233	4.3666	0.916045								10.8267	13.1	2.2733	1.75956		10.64	12.3133	1.6733	2.39049		10.5	0	11.7467	0	1.2467	3.20847		10.3967	0	11.34	0	0.9433	4.24043	4.24043				1.5	3	1.5	4	2	1.5	0.892857	1.78571	2.44409	3.29679	4.36348
11.3233	15.5567	4.2334	0.944867								10.8433	13.1733	2.33	1.71674		10.6667	12.4133	1.7466	2.29016		10.5333	0	11.8533	0	1.32	3.0303		10.4333	0	11.4533	0	1.02	3.92157	3.92157				1.5	3	1.5	4	2	2	0.916045	1.75956	2.39049	3.20847	4.24043
11.3067	15.46	4.1533	0.96309								10.8567	13.2333	2.3766	1.68308		10.6967	12.5167	1.82	2.1978		10.57	0	11.9867	0	1.4167	2.82346		10.49	0	11.6167	0	1.1267	3.55019	3.55019				1.5	3	1.5	4	2	3	0.944867	1.71674	2.29016	3.0303	3.92157
11.3833	15.8633	4.48	0.892857								10.8167	13.0567	2.24	1.78571		10.6267	12.2633	1.6366	2.44409		10.4867	0	11.7	0	1.2133	3.29679		10.3833	0	11.3	0	0.9167	4.36348	4.36348				1.5	3	1.5	4	2	4	0.96309	1.68308	2.1978	2.82346	3.55019
11.3567	15.7233	4.3666	0.916045								10.8267	13.1	2.2733	1.75956		10.64	12.3133	1.6733	2.39049		10.5	0	11.7467	0	1.2467	3.20847		10.3967	0	11.34	0	0.9433	4.24043	4.24043				1.5	3	1.5	4	3	1.5	0.892857	1.78571	2.44409	3.29679	4.36348
11.3233	15.5567	4.2334	0.944867								10.8433	13.1733	2.33	1.71674		10.6667	12.4133	1.7466	2.29016		10.5333	0	11.8533	0	1.32	3.0303		10.4333	0	11.4533	0	1.02	3.92157	3.92157				1.5	3	1.5	4	3	2	0.916045	1.75956	2.39049	3.20847	4.24043
11.3067	15.46	4.1533	0.96309								10.8567	13.2333	2.3766	1.68308		10.6967	12.5167	1.82	2.1978		10.57	0	11.9867	0	1.4167	2.82346		10.49	0	11.6167	0	1.1267	3.55019	3.55019				1.5	3	1.5	4	3	3	0.944867	1.71674	2.29016	3.0303	3.92157
11.3833	15.8633	4.48	0.892857								10.8167	13.0567	2.24	1.78571		10.6267	12.2633	1.6366	2.44409		10.4867	0	11.7	0	1.2133	3.29679		10.3833	0	11.3	0	0.9167	4.36348	4.36348				1.5	3	1.5	4	3	4	0.96309	1.68308	2.1978	2.82346	3.55019
11.3567	15.7233	4.3666	0.916045								10.8267	13.1	2.2733	1.75956		10.64	12.3133	1.6733	2.39049		10.5	0	11.7467	0	1.2467	3.20847		10.3967	0	11.34	0	0.9433	4.24043	4.24043				1.5	3	1.5	4	4	1.5	0.892857	1.78571	2.44409	3.29679	4.36348
11.3233	15.5567	4.2334	0.944867								10.8433	13.1733	2.33	1.71674		10.6667	12.4133	1.7466	2.29016		10.5333	0	11.8533	0	1.32	3.0303		10.4333	0	11.4533	0	1.02	3.92157	3.92157				1.5	3	1.5	4	4	2	0.916045	1.75956	2.39049	3.20847	4.24043
11.3067	15.46	4.1533	0.96309								10.8567	13.2333	2.3766	1.68308		10.6967	12.5167	1.82	2.1978		10.57	0	11.9867	0	1.4167	2.82346		10.49	0	11.6167	0	1.1267	3.55019	3.55019				1.5	3	1.5	4	4	3	0.944867	1.71674	2.29016	3.0303	3.92157
11.2733	15.2967	4.0234	0.994184								10.8767	13.3367	2.46	1.62602		10.7267	12.6733	1.9466	2.05486		10.6	0	12.1533	0	1.5533	2.57516		10.4967	0	11.7467	0	1.25	3.2	3.2				1.5	3	1.5	4	4	4	0.96309	1.68308	2.1978	2.82346	3.55019
11.2533	15.19	3.9367	1.01608								10.8867	13.39	2.5033	1.59789		10.7467	12.7533	2.0066	1.99342		10.6233	0	12.24	0	1.6167	2.47418		10.52	0	11.8333	0	1.3133	3.04576	3.04576				1.5	3	2	1.5	1.5	1.5	0.994184	1.62602	2.05486	2.57516	3.2
11.2267	15.0633	3.8366	1.04259								10.91	13.48	2.57	1.55642		10.7867	12.9133	2.1266	1.88094		10.68	0	12.4567	0	1.7767	2.25136		10.5967	0	12.0967	0	1.5	2.66667	2.66667				1.5	3	2	1.5	1.5	2	1.01608	1.59789	1.99342	2.47418	3.04576
11.2133	14.9867	3.7734	1.06005								10.9267	13.56	2.6333	1.51901		10.8267	13.0767	2.25	1.77778		10.75	0	12.72	0	1.97	2.03046		10.7067	0	12.4933	0	1.7866	2.23889	2.23889				1.5	3	2	1.5	1.5	3	1.04259	1.55642	1.88094	2.25136	2.66667
11.2733	15.2967	4.0234	0.994184								10.8767	13.3367	2.46	1.62602		10.7267	12.6733	1.9466	2.05486		10.6	0	12.1533	0	1.5533	2.57516		10.4967	0	11.7467	0	1.25	3.2	3.2				1.5	3	2	1.5	1.5	4	1.06005	1.51901	1.77778	2.03046	2.23889
11.2533	15.19	3.9367	1.01608								10.8867	13.39	2.5033	1.59789		10.7467	12.7533	2.0066	1.99342		10.6233	0	12.24	0	1.6167	2.47418		10.52	0	11.8367	0	1.3167	3.0379	3.0379				1.5	3	2	1.5	2	1.5	0.994184	1.62602	2.05486	2.57516	3.2
11.2267	15.0633	3.8366	1.04259								10.91	13.48	2.57	1.55642		10.7867	12.9133	2.1266	1.88094		10.68	0	12.4567	0	1.7767	2.25136		10.5967	0	12.0967	0	1.5	2.66667	2.66667				1.5	3	2	1.5	2	2	1.01608	1.59789	1.99342	2.47418	3.0379
11.2133	14.9867	3.7734	1.06005								10.9267	13.56	2.6333	1.51901		10.8267	13.0767	2.25	1.77778		10.75	0	12.72	0	1.97	2.03046		10.7067	0	12.4933	0	1.7866	2.23889	2.23889				1.5	3	2	1.5	2	3	1.04259	1.55642	1.88094	2.25136	2.66667
11.2733	15.2967	4.0234	0.994184								10.8767	13.3367	2.46	1.62602		10.7267	12.6733	1.9466	2.05486		10.6	0	12.1533	0	1.5533	2.57516		10.4967	0	11.7467	0	1.25	3.2	3.2				1.5	3	2	1.5	2	4	1.06005	1.51901	1.77778	2.03046	2.23889
11.2533	15.19	3.9367	1.01608								10.8867	13.39	2.5033	1.59789		10.7467	12.7533	2.0066	1.99342		10.6233	0	12.24	0	1.6167	2.47418		10.5233	0	11.8367	0	1.3134	3.04553	3.04553				1.5	3	2	1.5	3	1.5	0.994184	1.62602	2.05486	2.57516	3.2
11.2267	15.0633	3.8366	1.04259								10.91	13.48	2.57	1.55642		10.7867	12.9133	2.1266	1.88094		10.68	0	12.4567	0	1.7767	2.25136		10.5967	0	12.0967	0	1.5	2.66667	2.66667				1.5	3	2	1.5	3	2	1.01608	1.59789	1.99342	2.47418	3.04553
11.2133	14.9867	3.7734	1.06005								10.9267	13.56	2.6333	1.51901		10.8267	13.0767	2.25	1.77778		10.75	0	12.72	0	1.97	2.03046		10.7067	0	12.4933	0	1.7866	2.23889	2.23889				1.5	3	2	1.5	3	3	1.04259	1.55642	1.88094	2.25136	2.66667
11.2733	15.2967	4.0234	0.994184								10.8767	13.3367	2.46	1.62602		10.7267	12.6733	1.9466	2.05486		10.6	0	12.1533	0	1.5533	2.57516		10.4967	0	11.7467	0	1.25	3.2	3.2				1.5	3	2	1.5	3	4	1.06005	1.51901	1.77778	2.03046	2.23889
11.2533	15.19	3.9367	1.01608								10.8867	13.39	2.5033	1.59789		10.7467	12.7533	2.0066	1.99342		10.6233	0	12.24	0	1.6167	2.47418		10.5233	0	11.8367	0	1.3134	3.04553	3.04553				1.5	3	2	1.5	4	1.5	0.994184	1.62602	2.05486	2.57516	3.2
11.2267	15.0633	3.8366	1.04259								10.91	13.48	2.57	1.55642		10.7867	12.9133	2.1266	1.88094		10.68	0	12.4567	0	1.7767	2.25136		10.5967	0	12.0967	0	1.5	2.66667	2.66667				1.5	3	2	1.5	4	2	1.01608	1.59789	1.99342	2.47418	3.04553
11.2133	14.9867	3.7734	1.06005								10.9267	13.56	2.6333	1.51901		10.8267	13.0767	2.25	1.77778		10.75	0	12.72	0	1.97	2.03046		10.7067	0	12.4933	0	1.7866	2.23889	2.23889				1.5	3	2	1.5	4	3	1.04259	1.55642	1.88094	2.25136	2.66667
11.3033	15.4533	4.15	0.963855								10.8567	13.25	2.3933	1.67133		10.6933	12.54	1.8467	2.16603		10.56	0	12	0	1.44	2.77778		10.4567	0	11.59	0	1.1333	3.52952	3.52952				1.5	3	2	1.5	4	4	1.06005	1.51901	1.77778	2.03046	2.23889
11.28	15.3333	4.0533	0.98685								10.87	13.3	2.43	1.64609		10.7133	12.61	1.8967	2.10893		10.58	0	12.07	0	1.49	2.68456		10.4767	0	11.6567	0	1.18	3.38983	3.38983				1.5	3	2	2	1.5	1.5	0.963855	1.67133	2.16603	2.77778	3.52952
11.2533	15.1967	3.9434	1.01435								10.89	13.3867	2.4967	1.60211		10.7467	12.7467	2	2		10.6267	0	12.2433	0	1.6166	2.47433		10.5367	0	11.8567	0	1.32	3.0303	3.0303				1.5	3	2	2	1.5	2	0.98685	1.64609	2.10893	2.68456	3.38983
11.2367	15.1167	3.88	1.03093								10.9067	13.4567	2.55	1.56863		10.7833	12.89	2.1067	1.8987		10.6867	0	12.4567	0	1.77	2.25989		10.6233	0	12.1467	0	1.5234	2.62571	2.62571				1.5	3	2	2	1.5	3	1.01435	1.60211	2	2.47433	3.0303
11.3033	15.4533	4.15	0.963855								10.8567	13.25	2.3933	1.67133		10.6933	12.54	1.8467	2.16603		10.56	0	12	0	1.44	2.77778		10.4567	0	11.59	0	1.1333	3.52952	3.52952				1.5	3	2	2	1.5	4	1.03093	1.56863	1.8987	2.25989	2.62571
11.28	15.3333	4.0533	0.98685								10.87	13.3	2.43	1.64609		10.7133	12.61	1.8967	2.10893		10.58	0	12.07	0	1.49	2.68456		10.4767	0	11.6567	0	1.18	3.38983	3.38983				1.5	3	2	2	2	1.5	0.963855	1.67133	2.16603	2.77778	3.52952
11.2533	15.1967	3.9434	1.01435								10.89	13.3867	2.4967	1.60211		10.7467	12.7467	2	2		10.6267	0	12.2433	0	1.6166	2.47433		10.5367	0	11.8567	0	1.32	3.0303	3.0303				1.5	3	2	2	2	2	0.98685	1.64609	2.10893	2.68456	3.38983
11.2367	15.1167	3.88	1.03093								10.9067	13.4567	2.55	1.56863		10.7833	12.89	2.1067	1.8987		10.6867	0	12.4567	0	1.77	2.25989		10.6233	0	12.1467	0	1.5234	2.62571	2.62571				1.5	3	2	2	2	3	1.01435	1.60211	2	2.47433	3.0303
11.3033	15.4533	4.15	0.963855								10.8567	13.25	2.3933	1.67133		10.6933	12.54	1.8467	2.16603		10.56	0	12	0	1.44	2.77778		10.4567	0	11.59	0	1.1333	3.52952	3.52952				1.5	3	2	2	2	4	1.03093	1.56863	1.8987	2.25989	2.62571
11.28	15.3333	4.0533	0.98685								10.87	13.3	2.43	1.64609		10.7133	12.61	1.8967	2.10893		10.58	0	12.07	0	1.49	2.68456		10.4767	0	11.6567	0	1.18	3.38983	3.38983				1.5	3	2	2	3	1.5	0.963855	1.67133	2.16603	2.77778	3.52952
11.2533	15.1967	3.9434	1.01435								10.89	13.3867	2.4967	1.60211		10.7467	12.7467	2	2		10.63	0	12.2433	0	1.6133	2.47939		10.5367	0	11.8567	0	1.32	3.0303	3.0303				1.5	3	2	2	3	2	0.98685	1.64609	2.10893	2.68456	3.38983
11.2367	15.1167	3.88	1.03093								10.9067	13.4567	2.55	1.56863		10.7833	12.89	2.1067	1.8987		10.6867	0	12.4567	0	1.77	2.25989		10.6233	0	12.1467	0	1.5234	2.62571	2.62571				1.5	3	2	2	3	3	1.01435	1.60211	2	2.47939	3.0303
11.3033	15.4533	4.15	0.963855								10.8567	13.25	2.3933	1.67133		10.6933	12.54	1.8467	2.16603		10.56	0	12	0	1.44	2.77778		10.4567	0	11.59	0	1.1333	3.52952	3.52952				1.5	3	2	2	3	4	1.03093	1.56863	1.8987	2.25989	2.62571
11.28	15.3333	4.0533	0.98685								10.87	13.3	2.43	1.64609		10.7133	12.61	1.8967	2.10893		10.58	0	12.07	0	1.49	2.68456		10.4767	0	11.6567	0	1.18	3.38983	3.38983				1.5	3	2	2	4	1.5	0.963855	1.67133	2.16603	2.77778	3.52952
11.2533	15.1967	3.9434	1.01435								10.89	13.3867	2.4967	1.60211		10.7467	12.7467	2	2		10.63	0	12.2433	0	1.6133	2.47939		10.5367	0	11.8567	0	1.32	3.0303	3.0303				1.5	3	2	2	4	2	0.98685	1.64609	2.10893	2.68456	3.38983
11.2367	15.1167	3.88	1.03093								10.9067	13.4567	2.55	1.56863		10.7833	12.89	2.1067	1.8987		10.6867	0	12.4567	0	1.77	2.25989		10.6233	0	12.1467	0	1.5234	2.62571	2.62571				1.5	3	2	2	4	3	1.01435	1.60211	2	2.47939	3.0303
11.35	15.6833	4.3333	0.923084								10.8333	13.1367	2.3034	1.73656		10.6533	12.3733	1.72	2.32558		10.5167	0	11.8133	0	1.2966	3.08499		10.41	0	11.4067	0	0.9967	4.01324	4.01324				1.5	3	2	2	4	4	1.03093	1.56863	1.8987	2.25989	2.62571
11.3233	15.5533	4.23	0.945626								10.8433	13.18	2.3367	1.71182		10.67	12.43	1.76	2.27273		10.53	0	11.87	0	1.34	2.98507		10.4267	0	11.4567	0	1.03	3.8835	3.8835				1.5	3	2	3	1.5	1.5	0.923084	1.73656	2.32558	3.08499	4.01324
11.2933	15.4	4.1067	0.974018								10.86	13.2567	2.3967	1.66896		10.7	12.5433	1.8433	2.17002		10.5667	0	12	0	1.4333	2.79076		10.47	0	11.5967	0	1.1267	3.55019	3.55019				1.5	3	2	3	1.5	2	0.945626	1.71182	2.27273	2.98507	3.8835
11.2767	15.31	4.0333	0.991744								10.8767	13.3233	2.4466	1.63492		10.73	12.66	1.93	2.07254		10.6133	0	12.1567	0	1.5434	2.59168		10.5367	0	11.8	0	1.2633	3.16631	3.16631				1.5	3	2	3	1.5	3	0.974018	1.66896	2.17002	2.79076	3.55019
11.35	15.6833	4.3333	0.923084								10.8333	13.1367	2.3034	1.73656		10.6533	12.3733	1.72	2.32558		10.5167	0	11.8133	0	1.2966	3.08499		10.41	0	11.4067	0	0.9967	4.01324	4.01324				1.5	3	2	3	1.5	4	0.991744	1.63492	2.07254	2.59168	3.16631
11.3233	15.5533	4.23	0.945626								10.8433	13.18	2.3367	1.71182		10.67	12.43	1.76	2.27273		10.53	0	11.87	0	1.34	2.98507		10.4267	0	11.4567	0	1.03	3.8835	3.8835				1.5	3	2	3	2	1.5	0.923084	1.73656	2.32558	3.08499	4.01324
11.2933	15.4	4.1067	0.974018								10.86	13.2567	2.3967	1.66896		10.7	12.5433	1.8433	2.17002		10.5667	0	12	0	1.4333	2.79076		10.47	0	11.5967	0	1.1267	3.55019	3.55019				1.5	3	2	3	2	2	0.945626	1.71182	2.27273	2.98507	3.8835
11.2767	15.31	4.0333	0.991744								10.8767	13.3233	2.4466	1.63492		10.73	12.66	1.93	2.07254		10.6133	0	12.1567	0	1.5434	2.59168		10.5367	0	11.8	0	1.2633	3.16631	3.16631				1.5	3	2	3	2	3	0.974018	1.66896	2.17002	2.79076	3.55019
11.35	15.6833	4.3333	0.923084								10.8333	13.1367	2.3034	1.73656		10.6533	12.3733	1.72	2.32558		10.5167	0	11.8133	0	1.2966	3.08499		10.41	0	11.4067	0	0.9967	4.01324	4.01324				1.5	3	2	3	2	4	0.991744	1.63492	2.07254	2.59168	3.16631
11.3233	15.5533	4.23	0.945626								10.8433	13.18	2.3367	1.71182		10.67	12.43	1.76	2.27273		10.53	0	11.87	0	1.34	2.98507		10.4267	0	11.4567	0	1.03	3.8835	3.8835				1.5	3	2	3	3	1.5	0.923084	1.73656	2.32558	3.08499	4.01324
11.2933	15.4	4.1067	0.974018								10.86	13.2567	2.3967	1.66896		10.7	12.5433	1.8433	2.17002		10.5667	0	12	0	1.4333	2.79076		10.47	0	11.5967	0	1.1267	3.55019	3.55019				1.5	3	2	3	3	2	0.945626	1.71182	2.27273	2.98507	3.8835
11.2767	15.31	4.0333	0.991744								10.8767	13.3233	2.4466	1.63492		10.73	12.66	1.93	2.07254		10.6133	0	12.1567	0	1.5434	2.59168		10.5367	0	11.8	0	1.2633	3.16631	3.16631				1.5	3	2	3	3	3	0.974018	1.66896	2.17002	2.79076	3.55019
11.35	15.6833	4.3333	0.923084								10.8333	13.1367	2.3034	1.73656		10.6533	12.3733	1.72	2.32558		10.5167	0	11.8133	0	1.2966	3.08499		10.41	0	11.4067	0	0.9967	4.01324	4.01324				1.5	3	2	3	3	4	0.991744	1.63492	2.07254	2.59168	3.16631
11.3233	15.5533	4.23	0.945626								10.8433	13.18	2.3367	1.71182		10.67	12.43	1.76	2.27273		10.53	0	11.87	0	1.34	2.98507		10.4267	0	11.4567	0	1.03	3.8835	3.8835				1.5	3	2	3	4	1.5	0.923084	1.73656	2.32558	3.08499	4.01324
11.2933	15.4	4.1067	0.974018								10.86	13.2567	2.3967	1.66896		10.7	12.5433	1.8433	2.17002		10.5667	0	12	0	1.4333	2.79076		10.47	0	11.5967	0	1.1267	3.55019	3.55019				1.5	3	2	3	4	2	0.945626	1.71182	2.27273	2.98507	3.8835
11.2767	15.31	4.0333	0.991744								10.8767	13.3233	2.4466	1.63492		10.73	12.66	1.93	2.07254		10.6133	0	12.1567	0	1.5434	2.59168		10.5367	0	11.8	0	1.2633	3.16631	3.16631				1.5	3	2	3	4	3	0.974018	1.66896	2.17002	2.79076	3.55019
11.3833	15.86	4.4767	0.893515								10.8167	13.06	2.2433	1.78309		10.63	12.2633	1.6333	2.44903		10.4867	0	11.7	0	1.2133	3.29679		10.3833	0	11.3	0	0.9167	4.36348	4.36348				1.5	3	2	3	4	4	0.991744	1.63492	2.07254	2.59168	3.16631
11.3567	15.7167	4.36	0.917431								10.8267	13.1	2.2733	1.75956		10.6433	12.3133	1.67	2.39521		10.5	0	11.7467	0	1.2467	3.20847		10.3967	0	11.34	0	0.9433	4.24043	4.24043				1.5	3	2	4	1.5	1.5	0.893515	1.78309	2.44903	3.29679	4.36348
11.3233	15.5533	4.23	0.945626								10.8433	13.1733	2.33	1.71674		10.67	12.4133	1.7433	2.2945		10.5333	0	11.8567	0	1.3234	3.02252		10.4333	0	11.4533	0	1.02	3.92157	3.92157				1.5	3	2	4	1.5	2	0.917431	1.75956	2.39521	3.20847	4.24043
11.3033	15.4567	4.1534	0.963066								10.8567	13.2333	2.3766	1.68308		10.6967	12.5167	1.82	2.1978		10.57	0	11.9867	0	1.4167	2.82346		10.49	0	11.6167	0	1.1267	3.55019	3.55019				1.5	3	2	4	1.5	3	0.945626	1.71674	2.2945	3.02252	3.92157
11.3833	15.86	4.4767	0.893515								10.8167	13.06	2.2433	1.78309		10.63	12.2633	1.6333	2.44903		10.4867	0	11.7	0	1.2133	3.29679		10.3833	0	11.3	0	0.9167	4.36348	4.36348				1.5	3	2	4	1.5	4	0.963066	1.68308	2.1978	2.82346	3.55019
11.3567	15.7167	4.36	0.917431								10.8267	13.1	2.2733	1.75956		10.6433	12.3133	1.67	2.39521		10.5	0	11.7467	0	1.2467	3.20847		10.3967	0	11.34	0	0.9433	4.24043	4.24043				1.5	3	2	4	2	1.5	0.893515	1.78309	2.44903	3.29679	4.36348
11.3233	15.5533	4.23	0.945626								10.8433	13.1733	2.33	1.71674		10.67	12.4133	1.7433	2.2945		10.5333	0	11.8567	0	1.3234	3.02252		10.4333	0	11.4533	0	1.02	3.92157	3.92157				1.5	3	2	4	2	2	0.917431	1.75956	2.39521	3.20847	4.24043
11.3033	15.4567	4.1534	0.963066								10.8567	13.2333	2.3766	1.68308		10.6967	12.5167	1.82	2.1978		10.57	0	11.9867	0	1.4167	2.82346		10.49	0	11.6167	0	1.1267	3.55019	3.55019				1.5	3	2	4	2	3	0.945626	1.71674	2.2945	3.02252	3.92157
11.3833	15.86	4.4767	0.893515								10.8167	13.06	2.2433	1.78309		10.63	12.2633	1.6333	2.44903		10.4867	0	11.7	0	1.2133	3.29679		10.3833	0	11.3	0	0.9167	4.36348	4.36348				1.5	3	2	4	2	4	0.963066	1.68308	2.1978	2.82346	3.55019
11.3567	15.7167	4.36	0.917431								10.8267	13.1	2.2733	1.75956		10.6433	12.3133	1.67	2.39521		10.5	0	11.7467	0	1.2467	3.20847		10.3967	0	11.34	0	0.9433	4.24043	4.24043				1.5	3	2	4	3	1.5	0.893515	1.78309	2.44903	3.29679	4.36348
11.3233	15.5533	4.23	0.945626								10.8433	13.1733	2.33	1.71674		10.67	12.4133	1.7433	2.2945		10.5333	0	11.8567	0	1.3234	3.02252		10.4333	0	11.4533	0	1.02	3.92157	3.92157				1.5	3	2	4	3	2	0.917431	1.75956	2.39521	3.20847	4.24043
11.3033	15.4567	4.1534	0.963066								10.8567	13.2333	2.3766	1.68308		10.6967	12.5167	1.82	2.1978		10.57	0	11.9867	0	1.4167	2.82346		10.49	0	11.6167	0	1.1267	3.55019	3.55019				1.5	3	2	4	3	3	0.945626	1.71674	2.2945	3.02252	3.92157
11.3833	15.86	4.4767	0.893515								10.8167	13.06	2.2433	1.78309		10.63	12.2633	1.6333	2.44903		10.4867	0	11.7	0	1.2133	3.29679		10.3833	0	11.3	0	0.9167	4.36348	4.36348				1.5	3	2	4	3	4	0.963066	1.68308	2.1978	2.82346	3.55019
11.3567	15.7167	4.36	0.917431								10.8267	13.1	2.2733	1.75956		10.6433	12.3133	1.67	2.39521		10.5	0	11.7467	0	1.2467	3.20847		10.3967	0	11.34	0	0.9433	4.24043	4.24043				1.5	3	2	4	4	1.5	0.893515	1.78309	2.44903	3.29679	4.36348
11.3233	15.5533	4.23	0.945626								10.8433	13.1733	2.33	1.71674		10.67	12.4133	1.7433	2.2945		10.5333	0	11.8567	0	1.3234	3.02252		10.4333	0	11.4533	0	1.02	3.92157	3.92157				1.5	3	2	4	4	2	0.917431	1.75956	2.39521	3.20847	4.24043
11.3033	15.4567	4.1534	0.963066								10.8567	13.2333	2.3766	1.68308		10.6967	12.5167	1.82	2.1978		10.57	0	11.9867	0	1.4167	2.82346		10.49	0	11.6167	0	1.1267	3.55019	3.55019				1.5	3	2	4	4	3	0.945626	1.71674	2.2945	3.02252	3.92157
11.2733	15.2933	4.02	0.995025								10.8767	13.3367	2.46	1.62602		10.7267	12.6767	1.95	2.05128		10.6	0	12.1567	0	1.5567	2.56954		10.4967	0	11.75	0	1.2533	3.19157	3.19157				1.5	3	2	4	4	4	0.963066	1.68308	2.1978	2.82346	3.55019
11.25	15.1867	3.9367	1.01608								10.89	13.39	2.5	1.6		10.7467	12.7567	2.01	1.99005		10.6233	0	12.2433	0	1.62	2.46914		10.5233	0	11.84	0	1.3167	3.0379	3.0379				1.5	3	3	1.5	1.5	1.5	0.995025	1.62602	2.05128	2.56954	3.19157
11.2267	15.06	3.8333	1.04349								10.91	13.4833	2.5733	1.55442		10.7867	12.9167	2.13	1.87793		10.68	0	12.46	0	1.78	2.24719		10.5967	0	12.1067	0	1.51	2.64901	2.64901				1.5	3	3	1.5	1.5	2	1.01608	1.6	1.99005	2.46914	3.0379
11.21	14.9833	3.7733	1.06008								10.9267	13.56	2.6333	1.51901		10.8267	13.0833	2.2566	1.77258		10.75	0	12.73	0	1.98	2.0202		10.71	0	12.5033	0	1.7933	2.23052	2.23052				1.5	3	3	1.5	1.5	3	1.04349	1.55442	1.87793	2.24719	2.64901
11.2733	15.2933	4.02	0.995025								10.8767	13.3367	2.46	1.62602		10.7267	12.6767	1.95	2.05128		10.6	0	12.1567	0	1.5567	2.56954		10.4967	0	11.75	0	1.2533	3.19157	3.19157				1.5	3	3	1.5	1.5	4	1.06008	1.51901	1.77258	2.0202	2.23052
11.25	15.1867	3.9367	1.01608								10.89	13.39	2.5	1.6		10.7467	12.7567	2.01	1.99005		10.6233	0	12.2433	0	1.62	2.46914		10.5233	0	11.84	0	1.3167	3.0379	3.0379				1.5	3	3	1.5	2	1.5	0.995025	1.62602	2.05128	2.56954	3.19157
11.2267	15.06	3.8333	1.04349								10.91	13.4833	2.5733	1.55442		10.7867	12.9167	2.13	1.87793		10.68	0	12.46	0	1.78	2.24719		10.5967	0	12.1067	0	1.51	2.64901	2.64901				1.5	3	3	1.5	2	2	1.01608	1.6	1.99005	2.46914	3.0379
11.21	14.9833	3.7733	1.06008								10.9267	13.56	2.6333	1.51901		10.8267	13.0833	2.2566	1.77258		10.75	0	12.73	0	1.98	2.0202		10.71	0	12.5067	0	1.7967	2.2263	2.2263				1.5	3	3	1.5	2	3	1.04349	1.55442	1.87793	2.24719	2.64901
11.2733	15.2933	4.02	0.995025								10.8767	13.3367	2.46	1.62602		10.7267	12.6767	1.95	2.05128		10.6	0	12.1567	0	1.5567	2.56954		10.4967	0	11.75	0	1.2533	3.19157	3.19157				1.5	3	3	1.5	2	4	1.06008	1.51901	1.77258	2.0202	2.2263
11.25	15.1867	3.9367	1.01608								10.89	13.39	2.5	1.6		10.7467	12.7567	2.01	1.99005		10.6233	0	12.2433	0	1.62	2.46914		10.5233	0	11.84	0	1.3167	3.0379	3.0379				1.5	3	3	1.5	3	1.5	0.995025	1.62602	2.05128	2.56954	3.19157
11.2267	15.06	3.8333	1.04349								10.91	13.4833	2.5733	1.55442		10.7867	12.9167	2.13	1.87793		10.68	0	12.46	0	1.78	2.24719		10.5967	0	12.1067	0	1.51	2.64901	2.64901				1.5	3	3	1.5	3	2	1.01608	1.6	1.99005	2.46914	3.0379
11.21	14.9833	3.7733	1.06008								10.9267	13.56	2.6333	1.51901		10.8267	13.0833	2.2566	1.77258		10.75	0	12.73	0	1.98	2.0202		10.71	0	12.5067	0	1.7967	2.2263	2.2263				1.5	3	3	1.5	3	3	1.04349	1.55442	1.87793	2.24719	2.64901
11.2733	15.2933	4.02	0.995025								10.8767	13.3367	2.46	1.62602		10.7267	12.6767	1.95	2.05128		10.6	0	12.1567	0	1.5567	2.56954		10.4967	0	11.75	0	1.2533	3.19157	3.19157				1.5	3	3	1.5	3	4	1.06008	1.51901	1.77258	2.0202	2.2263
11.25	15.1867	3.9367	1.01608								10.89	13.39	2.5	1.6		10.7467	12.7567	2.01	1.99005		10.6233	0	12.2467	0	1.6234	2.46396		10.5233	0	11.84	0	1.3167	3.0379	3.0379				1.5	3	3	1.5	4	1.5	0.995025	1.62602	2.05128	2.56954	3.19157
11.2267	15.06	3.8333	1.04349								10.91	13.4833	2.5733	1.55442		10.7867	12.9167	2.13	1.87793		10.68	0	12.46	0	1.78	2.24719		10.5967	0	12.1067	0	1.51	2.64901	2.64901				1.5	3	3	1.5	4	2	1.01608	1.6	1.99005	2.46396	3.0379
11.21	14.9833	3.7733	1.06008								10.9267	13.56	2.6333	1.51901		10.8267	13.0833	2.2566	1.77258		10.75	0	12.73	0	1.98	2.0202		10.71	0	12.5067	0	1.7967	2.2263	2.2263				1.5	3	3	1.5	4	3	1.04349	1.55442	1.87793	2.24719	2.64901
11.3033	15.45	4.1467	0.964622								10.8567	13.25	2.3933	1.67133		10.6967	12.5433	1.8466	2.16614		10.5633	0	12.0033	0	1.44	2.77778		10.4567	0	11.5933	0	1.1366	3.51927	3.51927				1.5	3	3	1.5	4	4	1.06008	1.51901	1.77258	2.0202	2.2263
11.28	15.33	4.05	0.987654								10.87	13.3033	2.4333	1.64386		10.7133	12.6133	1.9	2.10526		10.58	0	12.0733	0	1.4933	2.67863		10.4767	0	11.66	0	1.1833	3.38038	3.38038				1.5	3	3	2	1.5	1.5	0.964622	1.67133	2.16614	2.77778	3.51927
11.2533	15.1933	3.94	1.01523								10.89	13.3867	2.4967	1.60211		10.7467	12.75	2.0033	1.99671		10.63	0	12.2467	0	1.6167	2.47418		10.5367	0	11.86	0	1.3233	3.02275	3.02275				1.5	3	3	2	1.5	2	0.987654	1.64386	2.10526	2.67863	3.38038
11.2367	15.1133	3.8766	1.03183								10.9067	13.46	2.5533	1.5666		10.7833	12.8933	2.11	1.89573		10.6867	0	12.46	0	1.7733	2.25568		10.6267	0	12.1533	0	1.5266	2.6202	2.6202				1.5	3	3	2	1.5	3	1.01523	1.60211	1.99671	2.47418	3.02275
11.3033	15.45	4.1467	0.964622								10.8567	13.25	2.3933	1.67133		10.6967	12.5433	1.8466	2.16614		10.5633	0	12.0033	0	1.44	2.77778		10.4567	0	11.5933	0	1.1366	3.51927	3.51927				1.5	3	3	2	1.5	4	1.03183	1.5666	1.89573	2.25568	2.6202
11.28	15.33	4.05	0.987654								10.87	13.3033	2.4333	1.64386		10.7133	12.6133	1.9	2.10526		10.58	0	12.0733	0	1.4933	2.67863		10.4767	0	11.66	0	1.1833	3.38038	3.38038				1.5	3	3	2	2	1.5	0.964622	1.67133	2.16614	2.77778	3.51927
11.2533	15.1933	3.94	1.01523								10.89	13.3867	2.4967	1.60211		10.7467	12.75	2.0033	1.99671		10.63	0	12.2467	0	1.6167	2.47418		10.5367	0	11.86	0	1.3233	3.02275	3.02275				1.5	3	3	2	2	2	0.987654	1.64386	2.10526	2.67863	3.38038
11.2367	15.1133	3.8766	1.03183								10.9067	13.46	2.5533	1.5666		10.7833	12.8933	2.11	1.89573		10.6867	0	12.46	0	1.7733	2.25568		10.6267	0	12.1533	0	1.5266	2.6202	2.6202				1.5	3	3	2	2	3	1.01523	1.60211	1.99671	2.47418	3.02275
11.3033	15.4467	4.1434	0.965391								10.8567	13.25	2.3933	1.67133		10.6967	12.5433	1.8466	2.16614		10.5633	0	12.0033	0	1.44	2.77778		10.4567	0	11.5933	0	1.1366	3.51927	3.51927				1.5	3	3	2	2	4	1.03183	1.5666	1.89573	2.25568	2.6202
11.28	15.33	4.05	0.987654								10.87	13.3033	2.4333	1.64386		10.7133	12.6133	1.9	2.10526		10.5833	0	12.0733	0	1.49	2.68456		10.48	0	11.66	0	1.18	3.38983	3.38983				1.5	3	3	2	3	1.5	0.965391	1.67133	2.16614	2.77778	3.51927
11.2533	15.1933	3.94	1.01523								10.89	13.3867	2.4967	1.60211		10.7467	12.75	2.0033	1.99671		10.63	0	12.2467	0	1.6167	2.47418		10.5367	0	11.86	0	1.3233	3.02275	3.02275				1.5	3	3	2	3	2	0.987654	1.64386	2.10526	2.68456	3.38983
11.2367	15.1133	3.8766	1.03183								10.9067	13.46	2.5533	1.5666		10.7833	12.8933	2.11	1.89573		10.6867	0	12.46	0	1.7733	2.25568		10.6267	0	12.1533	0	1.5266	2.6202	2.6202				1.5	3	3	2	3	3	1.01523	1.60211	1.99671	2.47418	3.02275
11.3033	15.4467	4.1434	0.965391								10.8567	13.25	2.3933	1.67133		10.6967	12.5433	1.8466	2.16614		10.5633	0	12.0033	0	1.44	2.77778		10.4567	0	11.5933	0	1.1366	3.51927	3.51927				1.5	3	3	2	3	4	1.03183	1.5666	1.89573	2.25568	2.6202
11.28	15.33	4.05	0.987654								10.87	13.3033	2.4333	1.64386		10.7133	12.6133	1.9	2.10526		10.5833	0	12.0733	0	1.49	2.68456		10.48	0	11.66	0	1.18	3.38983	3.38983				1.5	3	3	2	4	1.5	0.965391	1.67133	2.16614	2.77778	3.51927
11.2533	15.1933	3.94	1.01523								10.89	13.3867	2.4967	1.60211		10.7467	12.7533	2.0066	1.99342		10.63	0	12.2467	0	1.6167	2.47418		10.5367	0	11.86	0	1.3233	3.02275	3.02275				1.5	3	3	2	4	2	0.987654	1.64386	2.10526	2.68456	3.38983
11.2367	15.1133	3.8766	1.03183								10.9067	13.46	2.5533	1.5666		10.7833	12.8933	2.11	1.89573		10.6867	0	12.46	0	1.7733	2.25568		10.6267	0	12.1533	0	1.5266	2.6202	2.6202				1.5	3	3	2	4	3	1.01523	1.60211	1.99342	2.47418	3.02275
11.3467	15.68	4.3333	0.923084								10.8333	13.1367	2.3034	1.73656		10.6567	12.3733	1.7166	2.33019		10.5167	0	11.8167	0	1.3	3.07692		10.4133	0	11.41	0	0.9967	4.01324	4.01324				1.5	3	3	2	4	4	1.03183	1.5666	1.89573	2.25568	2.6202
11.3233	15.55	4.2267	0.946365								10.8433	13.1833	2.34	1.7094		10.67	12.43	1.76	2.27273		10.53	0	11.87	0	1.34	2.98507		10.4267	0	11.4567	0	1.03	3.8835	3.8835				1.5	3	3	3	1.5	1.5	0.923084	1.73656	2.33019	3.07692	4.01324
11.2933	15.3967	4.1034	0.974801								10.86	13.26	2.4	1.66667		10.7	12.5467	1.8467	2.16603		10.57	0	12.0033	0	1.4333	2.79076		10.4733	0	11.6	0	1.1267	3.55019	3.55019				1.5	3	3	3	1.5	2	0.946365	1.7094	2.27273	2.98507	3.8835
11.2767	15.3067	4.03	0.992556								10.8767	13.3267	2.45	1.63265		10.73	12.6633	1.9333	2.069		10.6133	0	12.1633	0	1.55	2.58065		10.5367	0	11.8033	0	1.2666	3.15806	3.15806				1.5	3	3	3	1.5	3	0.974801	1.66667	2.16603	2.79076	3.55019
11.3467	15.68	4.3333	0.923084								10.8333	13.1367	2.3034	1.73656		10.6567	12.3733	1.7166	2.33019		10.5167	0	11.8167	0	1.3	3.07692		10.4133	0	11.41	0	0.9967	4.01324	4.01324				1.5	3	3	3	1.5	4	0.992556	1.63265	2.069	2.58065	3.15806
11.3233	15.55	4.2267	0.946365								10.8433	13.1833	2.34	1.7094		10.67	12.43	1.76	2.27273		10.53	0	11.87	0	1.34	2.98507		10.4267	0	11.46	0	1.0333	3.87109	3.87109				1.5	3	3	3	2	1.5	0.923084	1.73656	2.33019	3.07692	4.01324
11.2933	15.3967	4.1034	0.974801								10.86	13.26	2.4	1.66667		10.7	12.5467	1.8467	2.16603		10.57	0	12.0033	0	1.4333	2.79076		10.4733	0	11.6	0	1.1267	3.55019	3.55019				1.5	3	3	3	2	2	0.946365	1.7094	2.27273	2.98507	3.87109
11.2767	15.3067	4.03	0.992556								10.8767	13.3267	2.45	1.63265		10.73	12.6633	1.9333	2.069		10.6133	0	12.1633	0	1.55	2.58065		10.5367	0	11.8033	0	1.2666	3.15806	3.15806				1.5	3	3	3	2	3	0.974801	1.66667	2.16603	2.79076	3.55019
11.3467	15.68	4.3333	0.923084								10.8333	13.1367	2.3034	1.73656		10.6567	12.3733	1.7166	2.33019		10.5167	0	11.8167	0	1.3	3.07692		10.4133	0	11.41	0	0.9967	4.01324	4.01324				1.5	3	3	3	2	4	0.992556	1.63265	2.069	2.58065	3.15806
11.3233	15.55	4.2267	0.946365								10.8433	13.1833	2.34	1.7094		10.67	12.43	1.76	2.27273		10.53	0	11.87	0	1.34	2.98507		10.4267	0	11.46	0	1.0333	3.87109	3.87109				1.5	3	3	3	3	1.5	0.923084	1.73656	2.33019	3.07692	4.01324
11.2933	15.3967	4.1034	0.974801								10.86	13.26	2.4	1.66667		10.7	12.5467	1.8467	2.16603		10.57	0	12.0033	0	1.4333	2.79076		10.4733	0	11.6	0	1.1267	3.55019	3.55019				1.5	3	3	3	3	2	0.946365	1.7094	2.27273	2.98507	3.87109
11.2767	15.3067	4.03	0.992556								10.8767	13.3267	2.45	1.63265		10.73	12.6633	1.9333	2.069		10.6133	0	12.1633	0	1.55	2.58065		10.5367	0	11.8033	0	1.2666	3.15806	3.15806				1.5	3	3	3	3	3	0.974801	1.66667	2.16603	2.79076	3.55019
11.3467	15.68	4.3333	0.923084								10.8333	13.1367	2.3034	1.73656		10.6567	12.3733	1.7166	2.33019		10.5167	0	11.8167	0	1.3	3.07692		10.4133	0	11.41	0	0.9967	4.01324	4.01324				1.5	3	3	3	3	4	0.992556	1.63265	2.069	2.58065	3.15806
11.3233	15.55	4.2267	0.946365								10.8433	13.1833	2.34	1.7094		10.67	12.43	1.76	2.27273		10.53	0	11.87	0	1.34	2.98507		10.4267	0	11.46	0	1.0333	3.87109	3.87109				1.5	3	3	3	4	1.5	0.923084	1.73656	2.33019	3.07692	4.01324
11.2933	15.3967	4.1034	0.974801								10.86	13.26	2.4	1.66667		10.7	12.5467	1.8467	2.16603		10.57	0	12.0033	0	1.4333	2.79076		10.4733	0	11.6	0	1.1267	3.55019	3.55019				1.5	3	3	3	4	2	0.946365	1.7094	2.27273	2.98507	3.87109
11.2767	15.3067	4.03	0.992556								10.8767	13.3267	2.45	1.63265		10.73	12.6633	1.9333	2.069		10.6133	0	12.1633	0	1.55	2.58065		10.5367	0	11.8033	0	1.2666	3.15806	3.15806				1.5	3	3	3	4	3	0.974801	1.66667	2.16603	2.79076	3.55019
11.3833	15.8533	4.47	0.894855								10.8167	13.06	2.2433	1.78309		10.63	12.2667	1.6367	2.44394		10.4867	0	11.7033	0	1.2166	3.28785		10.3733	14.4333	11.29	15.3367	0.9167	4.36348	-1				1.5	3	3	3	4	4	0.992556	1.63265	2.069	2.58065	3.15806
11.3533	15.7133	4.36	0.917431								10.8267	13.1033	2.2766	1.75701		10.6433	12.3167	1.6734	2.39034		10.5	0	11.7467	0	1.2467	3.20847		10.3867	14.5433	11.33	15.4667	0.9433	4.24043	-1				1.5	3	3	4	1.5	1.5	0.894855	1.78309	2.44394	3.28785	-1
11.3233	15.55	4.2267	0.946365								10.8433	13.1733	2.33	1.71674		10.67	12.4167	1.7467	2.29003		10.5333	0	11.8567	0	1.3234	3.02252		10.4367	0	11.4567	0	1.02	3.92157	3.92157				1.5	3	3	4	1.5	2	0.917431	1.75701	2.39034	3.20847	-1
11.3033	15.4533	4.15	0.963855								10.8567	13.2367	2.38	1.68067		10.6967	12.52	1.8233	2.19382		10.57	0	11.99	0	1.42	2.8169		10.49	0	11.62	0	1.13	3.53982	3.53982				1.5	3	3	4	1.5	3	0.946365	1.71674	2.29003	3.02252	3.92157
11.3833	15.8533	4.47	0.894855								10.8167	13.06	2.2433	1.78309		10.63	12.2667	1.6367	2.44394		10.4867	0	11.7033	0	1.2166	3.28785		10.3833	0	11.3033	0	0.92	4.34783	4.34783				1.5	3	3	4	1.5	4	0.963855	1.68067	2.19382	2.8169	3.53982
11.3533	15.7133	4.36	0.917431								10.8267	13.1033	2.2766	1.75701		10.6433	12.3167	1.6734	2.39034		10.5	0	11.7467	0	1.2467	3.20847		10.3967	0	11.3433	0	0.9466	4.22565	4.22565				1.5	3	3	4	2	1.5	0.894855	1.78309	2.44394	3.28785	4.34783
11.3233	15.55	4.2267	0.946365								10.8433	13.1733	2.33	1.71674		10.67	12.4167	1.7467	2.29003		10.5333	0	11.8567	0	1.3234	3.02252		10.4367	0	11.4567	0	1.02	3.92157	3.92157				1.5	3	3	4	2	2	0.917431	1.75701	2.39034	3.20847	4.22565
11.3033	15.4533	4.15	0.963855								10.8567	13.2367	2.38	1.68067		10.6967	12.52	1.8233	2.19382		10.57	0	11.99	0	1.42	2.8169		10.49	0	11.62	0	1.13	3.53982	3.53982				1.5	3	3	4	2	3	0.946365	1.71674	2.29003	3.02252	3.92157
11.3833	15.8533	4.47	0.894855								10.8167	13.06	2.2433	1.78309		10.63	12.2667	1.6367	2.44394		10.4867	0	11.7033	0	1.2166	3.28785		10.3833	0	11.3033	0	0.92	4.34783	4.34783				1.5	3	3	4	2	4	0.963855	1.68067	2.19382	2.8169	3.53982
11.3533	15.7133	4.36	0.917431								10.8267	13.1033	2.2766	1.75701		10.6433	12.3167	1.6734	2.39034		10.5	0	11.7467	0	1.2467	3.20847		10.3967	0	11.3433	0	0.9466	4.22565	4.22565				1.5	3	3	4	3	1.5	0.894855	1.78309	2.44394	3.28785	4.34783
11.3233	15.55	4.2267	0.946365								10.8433	13.1733	2.33	1.71674		10.67	12.4167	1.7467	2.29003		10.5333	0	11.8567	0	1.3234	3.02252		10.4367	0	11.4567	0	1.02	3.92157	3.92157				1.5	3	3	4	3	2	0.917431	1.75701	2.39034	3.20847	4.22565
11.3033	15.4533	4.15	0.963855								10.8567	13.2367	2.38	1.68067		10.6967	12.52	1.8233	2.19382		10.57	0	11.99	0	1.42	2.8169		10.49	0	11.62	0	1.13	3.53982	3.53982				1.5	3	3	4	3	3	0.946365	1.71674	2.29003	3.02252	3.92157
11.3833	15.8533	4.47	0.894855								10.8167	13.06	2.2433	1.78309		10.63	12.2667	1.6367	2.44394		10.4867	0	11.7033	0	1.2166	3.28785		10.3833	0	11.3033	0	0.92	4.34783	4.34783				1.5	3	3	4	3	4	0.963855	1.68067	2.19382	2.8169	3.53982
11.3533	15.7133	4.36	0.917431								10.8267	13.1033	2.2766	1.75701		10.6433	12.3167	1.6734	2.39034		10.5	0	11.7467	0	1.2467	3.20847		10.3967	0	11.3433	0	0.9466	4.22565	4.22565				1.5	3	3	4	4	1.5	0.894855	1.78309	2.44394	3.28785	4.34783
11.3233	15.55	4.2267	0.946365								10.8433	13.1733	2.33	1.71674		10.67	12.4167	1.7467	2.29003		10.5333	0	11.8567	0	1.3234	3.02252		10.4367	0	11.4567	0	1.02	3.92157	3.92157				1.5	3	3	4	4	2	0.917431	1.75701	2.39034	3.20847	4.22565
11.3033	15.4533	4.15	0.963855								10.8567	13.2367	2.38	1.68067		10.6967	12.52	1.8233	2.19382		10.57	0	11.99	0	1.42	2.8169		10.49	0	11.62	0	1.13	3.53982	3.53982				1.5	3	3	4	4	3	0.946365	1.71674	2.29003	3.02252	3.92157
11.2733	15.2933	4.02	0.995025								10.8767	13.34	2.4633	1.62384		10.7267	12.68	1.9533	2.04782		10.6	0	12.16	0	1.56	2.5641		10.4867	13.7733	11.7433	14.78	1.2566	3.18319	-1				1.5	3	3	4	4	4	0.963855	1.68067	2.19382	2.8169	3.53982
11.25	15.1833	3.9333	1.01696								10.89	13.3933	2.5033	1.59789		10.7467	12.76	2.0133	1.98679		10.6233	0	12.25	0	1.6267	2.45897		10.5233	0	11.8467	0	1.3234	3.02252	3.02252				1.5	3	4	1.5	1.5	1.5	0.995025	1.62384	2.04782	2.5641	-1
11.2267	15.0567	3.83	1.04439								10.91	13.4867	2.5767	1.55237		10.7867	12.92	2.1333	1.87503		10.6833	0	12.4667	0	1.7834	2.24291		10.6	0	12.1167	0	1.5167	2.6373	2.6373				1.5	3	4	1.5	1.5	2	1.01696	1.59789	1.98679	2.45897	3.02252
11.21	14.9833	3.7733	1.06008								10.9267	13.5633	2.6366	1.51711		10.8267	13.0867	2.26	1.76991		10.7533	0	12.74	0	1.9867	2.01339		10.7167	0	12.5233	0	1.8066	2.2141	2.2141				1.5	3	4	1.5	1.5	3	1.04439	1.55237	1.87503	2.24291	2.6373
11.2733	15.2933	4.02	0.995025								10.8767	13.34	2.4633	1.62384		10.7267	12.68	1.9533	2.04782		10.6	0	12.1633	0	1.5633	2.55869		10.5	0	11.7567	0	1.2567	3.18294	3.18294				1.5	3	4	1.5	1.5	4	1.06008	1.51711	1.76991	2.01339	2.2141
11.25	15.1833	3.9333	1.01696								10.89	13.3933	2.5033	1.59789		10.7467	12.76	2.0133	1.98679		10.6233	0	12.25	0	1.6267	2.45897		10.5233	0	11.8467	0	1.3234	3.02252	3.02252				1.5	3	4	1.5	2	1.5	0.995025	1.62384	2.04782	2.55869	3.18294
11.2267	15.0567	3.83	1.04439								10.91	13.4867	2.5767	1.55237		10.7867	12.92	2.1333	1.87503		10.6833	0	12.47	0	1.7867	2.23876		10.6	0	12.1167	0	1.5167	2.6373	2.6373				1.5	3	4	1.5	2	2	1.01696	1.59789	1.98679	2.45897	3.02252
11.21	14.9833	3.7733	1.06008								10.9267	13.5633	2.6366	1.51711		10.8267	13.0867	2.26	1.76991		10.7533	0	12.74	0	1.9867	2.01339		10.7167	0	12.5233	0	1.8066	2.2141	2.2141				1.5	3	4	1.5	2	3	1.04439	1.55237	1.87503	2.23876	2.6373
11.2733	15.2933	4.02	0.995025								10.8767	13.34	2.4633	1.62384		10.7267	12.68	1.9533	2.04782		10.6	0	12.1633	0	1.5633	2.55869		10.5	0	11.7567	0	1.2567	3.18294	3.18294				1.5	3	4	1.5	2	4	1.06008	1.51711	1.76991	2.01339	2.2141
11.25	15.1833	3.9333	1.01696								10.89	13.3933	2.5033	1.59789		10.7467	12.76	2.0133	1.98679		10.6233	0	12.25	0	1.6267	2.45897		10.5233	0	11.8467	0	1.3234	3.02252	3.02252				1.5	3	4	1.5	3	1.5	0.995025	1.62384	2.04782	2.55869	3.18294
11.2267	15.0567	3.83	1.04439								10.91	13.4867	2.5767	1.55237		10.7867	12.92	2.1333	1.87503		10.6833	0	12.47	0	1.7867	2.23876		10.6	0	12.1167	0	1.5167	2.6373	2.6373				1.5	3	4	1.5	3	2	1.01696	1.59789	1.98679	2.45897	3.02252
11.21	14.9833	3.7733	1.06008								10.9267	13.5633	2.6366	1.51711		10.8267	13.0867	2.26	1.76991		10.7533	0	12.74	0	1.9867	2.01339		10.7167	0	12.5233	0	1.8066	2.2141	2.2141				1.5	3	4	1.5	3	3	1.04439	1.55237	1.87503	2.23876	2.6373
11.2733	15.2933	4.02	0.995025								10.8767	13.34	2.4633	1.62384		10.7267	12.68	1.9533	2.04782		10.6	0	12.1633	0	1.5633	2.55869		10.5	0	11.7567	0	1.2567	3.18294	3.18294				1.5	3	4	1.5	3	4	1.06008	1.51711	1.76991	2.01339	2.2141
11.25	15.1833	3.9333	1.01696								10.89	13.3933	2.5033	1.59789		10.7467	12.76	2.0133	1.98679		10.6233	0	12.25	0	1.6267	2.45897		10.5233	0	11.8467	0	1.3234	3.02252	3.02252				1.5	3	4	1.5	4	1.5	0.995025	1.62384	2.04782	2.55869	3.18294
11.2267	15.0567	3.83	1.04439								10.91	13.4867	2.5767	1.55237		10.7867	12.92	2.1333	1.87503		10.6833	0	12.47	0	1.7867	2.23876		10.6	0	12.1167	0	1.5167	2.6373	2.6373				1.5	3	4	1.5	4	2	1.01696	1.59789	1.98679	2.45897	3.02252
11.21	14.9833	3.7733	1.06008								10.9267	13.5633	2.6366	1.51711		10.8267	13.0867	2.26	1.76991		10.7533	0	12.74	0	1.9867	2.01339		10.7167	0	12.5233	0	1.8066	2.2141	2.2141				1.5	3	4	1.5	4	3	1.04439	1.55237	1.87503	2.23876	2.6373
11.3033	15.4467	4.1434	0.965391								10.8567	13.2533	2.3966	1.66903		10.6967	12.5467	1.85	2.16216		10.5633	0	12.0067	0	1.4434	2.77123		10.4467	13.4033	11.5833	14.51	1.1366	3.51927	-1				1.5	3	4	1.5	4	4	1.06008	1.51711	1.76991	2.01339	2.2141
11.28	15.33	4.05	0.987654								10.87	13.3033	2.4333	1.64386		10.7133	12.6167	1.9034	2.1015		10.5833	0	12.0767	0	1.4934	2.67845		10.4667	13.4533	11.65	14.5933	1.1833	3.38038	-1				1.5	3	4	2	1.5	1.5	0.965391	1.66903	2.16216	2.77123	-1
11.2533	15.1933	3.94	1.01523								10.89	13.39	2.5	1.6		10.75	12.7567	2.0067	1.99332		10.63	0	12.2533	0	1.6233	2.46412		10.54	0	11.8667	0	1.3267	3.015	3.015				1.5	3	4	2	1.5	2	0.987654	1.64386	2.1015	2.67845	-1
11.2367	15.1133	3.8766	1.03183								10.9067	13.4633	2.5566	1.56458		10.7833	12.8967	2.1134	1.89268		10.69	0	12.4667	0	1.7767	2.25136		10.6267	0	12.1633	0	1.5366	2.60315	2.60315				1.5	3	4	2	1.5	3	1.01523	1.6	1.99332	2.46412	3.015
11.3033	15.4467	4.1434	0.965391								10.8567	13.2533	2.3966	1.66903		10.6967	12.5467	1.85	2.16216		10.5633	0	12.0067	0	1.4434	2.77123		10.4467	13.2733	11.5833	14.3667	1.1366	3.51927	-1				1.5	3	4	2	1.5	4	1.03183	1.56458	1.89268	2.25136	2.60315
11.28	15.33	4.05	0.987654								10.87	13.3033	2.4333	1.64386		10.7133	12.6167	1.9034	2.1015		10.5833	0	12.0767	0	1.4934	2.67845		10.4667	13.4033	11.65	14.49	1.1833	3.38038	-1				1.5	3	4	2	2	1.5	0.965391	1.66903	2.16216	2.77123	-1
11.2533	15.1933	3.94	1.01523								10.89	13.39	2.5	1.6		10.75	12.7567	2.0067	1.99332		10.63	0	12.2533	0	1.6233	2.46412		10.54	0	11.8667	0	1.3267	3.015	3.015				1.5	3	4	2	2	2	0.987654	1.64386	2.1015	2.67845	-1
11.2367	15.1133	3.8766	1.03183								10.9067	13.4633	2.5566	1.56458		10.7833	12.8967	2.1134	1.89268		10.69	0	12.4667	0	1.7767	2.25136		10.6267	0	12.1633	0	1.5366	2.60315	2.60315				1.5	3	4	2	2	3	1.01523	1.6	1.99332	2.46412	3.015
11.3033	15.4467	4.1434	0.965391								10.8567	13.2533	2.3966	1.66903		10.6967	12.5467	1.85	2.16216		10.5633	0	12.0067	0	1.4434	2.77123		10.46	0	11.5967	0	1.1367	3.51896	3.51896				1.5	3	4	2	2	4	1.03183	1.56458	1.89268	2.25136	2.60315
11.28	15.33	4.05	0.987654								10.87	13.3033	2.4333	1.64386		10.7133	12.6167	1.9034	2.1015		10.5833	0	12.0767	0	1.4934	2.67845		10.48	0	11.6633	0	1.1833	3.38038	3.38038				1.5	3	4	2	3	1.5	0.965391	1.66903	2.16216	2.77123	3.51896
11.2533	15.1933	3.94	1.01523								10.89	13.39	2.5	1.6		10.75	12.7567	2.0067	1.99332		10.63	0	12.2533	0	1.6233	2.46412		10.54	0	11.8667	0	1.3267	3.015	3.015				1.5	3	4	2	3	2	0.987654	1.64386	2.1015	2.67845	3.38038
11.2367	15.1133	3.8766	1.03183								10.9067	13.4633	2.5566	1.56458		10.7833	12.8967	2.1134	1.89268		10.69	0	12.4667	0	1.7767	2.25136		10.6267	0	12.1667	0	1.54	2.5974	2.5974				1.5	3	4	2	3	3	1.01523	1.6	1.99332	2.46412	3.015
11.3033	15.4467	4.1434	0.965391								10.8567	13.2533	2.3966	1.66903		10.6967	12.5467	1.85	2.16216		10.5633	0	12.0067	0	1.4434	2.77123		10.46	0	11.5967	0	1.1367	3.51896	3.51896				1.5	3	4	2	3	4	1.03183	1.56458	1.89268	2.25136	2.5974
11.28	15.33	4.05	0.987654								10.87	13.3033	2.4333	1.64386		10.7133	12.6167	1.9034	2.1015		10.5833	0	12.0767	0	1.4934	2.67845		10.48	0	11.6667	0	1.1867	3.37069	3.37069				1.5	3	4	2	4	1.5	0.965391	1.66903	2.16216	2.77123	3.51896
11.2533	15.1933	3.94	1.01523								10.89	13.39	2.5	1.6		10.75	12.7567	2.0067	1.99332		10.63	0	12.2533	0	1.6233	2.46412		10.54	0	11.8667	0	1.3267	3.015	3.015				1.5	3	4	2	4	2	0.987654	1.64386	2.1015	2.67845	3.37069
11.2367	15.1133	3.8766	1.03183								10.9067	13.4633	2.5566	1.56458		10.7833	12.8967	2.1134	1.89268		10.69	0	12.4667	0	1.7767	2.25136		10.6267	0	12.1667	0	1.54	2.5974	2.5974				1.5	3	4	2	4	3	1.01523	1.6	1.99332	2.46412	3.015
11.3467	15.6767	4.33	0.923788								10.8333	13.1367	2.3034	1.73656		10.6567	12.3767	1.72	2.32558		10.5167	0	11.82	0	1.3033	3.06913		10.4	16.08	11.4	17.0033	1	4	-1				1.5	3	4	2	4	4	1.03183	1.56458	1.89268	2.25136	2.5974
11.3233	15.5467	4.2234	0.947104								10.8433	13.1833	2.34	1.7094		10.67	12.4333	1.7633	2.26847		10.5333	0	11.8733	0	1.34	2.98507		10.4167	14.88	11.4467	15.8833	1.03	3.8835	-1				1.5	3	4	3	1.5	1.5	0.923788	1.73656	2.32558	3.06913	-1
11.2933	15.3933	4.1	0.97561								10.8633	13.26	2.3967	1.66896		10.7	12.55	1.85	2.16216		10.57	0	12.0067	0	1.4367	2.78416		10.4567	13.4733	11.5867	14.59	1.13	3.53982	-1				1.5	3	4	3	1.5	2	0.947104	1.7094	2.26847	2.98507	-1
11.2767	15.3067	4.03	0.992556								10.8767	13.3267	2.45	1.63265		10.73	12.6667	1.9367	2.06537		10.6167	0	12.1667	0	1.55	2.58065		10.5167	13.52	11.7867	14.7467	1.27	3.14961	-1				1.5	3	4	3	1.5	3	0.97561	1.66896	2.16216	2.78416	-1
11.3467	15.6767	4.33	0.923788								10.8333	13.1367	2.3034	1.73656		10.6567	12.3767	1.72	2.32558		10.5167	0	11.82	0	1.3033	3.06913		10.4	14.5933	11.4	15.5567	1	4	-1				1.5	3	4	3	1.5	4	0.992556	1.63265	2.06537	2.58065	-1
11.3233	15.5467	4.2234	0.947104								10.8433	13.1833	2.34	1.7094		10.67	12.4333	1.7633	2.26847		10.5333	0	11.8733	0	1.34	2.98507		10.4167	14.72	11.4467	15.7033	1.03	3.8835	-1				1.5	3	4	3	2	1.5	0.923788	1.73656	2.32558	3.06913	-1
11.2933	15.3933	4.1	0.97561								10.8633	13.26	2.3967	1.66896		10.7	12.55	1.85	2.16216		10.57	0	12.0067	0	1.4367	2.78416		10.4567	13.3667	11.5867	14.48	1.13	3.53982	-1				1.5	3	4	3	2	2	0.947104	1.7094	2.26847	2.98507	-1
11.2767	15.3067	4.03	0.992556								10.8767	13.3267	2.45	1.63265		10.73	12.6667	1.9367	2.06537		10.6167	0	12.1667	0	1.55	2.58065		10.5167	13.6633	11.7867	14.7833	1.27	3.14961	-1				1.5	3	4	3	2	3	0.97561	1.66896	2.16216	2.78416	-1
11.3467	15.6767	4.33	0.923788								10.8333	13.1367	2.3034	1.73656		10.6567	12.3767	1.72	2.32558		10.5167	0	11.82	0	1.3033	3.06913		10.4	13.02	11.4	14.0067	1	4	-1				1.5	3	4	3	2	4	0.992556	1.63265	2.06537	2.58065	-1
11.3233	15.5467	4.2234	0.947104								10.8433	13.1833	2.34	1.7094		10.67	12.4333	1.7633	2.26847		10.5333	0	11.8733	0	1.34	2.98507		10.4167	13.08	11.45	14.0967	1.0333	3.87109	-1				1.5	3	4	3	3	1.5	0.923788	1.73656	2.32558	3.06913	-1
11.2933	15.3933	4.1	0.97561								10.8633	13.26	2.3967	1.66896		10.7	12.55	1.85	2.16216		10.57	0	12.0067	0	1.4367	2.78416		10.4567	13.2667	11.5867	14.3533	1.13	3.53982	-1				1.5	3	4	3	3	2	0.947104	1.7094	2.26847	2.98507	-1
11.2767	15.3067	4.03	0.992556								10.8767	13.3267	2.45	1.63265		10.73	12.6667	1.9367	2.06537		10.6167	0	12.1667	0	1.55	2.58065		10.54	0	11.81	0	1.27	3.14961	3.14961				1.5	3	4	3	3	3	0.97561	1.66896	2.16216	2.78416	-1
11.3467	15.6767	4.33	0.923788								10.8333	13.1367	2.3034	1.73656		10.6567	12.3767	1.72	2.32558		10.5167	0	11.82	0	1.3033	3.06913		10.4	13.26	11.4	14.1333	1	4	-1				1.5	3	4	3	3	4	0.992556	1.63265	2.06537	2.58065	3.14961
11.3233	15.5467	4.2234	0.947104								10.8433	13.1833	2.34	1.7094		10.67	12.4333	1.7633	2.26847		10.5333	0	11.8733	0	1.34	2.98507		10.4267	0	11.46	0	1.0333	3.87109	3.87109				1.5	3	4	3	4	1.5	0.923788	1.73656	2.32558	3.06913	-1
11.2933	15.3933	4.1	0.97561								10.8633	13.26	2.3967	1.66896		10.7	12.55	1.85	2.16216		10.57	0	12.0067	0	1.4367	2.78416		10.4733	0	11.6033	0	1.13	3.53982	3.53982				1.5	3	4	3	4	2	0.947104	1.7094	2.26847	2.98507	3.87109
11.2767	15.3067	4.03	0.992556								10.8767	13.3267	2.45	1.63265		10.73	12.6667	1.9367	2.06537		10.6167	0	12.1667	0	1.55	2.58065		10.54	0	11.81	0	1.27	3.14961	3.14961				1.5	3	4	3	4	3	0.97561	1.66896	2.16216	2.78416	3.53982
11.38	15.85	4.47	0.894855								10.8167	13.06	2.2433	1.78309		10.63	12.2667	1.6367	2.44394		10.4733	15.4033	11.69	16.5967	1.2167	3.28758		10.3733	18.2933	11.2933	19.1133	0.92	4.34783	-1				1.5	3	4	3	4	4	0.992556	1.63265	2.06537	2.58065	3.14961
11.3533	15.71	4.3567	0.918126								10.8267	13.1033	2.2766	1.75701		10.6433	12.3167	1.6734	2.39034		10.4867	15.5467	11.7367	16.7633	1.25	3.2		10.3867	17.1967	11.3333	18.09	0.9466	4.22565	-1				1.5	3	4	4	1.5	1.5	0.894855	1.78309	2.44394	-1	-1
11.3233	15.5467	4.2234	0.947104								10.8433	13.1767	2.3334	1.71424		10.67	12.42	1.75	2.28571		10.5167	15.72	11.8433	17.0033	1.3266	3.01523		10.42	16.3233	11.4433	17.32	1.0233	3.90892	-1				1.5	3	4	4	1.5	2	0.918126	1.75701	2.39034	-1	-1
11.3033	15.45	4.1467	0.964622								10.8567	13.2367	2.38	1.68067		10.6967	12.52	1.8233	2.19382		10.5733	0	11.9933	0	1.42	2.8169		10.47	15.1067	11.6033	16.22	1.1333	3.52952	-1				1.5	3	4	4	1.5	3	0.947104	1.71424	2.28571	-1	-1
11.38	15.85	4.47	0.894855								10.8167	13.06	2.2433	1.78309		10.63	12.2667	1.6367	2.44394		10.4867	0	11.7033	0	1.2166	3.28785		10.3733	15.67	11.2933	16.5433	0.92	4.34783	-1				1.5	3	4	4	1.5	4	0.964622	1.68067	2.19382	2.8169	-1
11.3533	15.71	4.3567	0.918126								10.8267	13.1033	2.2766	1.75701		10.6433	12.3167	1.6734	2.39034		10.5	0	11.75	0	1.25	3.2		10.3867	15.84	11.3333	16.7467	0.9466	4.22565	-1				1.5	3	4	4	2	1.5	0.894855	1.78309	2.44394	3.28785	-1
11.3233	15.5467	4.2234	0.947104								10.8433	13.1767	2.3334	1.71424		10.67	12.42	1.75	2.28571		10.5333	0	11.86	0	1.3267	3.015		10.42	14.7733	11.4433	15.7767	1.0233	3.90892	-1				1.5	3	4	4	2	2	0.918126	1.75701	2.39034	3.2	-1
11.3033	15.45	4.1467	0.964622								10.8567	13.2367	2.38	1.68067		10.6967	12.52	1.8233	2.19382		10.5733	0	11.9933	0	1.42	2.8169		10.47	13.4267	11.6033	14.5533	1.1333	3.52952	-1				1.5	3	4	4	2	3	0.947104	1.71424	2.28571	3.015	-1
11.38	15.85	4.47	0.894855								10.8167	13.06	2.2433	1.78309		10.63	12.2667	1.6367	2.44394		10.4867	0	11.7033	0	1.2166	3.28785		10.3733	14.2967	11.2933	15.2	0.92	4.34783	-1				1.5	3	4	4	2	4	0.964622	1.68067	2.19382	2.8169	-1
11.3533	15.71	4.3567	0.918126								10.8267	13.1033	2.2766	1.75701		10.6433	12.3167	1.6734	2.39034		10.5	0	11.75	0	1.25	3.2		10.3867	14.4167	11.3333	15.34	0.9466	4.22565	-1				1.5	3	4	4	3	1.5	0.894855	1.78309	2.44394	3.28785	-1
11.3233	15.5467	4.2234	0.947104								10.8433	13.1767	2.3334	1.71424		10.67	12.42	1.75	2.28571		10.5333	0	11.86	0	1.3267	3.015		10.42	13.19	11.4433	14.2067	1.0233	3.90892	-1				1.5	3	4	4	3	2	0.918126	1.75701	2.39034	3.2	-1
11.3033	15.45	4.1467	0.964622								10.8567	13.2367	2.38	1.68067		10.6967	12.52	1.8233	2.19382		10.5733	0	11.9933	0	1.42	2.8169		10.47	13.2833	11.6033	14.4067	1.1333	3.52952	-1				1.5	3	4	4	3	3	0.947104	1.71424	2.28571	3.015	-1
11.38	15.85	4.47	0.894855								10.8167	13.06	2.2433	1.78309		10.63	12.2667	1.6367	2.44394		10.4867	0	11.7033	0	1.2166	3.28785		10.3733	12.9133	11.2933	13.8267	0.92	4.34783	-1				1.5	3	4	4	3	4	0.964622	1.68067	2.19382	2.8169	-1
11.3533	15.71	4.3567	0.918126								10.8267	13.1033	2.2766	1.75701		10.6433	12.3167	1.6734	2.39034		10.5	0	11.75	0	1.25	3.2		10.3867	12.96	11.3333	13.9	0.9466	4.22565	-1				1.5	3	4	4	4	1.5	0.894855	1.78309	2.44394	3.28785	-1
11.3233	15.5467	4.2234	0.947104								10.8433	13.1767	2.3334	1.71424		10.67	12.42	1.75	2.28571		10.5333	0	11.86	0	1.3267	3.015		10.42	13.1033	11.4433	14.1233	1.0233	3.90892	-1				1.5	3	4	4	4	2	0.918126	1.75701	2.39034	3.2	-1
11.3033	15.45	4.1467	0.964622								10.8567	13.2367	2.38	1.68067		10.6967	12.52	1.8233	2.19382		10.5733	0	11.9933	0	1.42	2.8169		10.47	13.23	11.6033	14.3367	1.1333	3.52952	-1				1.5	3	4	4	4	3	0.947104	1.71424	2.28571	3.015	-1
11.34	15.6433	4.3033	0.929519								10.8367	13.16	2.3233	1.72169		10.66	12.41	1.75	2.28571		10.5233	0	11.8567	0	1.3334	2.99985		10.42	0	11.45	0	1.03	3.8835	3.8835				1.5	3	4	4	4	4	0.964622	1.68067	2.19382	2.8169	-1
11.3167	15.5167	4.2	0.952381								10.8467	13.2067	2.36	1.69492		10.6767	12.47	1.7933	2.23052		10.54	0	11.9167	0	1.3767	2.9055		10.4367	0	11.5067	0	1.07	3.73832	3.73832				1.5	4	1.5	1.5	1.5	1.5	0.929519	1.72169	2.28571	2.99985	3.8835
11.2867	15.3667	4.08	0.980392								10.8667	13.2867	2.42	1.65289		10.71	12.5933	1.8833	2.12393		10.58	0	12.0633	0	1.4833	2.69669		10.4867	0	11.67	0	1.1833	3.38038	3.38038				1.5	4	1.5	1.5	1.5	2	0.952381	1.69492	2.23052	2.9055	3.73832
11.27	15.28	4.01	0.997506								10.8833	13.3533	2.47	1.61943		10.74	12.72	1.98	2.0202		10.63	0	12.2433	0	1.6133	2.47939		10.56	0	11.9133	0	1.3533	2.95574	2.95574				1.5	4	1.5	1.5	1.5	3	0.980392	1.65289	2.12393	2.69669	3.38038
11.34	15.6433	4.3033	0.929519								10.8367	13.16	2.3233	1.72169		10.66	12.41	1.75	2.28571		10.5233	0	11.8567	0	1.3334	2.99985		10.42	0	11.45	0	1.03	3.8835	3.8835				1.5	4	1.5	1.5	1.5	4	0.997506	1.61943	2.0202	2.47939	2.95574
11.3167	15.5167	4.2	0.952381								10.8467	13.2067	2.36	1.69492		10.6767	12.47	1.7933	2.23052		10.54	0	11.9167	0	1.3767	2.9055		10.4367	0	11.5067	0	1.07	3.73832	3.73832				1.5	4	1.5	1.5	2	1.5	0.929519	1.72169	2.28571	2.99985	3.8835
11.2867	15.3667	4.08	0.980392								10.8667	13.2867	2.42	1.65289		10.71	12.5933	1.8833	2.12393		10.58	0	12.0633	0	1.4833	2.69669		10.4867	0	11.67	0	1.1833	3.38038	3.38038				1.5	4	1.5	1.5	2	2	0.952381	1.69492	2.23052	2.9055	3.73832
11.27	15.28	4.01	0.997506								10.8833	13.3533	2.47	1.61943		10.74	12.72	1.98	2.0202		10.63	0	12.2433	0	1.6133	2.47939		10.56	0	11.9133	0	1.3533	2.95574	2.95574				1.5	4	1.5	1.5	2	3	0.980392	1.65289	2.12393	2.69669	3.38038
11.34	15.6433	4.3033	0.929519								10.8367	13.16	2.3233	1.72169		10.66	12.41	1.75	2.28571		10.5233	0	11.8567	0	1.3334	2.99985		10.42	0	11.45	0	1.03	3.8835	3.8835				1.5	4	1.5	1.5	2	4	0.997506	1.61943	2.0202	2.47939	2.95574
11.3167	15.5167	4.2	0.952381								10.8467	13.2067	2.36	1.69492		10.6767	12.47	1.7933	2.23052		10.54	0	11.9167	0	1.3767	2.9055		10.4367	0	11.5067	0	1.07	3.73832	3.73832				1.5	4	1.5	1.5	3	1.5	0.929519	1.72169	2.28571	2.99985	3.8835
11.2867	15.3667	4.08	0.980392								10.8667	13.2867	2.42	1.65289		10.71	12.5933	1.8833	2.12393		10.58	0	12.0633	0	1.4833	2.69669		10.4867	0	11.67	0	1.1833	3.38038	3.38038				1.5	4	1.5	1.5	3	2	0.952381	1.69492	2.23052	2.9055	3.73832
11.27	15.28	4.01	0.997506								10.8833	13.3533	2.47	1.61943		10.74	12.72	1.98	2.0202		10.63	0	12.2433	0	1.6133	2.47939		10.56	0	11.9133	0	1.3533	2.95574	2.95574				1.5	4	1.5	1.5	3	3	0.980392	1.65289	2.12393	2.69669	3.38038
11.34	15.6433	4.3033	0.929519								10.8367	13.16	2.3233	1.72169		10.66	12.41	1.75	2.28571		10.5233	0	11.8567	0	1.3334	2.99985		10.42	0	11.45	0	1.03	3.8835	3.8835				1.5	4	1.5	1.5	3	4	0.997506	1.61943	2.0202	2.47939	2.95574
11.3167	15.5167	4.2	0.952381								10.8467	13.2067	2.36	1.69492		10.6767	12.47	1.7933	2.23052		10.54	0	11.9167	0	1.3767	2.9055		10.4367	0	11.5067	0	1.07	3.73832	3.73832				1.5	4	1.5	1.5	4	1.5	0.929519	1.72169	2.28571	2.99985	3.8835
11.2867	15.3667	4.08	0.980392								10.8667	13.2867	2.42	1.65289		10.71	12.5933	1.8833	2.12393		10.58	0	12.0633	0	1.4833	2.69669		10.4867	0	11.67	0	1.1833	3.38038	3.38038				1.5	4	1.5	1.5	4	2	0.952381	1.69492	2.23052	2.9055	3.73832
11.27	15.28	4.01	0.997506								10.8833	13.3533	2.47	1.61943		10.74	12.72	1.98	2.0202		10.63	0	12.2433	0	1.6133	2.47939		10.56	0	11.9133	0	1.3533	2.95574	2.95574				1.5	4	1.5	1.5	4	3	0.980392	1.65289	2.12393	2.69669	3.38038
11.3733	15.81	4.4367	0.901571								10.82	13.08	2.26	1.76991		10.6333	12.29	1.6567	2.41444		10.49	0	11.7267	0	1.2367	3.23441		10.3867	0	11.3233	0	0.9366	4.27077	4.27077				1.5	4	1.5	1.5	4	4	0.997506	1.61943	2.0202	2.47939	2.95574
11.3467	15.6733	4.3266	0.924513								10.83	13.1233	2.2933	1.74421		10.6467	12.3433	1.6966	2.35766		10.5067	0	11.7767	0	1.27	3.14961		10.4033	0	11.3667	0	0.9634	4.15196	4.15196				1.5	4	1.5	2	1.5	1.5	0.901571	1.76991	2.41444	3.23441	4.27077
11.3167	15.5133	4.1966	0.953153								10.8467	13.1967	2.35	1.70213		10.6733	12.45	1.7767	2.25136		10.54	0	11.8933	0	1.3533	2.95574		10.4433	0	11.49	0	1.0467	3.82153	3.82153				1.5	4	1.5	2	1.5	2	0.924513	1.74421	2.35766	3.14961	4.15196
11.2967	15.42	4.1233	0.970097								10.8633	13.26	2.3967	1.66896		10.7033	12.56	1.8567	2.15436		10.58	0	12.04	0	1.46	2.73973		10.5	0	11.6733	0	1.1733	3.40919	3.40919				1.5	4	1.5	2	1.5	3	0.953153	1.70213	2.25136	2.95574	3.82153
11.3733	15.81	4.4367	0.901571								10.82	13.08	2.26	1.76991		10.6333	12.29	1.6567	2.41444		10.49	0	11.7267	0	1.2367	3.23441		10.3867	0	11.3233	0	0.9366	4.27077	4.27077				1.5	4	1.5	2	1.5	4	0.970097	1.66896	2.15436	2.73973	3.40919
11.3467	15.6733	4.3266	0.924513								10.83	13.1233	2.2933	1.74421		10.6467	12.3433	1.6966	2.35766		10.5067	0	11.7767	0	1.27	3.14961		10.4033	0	11.3667	0	0.9634	4.15196	4.15196				1.5	4	1.5	2	2	1.5	0.901571	1.76991	2.41444	3.23441	4.27077
11.3167	15.5133	4.1966	0.953153								10.8467	13.1967	2.35	1.70213		10.6733	12.45	1.7767	2.25136		10.54	0	11.8933	0	1.3533	2.95574		10.4433	0	11.49	0	1.0467	3.82153	3.82153				1.5	4	1.5	2	2	2	0.924513	1.74421	2.35766	3.14961	4.15196
11.2967	15.42	4.1233	0.970097								10.8633	13.26	2.3967	1.66896		10.7033	12.56	1.8567	2.15436		10.58	0	12.04	0	1.46	2.73973		10.5	0	11.6733	0	1.1733	3.40919	3.40919				1.5	4	1.5	2	2	3	0.953153	1.70213	2.25136	2.95574	3.82153
11.3733	15.81	4.4367	0.901571								10.82	13.08	2.26	1.76991		10.6333	12.29	1.6567	2.41444		10.49	0	11.7267	0	1.2367	3.23441		10.3867	0	11.3233	0	0.9366	4.27077	4.27077				1.5	4	1.5	2	2	4	0.970097	1.66896	2.15436	2.73973	3.40919
11.3467	15.6733	4.3266	0.924513								10.83	13.1233	2.2933	1.74421		10.6467	12.3433	1.6966	2.35766		10.5067	0	11.7767	0	1.27	3.14961		10.4033	0	11.3667	0	0.9634	4.15196	4.15196				1.5	4	1.5	2	3	1.5	0.901571	1.76991	2.41444	3.23441	4.27077
11.3167	15.5133	4.1966	0.953153								10.8467	13.1967	2.35	1.70213		10.6733	12.45	1.7767	2.25136		10.54	0	11.8933	0	1.3533	2.95574		10.4433	0	11.49	0	1.0467	3.82153	3.82153				1.5	4	1.5	2	3	2	0.924513	1.74421	2.35766	3.14961	4.15196
11.2967	15.42	4.1233	0.970097								10.8633	13.26	2.3967	1.66896		10.7033	12.56	1.8567	2.15436		10.58	0	12.04	0	1.46	2.73973		10.5	0	11.6733	0	1.1733	3.40919	3.40919				1.5	4	1.5	2	3	3	0.953153	1.70213	2.25136	2.95574	3.82153
11.3733	15.81	4.4367	0.901571								10.82	13.08	2.26	1.76991		10.6333	12.29	1.6567	2.41444		10.49	0	11.7267	0	1.2367	3.23441		10.3867	0	11.3233	0	0.9366	4.27077	4.27077				1.5	4	1.5	2	3	4	0.970097	1.66896	2.15436	2.73973	3.40919
11.3467	15.6733	4.3266	0.924513								10.83	13.1233	2.2933	1.74421		10.6467	12.3433	1.6966	2.35766		10.5067	0	11.7767	0	1.27	3.14961		10.4033	0	11.3667	0	0.9634	4.15196	4.15196				1.5	4	1.5	2	4	1.5	0.901571	1.76991	2.41444	3.23441	4.27077
11.3167	15.5133	4.1966	0.953153								10.8467	13.1967	2.35	1.70213		10.6767	12.45	1.7733	2.25568		10.54	0	11.8933	0	1.3533	2.95574		10.4433	0	11.49	0	1.0467	3.82153	3.82153				1.5	4	1.5	2	4	2	0.924513	1.74421	2.35766	3.14961	4.15196
11.2967	15.42	4.1233	0.970097								10.8633	13.26	2.3967	1.66896		10.7033	12.56	1.8567	2.15436		10.58	0	12.04	0	1.46	2.73973		10.5	0	11.6733	0	1.1733	3.40919	3.40919				1.5	4	1.5	2	4	3	0.953153	1.70213	2.25568	2.95574	3.82153
11.4233	16.0633	4.64	0.862069								10.7967	12.97	2.1733	1.84052		10.5967	12.14	1.5433	2.59185		10.4533	0	11.57	0	1.1167	3.58198		10.35	0	11.1767	0	0.8267	4.83851	4.83851				1.5	4	1.5	2	4	4	0.970097	1.66896	2.15436	2.73973	3.40919
11.3933	15.91	4.5167	0.885602								10.8033	13.01	2.2067	1.81266		10.61	12.1833	1.5733	2.54243		10.4633	0	11.6067	0	1.1434	3.49834		10.3633	0	11.2067	0	0.8434	4.74271	4.74271				1.5	4	1.5	3	1.5	1.5	0.862069	1.84052	2.59185	3.58198	4.83851
11.36	15.7333	4.3733	0.914641								10.82	13.0767	2.2567	1.7725		10.6333	12.2733	1.64	2.43902		10.49	0	11.6967	0	1.2067	3.31483		10.3933	0	11.3	0	0.9067	4.4116	4.4116				1.5	4	1.5	3	1.5	2	0.885602	1.81266	2.54243	3.49834	4.74271
11.34	15.63	4.29	0.932401								10.8333	13.1333	2.3	1.73913		10.6567	12.36	1.7033	2.34838		10.5233	0	11.8067	0	1.2834	3.11672		10.44	0	11.43	0	0.99	4.0404	4.0404				1.5	4	1.5	3	1.5	3	0.914641	1.7725	2.43902	3.31483	4.4116
11.4233	16.0633	4.64	0.862069								10.7967	12.97	2.1733	1.84052		10.5967	12.14	1.5433	2.59185		10.4533	0	11.57	0	1.1167	3.58198		10.35	0	11.1767	0	0.8267	4.83851	4.83851				1.5	4	1.5	3	1.5	4	0.932401	1.73913	2.34838	3.11672	4.0404
11.3933	15.91	4.5167	0.885602								10.8033	13.01	2.2067	1.81266		10.61	12.1833	1.5733	2.54243		10.4633	0	11.6067	0	1.1434	3.49834		10.3633	0	11.2067	0	0.8434	4.74271	4.74271				1.5	4	1.5	3	2	1.5	0.862069	1.84052	2.59185	3.58198	4.83851
11.36	15.7333	4.3733	0.914641								10.82	13.0767	2.2567	1.7725		10.6333	12.2733	1.64	2.43902		10.49	0	11.6967	0	1.2067	3.31483		10.3933	0	11.3	0	0.9067	4.4116	4.4116				1.5	4	1.5	3	2	2	0.885602	1.81266	2.54243	3.49834	4.74271
11.34	15.63	4.29	0.932401								10.8333	13.1333	2.3	1.73913		10.6567	12.36	1.7033	2.34838		10.5233	0	11.8067	0	1.2834	3.11672		10.44	0	11.43	0	0.99	4.0404	4.0404				1.5	4	1.5	3	2	3	0.914641	1.7725	2.43902	3.31483	4.4116
11.4233	16.06	4.6367	0.862683								10.7967	12.97	2.1733	1.84052		10.5967	12.14	1.5433	2.59185		10.4533	0	11.57	0	1.1167	3.58198		10.35	0	11.1767	0	0.8267	4.83851	4.83851				1.5	4	1.5	3	2	4	0.932401	1.73913	2.34838	3.11672	4.0404
11.3933	15.91	4.5167	0.885602								10.8033	13.01	2.2067	1.81266		10.61	12.1833	1.5733	2.54243		10.4633	0	11.6067	0	1.1434	3.49834		10.3633	0	11.2067	0	0.8434	4.74271	4.74271				1.5	4	1.5	3	3	1.5	0.862683	1.84052	2.59185	3.58198	4.83851
11.36	15.7333	4.3733	0.914641								10.82	13.0767	2.2567	1.7725		10.6333	12.2733	1.64	2.43902		10.49	0	11.6967	0	1.2067	3.31483		10.3933	0	11.3	0	0.9067	4.4116	4.4116				1.5	4	1.5	3	3	2	0.885602	1.81266	2.54243	3.49834	4.74271
11.34	15.63	4.29	0.932401								10.8333	13.1333	2.3	1.73913		10.6567	12.36	1.7033	2.34838		10.5233	0	11.8067	0	1.2834	3.11672		10.44	0	11.43	0	0.99	4.0404	4.0404				1.5	4	1.5	3	3	3	0.914641	1.7725	2.43902	3.31483	4.4116
11.4233	16.06	4.6367	0.862683								10.7967	12.97	2.1733	1.84052		10.5967	12.14	1.5433	2.59185		10.4533	0	11.57	0	1.1167	3.58198		10.35	0	11.1767	0	0.8267	4.83851	4.83851				1.5	4	1.5	3	3	4	0.932401	1.73913	2.34838	3.11672	4.0404
11.3933	15.91	4.5167	0.885602								10.8033	13.01	2.2067	1.81266		10.61	12.1833	1.5733	2.54243		10.4633	0	11.6067	0	1.1434	3.49834		10.3633	0	11.21	0	0.8467	4.72422	4.72422				1.5	4	1.5	3	4	1.5	0.862683	1.84052	2.59185	3.58198	4.83851
11.36	15.7333	4.3733	0.914641								10.82	13.0767	2.2567	1.7725		10.6333	12.2733	1.64	2.43902		10.49	0	11.6967	0	1.2067	3.31483		10.3933	0	11.3	0	0.9067	4.4116	4.4116				1.5	4	1.5	3	4	2	0.885602	1.81266	2.54243	3.49834	4.72422
11.34	15.63	4.29	0.932401								10.8333	13.1333	2.3	1.73913		10.6567	12.36	1.7033	2.34838		10.5233	0	11.8067	0	1.2834	3.11672		10.44	0	11.43	0	0.99	4.0404	4.0404				1.5	4	1.5	3	4	3	0.914641	1.7725	2.43902	3.31483	4.4116
11.46	16.2533	4.7933	0.834498								10.78	12.9	2.12	1.88679		10.5733	12.0433	1.47	2.72109		10.4267	0	11.4733	0	1.0466	3.8219		10.33	0	11.09	0	0.76	5.26316	5.26316				1.5	4	1.5	3	4	4	0.932401	1.73913	2.34838	3.11672	4.0404
11.4267	16.09	4.6633	0.857762								10.7867	12.9367	2.15	1.86047		10.5833	12.0833	1.5	2.66667		10.4367	0	11.5067	0	1.07	3.73832		10.34	0	11.1167	0	0.7767	5.14999	5.14999				1.5	4	1.5	4	1.5	1.5	0.834498	1.88679	2.72109	3.8219	5.26316
11.39	15.8967	4.5067	0.887567								10.8033	13	2.1967	1.82091		10.6033	12.16	1.5567	2.56954		10.46	0	11.58	0	1.12	3.57143		10.3667	0	11.1933	0	0.8266	4.8391	4.8391				1.5	4	1.5	4	1.5	2	0.857762	1.86047	2.66667	3.73832	5.14999
11.37	15.7867	4.4167	0.905654								10.8167	13.05	2.2333	1.79107		10.6267	12.2367	1.61	2.48447		10.49	0	11.6733	0	1.1833	3.38038		10.4033	0	11.2967	0	0.8934	4.47728	4.47728				1.5	4	1.5	4	1.5	3	0.887567	1.82091	2.56954	3.57143	4.8391
11.46	16.2533	4.7933	0.834498								10.78	12.9	2.12	1.88679		10.5733	12.0433	1.47	2.72109		10.4267	0	11.4733	0	1.0466	3.8219		10.33	0	11.09	0	0.76	5.26316	5.26316				1.5	4	1.5	4	1.5	4	0.905654	1.79107	2.48447	3.38038	4.47728
11.4267	16.09	4.6633	0.857762								10.7867	12.9367	2.15	1.86047		10.5833	12.0833	1.5	2.66667		10.4367	0	11.5067	0	1.07	3.73832		10.34	0	11.1167	0	0.7767	5.14999	5.14999				1.5	4	1.5	4	2	1.5	0.834498	1.88679	2.72109	3.8219	5.26316
11.39	15.8967	4.5067	0.887567								10.8033	13	2.1967	1.82091		10.6033	12.16	1.5567	2.56954		10.46	0	11.58	0	1.12	3.57143		10.3667	0	11.1933	0	0.8266	4.8391	4.8391				1.5	4	1.5	4	2	2	0.857762	1.86047	2.66667	3.73832	5.14999
11.37	15.7867	4.4167	0.905654								10.8167	13.05	2.2333	1.79107		10.6267	12.2367	1.61	2.48447		10.49	0	11.6733	0	1.1833	3.38038		10.4033	0	11.2967	0	0.8934	4.47728	4.47728				1.5	4	1.5	4	2	3	0.887567	1.82091	2.56954	3.57143	4.8391
11.46	16.2533	4.7933	0.834498								10.78	12.9	2.12	1.88679		10.5733	12.0433	1.47	2.72109		10.4267	0	11.4733	0	1.0466	3.8219		10.33	0	11.09	0	0.76	5.26316	5.26316				1.5	4	1.5	4	2	4	0.905654	1.79107	2.48447	3.38038	4.47728
11.4267	16.09	4.6633	0.857762								10.7867	12.9367	2.15	1.86047		10.5833	12.0833	1.5	2.66667		10.4367	0	11.5067	0	1.07	3.73832		10.34	0	11.1167	0	0.7767	5.14999	5.14999				1.5	4	1.5	4	3	1.5	0.834498	1.88679	2.72109	3.8219	5.26316
11.39	15.8967	4.5067	0.887567								10.8033	13	2.1967	1.82091		10.6033	12.16	1.5567	2.56954		10.46	0	11.58	0	1.12	3.57143		10.3667	0	11.1933	0	0.8266	4.8391	4.8391				1.5	4	1.5	4	3	2	0.857762	1.86047	2.66667	3.73832	5.14999
11.37	15.7867	4.4167	0.905654								10.8167	13.0533	2.2366	1.78843		10.6267	12.2367	1.61	2.48447		10.49	0	11.6733	0	1.1833	3.38038		10.4033	0	11.2967	0	0.8934	4.47728	4.47728				1.5	4	1.5	4	3	3	0.887567	1.82091	2.56954	3.57143	4.8391
11.46	16.2533	4.7933	0.834498								10.78	12.9	2.12	1.88679		10.5733	12.0433	1.47	2.72109		10.4267	0	11.4733	0	1.0466	3.8219		10.33	0	11.09	0	0.76	5.26316	5.26316				1.5	4	1.5	4	3	4	0.905654	1.78843	2.48447	3.38038	4.47728
11.4267	16.09	4.6633	0.857762								10.7867	12.9367	2.15	1.86047		10.5833	12.0833	1.5	2.66667		10.4367	0	11.5067	0	1.07	3.73832		10.34	0	11.1167	0	0.7767	5.14999	5.14999				1.5	4	1.5	4	4	1.5	0.834498	1.88679	2.72109	3.8219	5.26316
11.39	15.8967	4.5067	0.887567								10.8033	13	2.1967	1.82091		10.6033	12.16	1.5567	2.56954		10.46	0	11.58	0	1.12	3.57143		10.3667	0	11.1933	0	0.8266	4.8391	4.8391				1.5	4	1.5	4	4	2	0.857762	1.86047	2.66667	3.73832	5.14999
11.37	15.7867	4.4167	0.905654								10.8167	13.0533	2.2366	1.78843		10.6267	12.2367	1.61	2.48447		10.49	0	11.6733	0	1.1833	3.38038		10.4033	0	11.2967	0	0.8934	4.47728	4.47728				1.5	4	1.5	4	4	3	0.887567	1.82091	2.56954	3.57143	4.8391
11.34	15.64	4.3	0.930233								10.8367	13.16	2.3233	1.72169		10.66	12.41	1.75	2.28571		10.5233	0	11.8567	0	1.3334	2.99985		10.42	0	11.45	0	1.03	3.8835	3.8835				1.5	4	1.5	4	4	4	0.905654	1.78843	2.48447	3.38038	4.47728
11.3167	15.5133	4.1966	0.953153								10.8467	13.2067	2.36	1.69492		10.6767	12.47	1.7933	2.23052		10.54	0	11.9167	0	1.3767	2.9055		10.4367	0	11.5067	0	1.07	3.73832	3.73832				1.5	4	2	1.5	1.5	1.5	0.930233	1.72169	2.28571	2.99985	3.8835
11.2867	15.3633	4.0766	0.98121								10.8667	13.2867	2.42	1.65289		10.71	12.5933	1.8833	2.12393		10.58	0	12.0633	0	1.4833	2.69669		10.4867	0	11.67	0	1.1833	3.38038	3.38038				1.5	4	2	1.5	1.5	2	0.953153	1.69492	2.23052	2.9055	3.73832
11.27	15.2767	4.0067	0.998328								10.8833	13.3567	2.4734	1.61721		10.74	12.72	1.98	2.0202		10.63	0	12.2467	0	1.6167	2.47418		10.56	0	11.9133	0	1.3533	2.95574	2.95574				1.5	4	2	1.5	1.5	3	0.98121	1.65289	2.12393	2.69669	3.38038
11.34	15.64	4.3	0.930233								10.8367	13.16	2.3233	1.72169		10.66	12.41	1.75	2.28571		10.5233	0	11.8567	0	1.3334	2.99985		10.42	0	11.45	0	1.03	3.8835	3.8835				1.5	4	2	1.5	1.5	4	0.998328	1.61721	2.0202	2.47418	2.95574
11.3167	15.5133	4.1966	0.953153								10.8467	13.2067	2.36	1.69492		10.6767	12.47	1.7933	2.23052		10.54	0	11.9167	0	1.3767	2.9055		10.4367	0	11.5067	0	1.07	3.73832	3.73832				1.5	4	2	1.5	2	1.5	0.930233	1.72169	2.28571	2.99985	3.8835
11.2867	15.3633	4.0766	0.98121								10.8667	13.2867	2.42	1.65289		10.71	12.5933	1.8833	2.12393		10.58	0	12.0667	0	1.4867	2.69052		10.4867	0	11.67	0	1.1833	3.38038	3.38038				1.5	4	2	1.5	2	2	0.953153	1.69492	2.23052	2.9055	3.73832
11.27	15.2767	4.0067	0.998328								10.8833	13.3567	2.4734	1.61721		10.74	12.72	1.98	2.0202		10.63	0	12.2467	0	1.6167	2.47418		10.56	0	11.9167	0	1.3567	2.94833	2.94833				1.5	4	2	1.5	2	3	0.98121	1.65289	2.12393	2.69052	3.38038
11.34	15.64	4.3	0.930233								10.8367	13.16	2.3233	1.72169		10.66	12.41	1.75	2.28571		10.5233	0	11.8567	0	1.3334	2.99985		10.42	0	11.45	0	1.03	3.8835	3.8835				1.5	4	2	1.5	2	4	0.998328	1.61721	2.0202	2.47418	2.94833
11.3167	15.5133	4.1966	0.953153								10.8467	13.2067	2.36	1.69492		10.6767	12.47	1.7933	2.23052		10.54	0	11.9167	0	1.3767	2.9055		10.4367	0	11.5067	0	1.07	3.73832	3.73832				1.5	4	2	1.5	3	1.5	0.930233	1.72169	2.28571	2.99985	3.8835
11.2867	15.3633	4.0766	0.98121								10.8667	13.2867	2.42	1.65289		10.71	12.5933	1.8833	2.12393		10.58	0	12.0667	0	1.4867	2.69052		10.4867	0	11.67	0	1.1833	3.38038	3.38038				1.5	4	2	1.5	3	2	0.953153	1.69492	2.23052	2.9055	3.73832
11.27	15.2767	4.0067	0.998328								10.8833	13.3567	2.4734	1.61721		10.74	12.72	1.98	2.0202		10.63	0	12.2467	0	1.6167	2.47418		10.56	0	11.9167	0	1.3567	2.94833	2.94833				1.5	4	2	1.5	3	3	0.98121	1.65289	2.12393	2.69052	3.38038
11.34	15.64	4.3	0.930233								10.8367	13.16	2.3233	1.72169		10.66	12.41	1.75	2.28571		10.5233	0	11.8567	0	1.3334	2.99985		10.42	0	11.4533	0	1.0333	3.87109	3.87109				1.5	4	2	1.5	3	4	0.998328	1.61721	2.0202	2.47418	2.94833
11.3167	15.5133	4.1966	0.953153								10.8467	13.2067	2.36	1.69492		10.6767	12.47	1.7933	2.23052		10.54	0	11.9167	0	1.3767	2.9055		10.4367	0	11.5067	0	1.07	3.73832	3.73832				1.5	4	2	1.5	4	1.5	0.930233	1.72169	2.28571	2.99985	3.87109
11.2867	15.3633	4.0766	0.98121								10.8667	13.2867	2.42	1.65289		10.71	12.5933	1.8833	2.12393		10.58	0	12.0667	0	1.4867	2.69052		10.4867	0	11.67	0	1.1833	3.38038	3.38038				1.5	4	2	1.5	4	2	0.953153	1.69492	2.23052	2.9055	3.73832
11.27	15.2767	4.0067	0.998328								10.8833	13.3567	2.4734	1.61721		10.74	12.72	1.98	2.0202		10.63	0	12.2467	0	1.6167	2.47418		10.56	0	11.9167	0	1.3567	2.94833	2.94833				1.5	4	2	1.5	4	3	0.98121	1.65289	2.12393	2.69052	3.38038
11.3733	15.8067	4.4334	0.902242								10.82	13.08	2.26	1.76991		10.6333	12.2933	1.66	2.40964		10.49	0	11.7267	0	1.2367	3.23441		10.3867	0	11.3233	0	0.9366	4.27077	4.27077				1.5	4	2	1.5	4	4	0.998328	1.61721	2.0202	2.47418	2.94833
11.3467	15.67	4.3233	0.925219								10.83	13.1233	2.2933	1.74421		10.6467	12.3433	1.6966	2.35766		10.5067	0	11.7767	0	1.27	3.14961		10.4033	0	11.3667	0	0.9634	4.15196	4.15196				1.5	4	2	2	1.5	1.5	0.902242	1.76991	2.40964	3.23441	4.27077
11.3167	15.51	4.1933	0.953903								10.8467	13.1967	2.35	1.70213		10.6767	12.45	1.7733	2.25568		10.54	0	11.8967	0	1.3567	2.94833		10.4433	0	11.4933	0	1.05	3.80952	3.80952				1.5	4	2	2	1.5	2	0.925219	1.74421	2.35766	3.14961	4.15196
11.2967	15.4167	4.12	0.970874								10.8633	13.26	2.3967	1.66896		10.7033	12.56	1.8567	2.15436		10.58	0	12.04	0	1.46	2.73973		10.5	0	11.6733	0	1.1733	3.40919	3.40919				1.5	4	2	2	1.5	3	0.953903	1.70213	2.25568	2.94833	3.80952
11.3733	15.8067	4.4334	0.902242								10.82	13.08	2.26	1.76991		10.6333	12.2933	1.66	2.40964		10.49	0	11.7267	0	1.2367	3.23441		10.3867	0	11.3233	0	0.9366	4.27077	4.27077				1.5	4	2	2	1.5	4	0.970874	1.66896	2.15436	2.73973	3.40919
11.3467	15.67	4.3233	0.925219								10.83	13.1233	2.2933	1.74421		10.6467	12.3433	1.6966	2.35766		10.5067	0	11.7767	0	1.27	3.14961		10.4033	0	11.3667	0	0.9634	4.15196	4.15196				1.5	4	2	2	2	1.5	0.902242	1.76991	2.40964	3.23441	4.27077
11.3167	15.51	4.1933	0.953903								10.8467	13.1967	2.35	1.70213		10.6767	12.45	1.7733	2.25568		10.54	0	11.8967	0	1.3567	2.94833		10.4433	0	11.4933	0	1.05	3.80952	3.80952				1.5	4	2	2	2	2	0.925219	1.74421	2.35766	3.14961	4.15196
11.2967	15.4167	4.12	0.970874								10.8633	13.26	2.3967	1.66896		10.7033	12.56	1.8567	2.15436		10.58	0	12.04	0	1.46	2.73973		10.5	0	11.6767	0	1.1767	3.39934	3.39934				1.5	4	2	2	2	3	0.953903	1.70213	2.25568	2.94833	3.80952
11.3733	15.8067	4.4334	0.902242								10.82	13.08	2.26	1.76991		10.6333	12.2933	1.66	2.40964		10.49	0	11.7267	0	1.2367	3.23441		10.3867	0	11.3233	0	0.9366	4.27077	4.27077				1.5	4	2	2	2	4	0.970874	1.66896	2.15436	2.73973	3.39934
11.3467	15.67	4.3233	0.925219								10.83	13.1233	2.2933	1.74421		10.6467	12.3433	1.6966	2.35766		10.5067	0	11.7767	0	1.27	3.14961		10.4033	0	11.3667	0	0.9634	4.15196	4.15196				1.5	4	2	2	3	1.5	0.902242	1.76991	2.40964	3.23441	4.27077
11.3167	15.51	4.1933	0.953903								10.8467	13.1967	2.35	1.70213		10.6767	12.45	1.7733	2.25568		10.54	0	11.8967	0	1.3567	2.94833		10.4433	0	11.4933	0	1.05	3.80952	3.80952				1.5	4	2	2	3	2	0.925219	1.74421	2.35766	3.14961	4.15196
11.2967	15.4167	4.12	0.970874								10.8633	13.26	2.3967	1.66896		10.7033	12.56	1.8567	2.15436		10.58	0	12.04	0	1.46	2.73973		10.5	0	11.6767	0	1.1767	3.39934	3.39934				1.5	4	2	2	3	3	0.953903	1.70213	2.25568	2.94833	3.80952
11.3733	15.8067	4.4334	0.902242								10.82	13.08	2.26	1.76991		10.6333	12.2933	1.66	2.40964		10.49	0	11.7267	0	1.2367	3.23441		10.3867	0	11.3233	0	0.9366	4.27077	4.27077				1.5	4	2	2	3	4	0.970874	1.66896	2.15436	2.73973	3.39934
11.3467	15.67	4.3233	0.925219								10.83	13.1233	2.2933	1.74421		10.6467	12.3433	1.6966	2.35766		10.5067	0	11.7767	0	1.27	3.14961		10.4033	0	11.3667	0	0.9634	4.15196	4.15196				1.5	4	2	2	4	1.5	0.902242	1.76991	2.40964	3.23441	4.27077
11.3167	15.51	4.1933	0.953903								10.8467	13.1967	2.35	1.70213		10.6767	12.45	1.7733	2.25568		10.54	0	11.8967	0	1.3567	2.94833		10.4433	0	11.4933	0	1.05	3.80952	3.80952				1.5	4	2	2	4	2	0.925219	1.74421	2.35766	3.14961	4.15196
11.2967	15.4167	4.12	0.970874								10.8633	13.26	2.3967	1.66896		10.7033	12.56	1.8567	2.15436		10.58	0	12.04	0	1.46	2.73973		10.5	0	11.6767	0	1.1767	3.39934	3.39934				1.5	4	2	2	4	3	0.953903	1.70213	2.25568	2.94833	3.80952
11.42	16.0567	4.6367	0.862683								10.7967	12.97	2.1733	1.84052		10.5967	12.1433	1.5466	2.58632		10.4533	0	11.57	0	1.1167	3.58198		10.35	0	11.1767	0	0.8267	4.83851	4.83851				1.5	4	2	2	4	4	0.970874	1.66896	2.15436	2.73973	3.39934
11.3933	15.9067	4.5134	0.88625								10.8067	13.01	2.2033	1.81546		10.61	12.1867	1.5767	2.53694		10.4633	0	11.6067	0	1.1434	3.49834		10.3633	0	11.21	0	0.8467	4.72422	4.72422				1.5	4	2	3	1.5	1.5	0.862683	1.84052	2.58632	3.58198	4.83851
11.3567	15.73	4.3733	0.914641								10.82	13.08	2.26	1.76991		10.6333	12.2733	1.64	2.43902		10.49	0	11.7	0	1.21	3.30579		10.3933	0	11.3	0	0.9067	4.4116	4.4116				1.5	4	2	3	1.5	2	0.88625	1.81546	2.53694	3.49834	4.72422
11.3367	15.6267	4.29	0.932401								10.8333	13.1367	2.3034	1.73656		10.6567	12.3633	1.7066	2.34384		10.5233	0	11.8067	0	1.2834	3.11672		10.44	0	11.43	0	0.99	4.0404	4.0404				1.5	4	2	3	1.5	3	0.914641	1.76991	2.43902	3.30579	4.4116
11.42	16.0567	4.6367	0.862683								10.7967	12.97	2.1733	1.84052		10.5967	12.1433	1.5466	2.58632		10.4533	0	11.57	0	1.1167	3.58198		10.35	0	11.1767	0	0.8267	4.83851	4.83851				1.5	4	2	3	1.5	4	0.932401	1.73656	2.34384	3.11672	4.0404
11.3933	15.9067	4.5134	0.88625								10.8067	13.01	2.2033	1.81546		10.61	12.1867	1.5767	2.53694		10.4633	0	11.6067	0	1.1434	3.49834		10.3633	0	11.21	0	0.8467	4.72422	4.72422				1.5	4	2	3	2	1.5	0.862683	1.84052	2.58632	3.58198	4.83851
11.3567	15.73	4.3733	0.914641								10.82	13.08	2.26	1.76991		10.6333	12.2733	1.64	2.43902		10.49	0	11.7	0	1.21	3.30579		10.3933	0	11.3	0	0.9067	4.4116	4.4116				1.5	4	2	3	2	2	0.88625	1.81546	2.53694	3.49834	4.72422
11.3367	15.6267	4.29	0.932401								10.8333	13.1367	2.3034	1.73656		10.6567	12.3633	1.7066	2.34384		10.5233	0	11.8067	0	1.2834	3.11672		10.44	0	11.43	0	0.99	4.0404	4.0404				1.5	4	2	3	2	3	0.914641	1.76991	2.43902	3.30579	4.4116
11.42	16.0567	4.6367	0.862683								10.7967	12.97	2.1733	1.84052		10.5967	12.1433	1.5466	2.58632		10.4533	0	11.57	0	1.1167	3.58198		10.35	0	11.1767	0	0.8267	4.83851	4.83851				1.5	4	2	3	2	4	0.932401	1.73656	2.34384	3.11672	4.0404
11.3933	15.9067	4.5134	0.88625								10.8067	13.01	2.2033	1.81546		10.61	12.1867	1.5767	2.53694		10.4633	0	11.6067	0	1.1434	3.49834		10.3633	0	11.21	0	0.8467	4.72422	4.72422				1.5	4	2	3	3	1.5	0.862683	1.84052	2.58632	3.58198	4.83851
11.3567	15.73	4.3733	0.914641								10.82	13.08	2.26	1.76991		10.6333	12.2733	1.64	2.43902		10.49	0	11.7	0	1.21	3.30579		10.3933	0	11.3	0	0.9067	4.4116	4.4116				1.5	4	2	3	3	2	0.88625	1.81546	2.53694	3.49834	4.72422
11.3367	15.6267	4.29	0.932401								10.8333	13.1367	2.3034	1.73656		10.6567	12.3633	1.7066	2.34384		10.5233	0	11.8067	0	1.2834	3.11672		10.44	0	11.43	0	0.99	4.0404	4.0404				1.5	4	2	3	3	3	0.914641	1.76991	2.43902	3.30579	4.4116
11.42	16.0567	4.6367	0.862683								10.7967	12.97	2.1733	1.84052		10.5967	12.1433	1.5466	2.58632		10.4533	0	11.57	0	1.1167	3.58198		10.35	0	11.1767	0	0.8267	4.83851	4.83851				1.5	4	2	3	3	4	0.932401	1.73656	2.34384	3.11672	4.0404
11.3933	15.9067	4.5134	0.88625								10.8067	13.01	2.2033	1.81546		10.61	12.1867	1.5767	2.53694		10.4633	0	11.6067	0	1.1434	3.49834		10.3633	0	11.21	0	0.8467	4.72422	4.72422				1.5	4	2	3	4	1.5	0.862683	1.84052	2.58632	3.58198	4.83851
11.3567	15.73	4.3733	0.914641								10.82	13.08	2.26	1.76991		10.6333	12.2733	1.64	2.43902		10.49	0	11.7	0	1.21	3.30579		10.3933	0	11.3	0	0.9067	4.4116	4.4116				1.5	4	2	3	4	2	0.88625	1.81546	2.53694	3.49834	4.72422
11.3367	15.6267	4.29	0.932401								10.8333	13.1367	2.3034	1.73656		10.6567	12.3633	1.7066	2.34384		10.5233	0	11.8067	0	1.2834	3.11672		10.44	0	11.43	0	0.99	4.0404	4.0404				1.5	4	2	3	4	3	0.914641	1.76991	2.43902	3.30579	4.4116
11.4567	16.2467	4.79	0.835073								10.78	12.9	2.12	1.88679		10.5733	12.0467	1.4734	2.71481		10.4267	0	11.4733	0	1.0466	3.8219		10.33	0	11.09	0	0.76	5.26316	5.26316				1.5	4	2	3	4	4	0.932401	1.73656	2.34384	3.11672	4.0404
11.4267	16.0833	4.6566	0.858996								10.7867	12.9367	2.15	1.86047		10.5833	12.0833	1.5	2.66667		10.4367	0	11.5067	0	1.07	3.73832		10.34	0	11.1167	0	0.7767	5.14999	5.14999				1.5	4	2	4	1.5	1.5	0.835073	1.88679	2.71481	3.8219	5.26316
11.39	15.8933	4.5033	0.888238								10.8033	13	2.1967	1.82091		10.6033	12.16	1.5567	2.56954		10.46	0	11.5833	0	1.1233	3.56094		10.3667	0	11.1933	0	0.8266	4.8391	4.8391				1.5	4	2	4	1.5	2	0.858996	1.86047	2.66667	3.73832	5.14999
11.37	15.7833	4.4133	0.906351								10.8167	13.0533	2.2366	1.78843		10.6267	12.24	1.6133	2.47939		10.49	0	11.6733	0	1.1833	3.38038		10.4033	0	11.3	0	0.8967	4.4608	4.4608				1.5	4	2	4	1.5	3	0.888238	1.82091	2.56954	3.56094	4.8391
11.4567	16.2467	4.79	0.835073								10.78	12.9	2.12	1.88679		10.5733	12.0467	1.4734	2.71481		10.4267	0	11.4733	0	1.0466	3.8219		10.33	0	11.09	0	0.76	5.26316	5.26316				1.5	4	2	4	1.5	4	0.906351	1.78843	2.47939	3.38038	4.4608
11.4267	16.0833	4.6566	0.858996								10.7867	12.9367	2.15	1.86047		10.5833	12.0833	1.5	2.66667		10.4367	0	11.5067	0	1.07	3.73832		10.34	0	11.1167	0	0.7767	5.14999	5.14999				1.5	4	2	4	2	1.5	0.835073	1.88679	2.71481	3.8219	5.26316
11.39	15.8933	4.5033	0.888238								10.8033	13	2.1967	1.82091		10.6033	12.16	1.5567	2.56954		10.46	0	11.5833	0	1.1233	3.56094		10.3667	0	11.1933	0	0.8266	4.8391	4.8391				1.5	4	2	4	2	2	0.858996	1.86047	2.66667	3.73832	5.14999
11.37	15.7833	4.4133	0.906351								10.8167	13.0533	2.2366	1.78843		10.6267	12.24	1.6133	2.47939		10.49	0	11.6733	0	1.1833	3.38038		10.4033	0	11.3	0	0.8967	4.4608	4.4608				1.5	4	2	4	2	3	0.888238	1.82091	2.56954	3.56094	4.8391
11.4567	16.2467	4.79	0.835073								10.78	12.9	2.12	1.88679		10.5733	12.0467	1.4734	2.71481		10.4267	0	11.4733	0	1.0466	3.8219		10.33	0	11.09	0	0.76	5.26316	5.26316				1.5	4	2	4	2	4	0.906351	1.78843	2.47939	3.38038	4.4608
11.4267	16.0833	4.6566	0.858996								10.7867	12.9367	2.15	1.86047		10.5833	12.0833	1.5	2.66667		10.4367	0	11.5067	0	1.07	3.73832		10.34	0	11.1167	0	0.7767	5.14999	5.14999				1.5	4	2	4	3	1.5	0.835073	1.88679	2.71481	3.8219	5.26316
11.39	15.8933	4.5033	0.888238								10.8033	13	2.1967	1.82091		10.6067	12.16	1.5533	2.57516		10.46	0	11.5833	0	1.1233	3.56094		10.3667	0	11.1933	0	0.8266	4.8391	4.8391				1.5	4	2	4	3	2	0.858996	1.86047	2.66667	3.73832	5.14999
11.37	15.7833	4.4133	0.906351								10.8167	13.0533	2.2366	1.78843		10.6267	12.24	1.6133	2.47939		10.49	0	11.6733	0	1.1833	3.38038		10.4033	0	11.3	0	0.8967	4.4608	4.4608				1.5	4	2	4	3	3	0.888238	1.82091	2.57516	3.56094	4.8391
11.4567	16.2467	4.79	0.835073								10.78	12.9	2.12	1.88679		10.5733	12.0467	1.4734	2.71481		10.4267	0	11.4733	0	1.0466	3.8219		10.33	0	11.09	0	0.76	5.26316	5.26316				1.5	4	2	4	3	4	0.906351	1.78843	2.47939	3.38038	4.4608
11.4267	16.0833	4.6566	0.858996								10.7867	12.9367	2.15	1.86047		10.5833	12.0833	1.5	2.66667		10.4367	0	11.5067	0	1.07	3.73832		10.34	0	11.1167	0	0.7767	5.14999	5.14999				1.5	4	2	4	4	1.5	0.835073	1.88679	2.71481	3.8219	5.26316
11.39	15.8933	4.5033	0.888238								10.8033	13	2.1967	1.82091		10.6067	12.16	1.5533	2.57516		10.46	0	11.5833	0	1.1233	3.56094		10.3667	0	11.1933	0	0.8266	4.8391	4.8391				1.5	4	2	4	4	2	0.858996	1.86047	2.66667	3.73832	5.14999
11.37	15.7833	4.4133	0.906351								10.8167	13.0533	2.2366	1.78843		10.6267	12.24	1.6133	2.47939		10.49	0	11.6733	0	1.1833	3.38038		10.4033	0	11.3	0	0.8967	4.4608	4.4608				1.5	4	2	4	4	3	0.888238	1.82091	2.57516	3.56094	4.8391
11.34	15.6333	4.2933	0.931684								10.8367	13.16	2.3233	1.72169		10.6633	12.4133	1.75	2.28571		10.5233	0	11.86	0	1.3367	2.99244		10.42	0	11.4533	0	1.0333	3.87109	3.87109				1.5	4	2	4	4	4	0.906351	1.78843	2.47939	3.38038	4.4608
11.3133	15.5067	4.1934	0.95388								10.85	13.21	2.36	1.69492		10.6767	12.4733	1.7966	2.22643		10.54	0	11.92	0	1.38	2.89855		10.4367	0	11.51	0	1.0733	3.72682	3.72682				1.5	4	3	1.5	1.5	1.5	0.931684	1.72169	2.28571	2.99244	3.87109
11.2867	15.36	4.0733	0.982005								10.8667	13.29	2.4233	1.65064		10.71	12.5967	1.8867	2.1201		10.5833	0	12.07	0	1.4867	2.69052		10.4867	0	11.6733	0	1.1866	3.37098	3.37098				1.5	4	3	1.5	1.5	2	0.95388	1.69492	2.22643	2.89855	3.72682
11.27	15.2733	4.0033	0.999176								10.8833	13.3567	2.4734	1.61721		10.7433	12.7233	1.98	2.0202		10.6333	0	12.25	0	1.6167	2.47418		10.5633	0	11.92	0	1.3567	2.94833	2.94833				1.5	4	3	1.5	1.5	3	0.982005	1.65064	2.1201	2.69052	3.37098
11.34	15.6333	4.2933	0.931684								10.8367	13.16	2.3233	1.72169		10.6633	12.4133	1.75	2.28571		10.5233	0	11.86	0	1.3367	2.99244		10.42	0	11.4533	0	1.0333	3.87109	3.87109				1.5	4	3	1.5	1.5	4	0.999176	1.61721	2.0202	2.47418	2.94833
11.3133	15.5067	4.1934	0.95388								10.85	13.21	2.36	1.69492		10.6767	12.4733	1.7966	2.22643		10.54	0	11.92	0	1.38	2.89855		10.4367	0	11.51	0	1.0733	3.72682	3.72682				1.5	4	3	1.5	2	1.5	0.931684	1.72169	2.28571	2.99244	3.87109
11.2867	15.36	4.0733	0.982005								10.8667	13.29	2.4233	1.65064		10.71	12.5967	1.8867	2.1201		10.5833	0	12.07	0	1.4867	2.69052		10.4867	0	11.6733	0	1.1866	3.37098	3.37098				1.5	4	3	1.5	2	2	0.95388	1.69492	2.22643	2.89855	3.72682
11.27	15.2733	4.0033	0.999176								10.8833	13.3567	2.4734	1.61721		10.7433	12.7233	1.98	2.0202		10.6333	0	12.25	0	1.6167	2.47418		10.5633	0	11.92	0	1.3567	2.94833	2.94833				1.5	4	3	1.5	2	3	0.982005	1.65064	2.1201	2.69052	3.37098
11.34	15.6333	4.2933	0.931684								10.8367	13.16	2.3233	1.72169		10.6633	12.4133	1.75	2.28571		10.5233	0	11.86	0	1.3367	2.99244		10.42	0	11.4533	0	1.0333	3.87109	3.87109				1.5	4	3	1.5	2	4	0.999176	1.61721	2.0202	2.47418	2.94833
11.3133	15.5067	4.1934	0.95388								10.85	13.21	2.36	1.69492		10.6767	12.4733	1.7966	2.22643		10.54	0	11.92	0	1.38	2.89855		10.4367	0	11.51	0	1.0733	3.72682	3.72682				1.5	4	3	1.5	3	1.5	0.931684	1.72169	2.28571	2.99244	3.87109
11.2867	15.36	4.0733	0.982005								10.8667	13.29	2.4233	1.65064		10.71	12.5967	1.8867	2.1201		10.5833	0	12.07	0	1.4867	2.69052		10.4867	0	11.6733	0	1.1866	3.37098	3.37098				1.5	4	3	1.5	3	2	0.95388	1.69492	2.22643	2.89855	3.72682
11.27	15.2733	4.0033	0.999176								10.8833	13.3567	2.4734	1.61721		10.7433	12.7233	1.98	2.0202		10.6333	0	12.25	0	1.6167	2.47418		10.5633	0	11.92	0	1.3567	2.94833	2.94833				1.5	4	3	1.5	3	3	0.982005	1.65064	2.1201	2.69052	3.37098
11.34	15.6333	4.2933	0.931684								10.8367	13.16	2.3233	1.72169		10.6633	12.4133	1.75	2.28571		10.5233	0	11.86	0	1.3367	2.99244		10.42	0	11.4533	0	1.0333	3.87109	3.87109				1.5	4	3	1.5	3	4	0.999176	1.61721	2.0202	2.47418	2.94833
11.3133	15.5067	4.1934	0.95388								10.85	13.21	2.36	1.69492		10.6767	12.4733	1.7966	2.22643		10.54	0	11.92	0	1.38	2.89855		10.4367	0	11.51	0	1.0733	3.72682	3.72682				1.5	4	3	1.5	4	1.5	0.931684	1.72169	2.28571	2.99244	3.87109
11.2867	15.36	4.0733	0.982005								10.8667	13.29	2.4233	1.65064		10.71	12.5967	1.8867	2.1201		10.5833	0	12.07	0	1.4867	2.69052		10.4867	0	11.6733	0	1.1866	3.37098	3.37098				1.5	4	3	1.5	4	2	0.95388	1.69492	2.22643	2.89855	3.72682
11.27	15.2733	4.0033	0.999176								10.8833	13.3567	2.4734	1.61721		10.7433	12.7233	1.98	2.0202		10.6333	0	12.25	0	1.6167	2.47418		10.5633	0	11.92	0	1.3567	2.94833	2.94833				1.5	4	3	1.5	4	3	0.982005	1.65064	2.1201	2.69052	3.37098
11.37	15.8	4.43	0.902935								10.82	13.08	2.26	1.76991		10.6333	12.2933	1.66	2.40964		10.49	0	11.73	0	1.24	3.22581		10.39	0	11.3233	0	0.9333	4.28587	4.28587				1.5	4	3	1.5	4	4	0.999176	1.61721	2.0202	2.47418	2.94833
11.3467	15.6667	4.32	0.925926								10.83	13.1233	2.2933	1.74421		10.6467	12.3467	1.7	2.35294		10.5067	0	11.78	0	1.2733	3.14144		10.4033	0	11.3667	0	0.9634	4.15196	4.15196				1.5	4	3	2	1.5	1.5	0.902935	1.76991	2.40964	3.22581	4.28587
11.3133	15.5067	4.1934	0.95388								10.8467	13.2	2.3533	1.69974		10.6767	12.4533	1.7766	2.25149		10.54	0	11.8967	0	1.3567	2.94833		10.4433	0	11.4933	0	1.05	3.80952	3.80952				1.5	4	3	2	1.5	2	0.925926	1.74421	2.35294	3.14144	4.15196
11.2967	15.4133	4.1166	0.971676								10.8633	13.2633	2.4	1.66667		10.7033	12.5633	1.86	2.15054		10.5833	0	12.0433	0	1.46	2.73973		10.5033	0	11.6767	0	1.1734	3.4089	3.4089				1.5	4	3	2	1.5	3	0.95388	1.69974	2.25149	2.94833	3.80952
11.37	15.8	4.43	0.902935								10.82	13.08	2.26	1.76991		10.6333	12.2933	1.66	2.40964		10.4933	0	11.73	0	1.2367	3.23441		10.39	0	11.3233	0	0.9333	4.28587	4.28587				1.5	4	3	2	1.5	4	0.971676	1.66667	2.15054	2.73973	3.4089
11.3467	15.6667	4.32	0.925926								10.83	13.1233	2.2933	1.74421		10.6467	12.3467	1.7	2.35294		10.5067	0	11.78	0	1.2733	3.14144		10.4033	0	11.3667	0	0.9634	4.15196	4.15196				1.5	4	3	2	2	1.5	0.902935	1.76991	2.40964	3.23441	4.28587
11.3133	15.5067	4.1934	0.95388								10.8467	13.2	2.3533	1.69974		10.6767	12.4533	1.7766	2.25149		10.54	0	11.8967	0	1.3567	2.94833		10.4433	0	11.4933	0	1.05	3.80952	3.80952				1.5	4	3	2	2	2	0.925926	1.74421	2.35294	3.14144	4.15196
11.2967	15.4133	4.1166	0.971676								10.8633	13.2633	2.4	1.66667		10.7033	12.5633	1.86	2.15054		10.5833	0	12.0433	0	1.46	2.73973		10.5033	0	11.6767	0	1.1734	3.4089	3.4089				1.5	4	3	2	2	3	0.95388	1.69974	2.25149	2.94833	3.80952
11.37	15.8	4.43	0.902935								10.82	13.08	2.26	1.76991		10.6333	12.2933	1.66	2.40964		10.4933	0	11.73	0	1.2367	3.23441		10.39	0	11.3267	0	0.9367	4.27031	4.27031				1.5	4	3	2	2	4	0.971676	1.66667	2.15054	2.73973	3.4089
11.3467	15.6667	4.32	0.925926								10.83	13.1233	2.2933	1.74421		10.6467	12.3467	1.7	2.35294		10.5067	0	11.78	0	1.2733	3.14144		10.4033	0	11.3667	0	0.9634	4.15196	4.15196				1.5	4	3	2	3	1.5	0.902935	1.76991	2.40964	3.23441	4.27031
11.3133	15.5067	4.1934	0.95388								10.8467	13.2	2.3533	1.69974		10.6767	12.4533	1.7766	2.25149		10.54	0	11.8967	0	1.3567	2.94833		10.4433	0	11.4933	0	1.05	3.80952	3.80952				1.5	4	3	2	3	2	0.925926	1.74421	2.35294	3.14144	4.15196
11.2967	15.4133	4.1166	0.971676								10.8633	13.2633	2.4	1.66667		10.7033	12.5633	1.86	2.15054		10.5833	0	12.0433	0	1.46	2.73973		10.5033	0	11.68	0	1.1767	3.39934	3.39934				1.5	4	3	2	3	3	0.95388	1.69974	2.25149	2.94833	3.80952
11.37	15.8	4.43	0.902935								10.82	13.08	2.26	1.76991		10.6333	12.2933	1.66	2.40964		10.4933	0	11.73	0	1.2367	3.23441		10.39	0	11.3267	0	0.9367	4.27031	4.27031				1.5	4	3	2	3	4	0.971676	1.66667	2.15054	2.73973	3.39934
11.3467	15.6667	4.32	0.925926								10.83	13.1233	2.2933	1.74421		10.6467	12.3467	1.7	2.35294		10.5067	0	11.78	0	1.2733	3.14144		10.4033	0	11.37	0	0.9667	4.13779	4.13779				1.5	4	3	2	4	1.5	0.902935	1.76991	2.40964	3.23441	4.27031
11.3133	15.5067	4.1934	0.95388								10.8467	13.2	2.3533	1.69974		10.6767	12.4533	1.7766	2.25149		10.54	0	11.8967	0	1.3567	2.94833		10.4433	0	11.4933	0	1.05	3.80952	3.80952				1.5	4	3	2	4	2	0.925926	1.74421	2.35294	3.14144	4.13779
11.2967	15.4133	4.1166	0.971676								10.8633	13.2633	2.4	1.66667		10.7033	12.5633	1.86	2.15054		10.5833	0	12.0433	0	1.46	2.73973		10.5033	0	11.68	0	1.1767	3.39934	3.39934				1.5	4	3	2	4	3	0.95388	1.69974	2.25149	2.94833	3.80952
11.42	16.05	4.63	0.863931								10.7967	12.9733	2.1766	1.83773		10.5967	12.1433	1.5466	2.58632		10.4533	0	11.57	0	1.1167	3.58198		10.35	0	11.1767	0	0.8267	4.83851	4.83851				1.5	4	3	2	4	4	0.971676	1.66667	2.15054	2.73973	3.39934
11.39	15.9	4.51	0.886918								10.8067	13.0133	2.2066	1.81274		10.61	12.1867	1.5767	2.53694		10.4633	0	11.61	0	1.1467	3.48827		10.3633	0	11.21	0	0.8467	4.72422	4.72422				1.5	4	3	3	1.5	1.5	0.863931	1.83773	2.58632	3.58198	4.83851
11.3567	15.7233	4.3666	0.916045								10.82	13.08	2.26	1.76991		10.6333	12.2767	1.6434	2.43398		10.49	0	11.7	0	1.21	3.30579		10.3933	0	11.3	0	0.9067	4.4116	4.4116				1.5	4	3	3	1.5	2	0.886918	1.81274	2.53694	3.48827	4.72422
11.3367	15.62	4.2833	0.933859								10.8367	13.1367	2.3	1.73913		10.6567	12.3633	1.7066	2.34384		10.5233	0	11.81	0	1.2867	3.10873		10.44	0	11.43	0	0.99	4.0404	4.0404				1.5	4	3	3	1.5	3	0.916045	1.76991	2.43398	3.30579	4.4116
11.42	16.05	4.63	0.863931								10.7967	12.9733	2.1766	1.83773		10.5967	12.1433	1.5466	2.58632		10.4533	0	11.57	0	1.1167	3.58198		10.35	0	11.1767	0	0.8267	4.83851	4.83851				1.5	4	3	3	1.5	4	0.933859	1.73913	2.34384	3.10873	4.0404
11.39	15.9	4.51	0.886918								10.8067	13.0133	2.2066	1.81274		10.61	12.1867	1.5767	2.53694		10.4633	0	11.61	0	1.1467	3.48827		10.3633	0	11.21	0	0.8467	4.72422	4.72422				1.5	4	3	3	2	1.5	0.863931	1.83773	2.58632	3.58198	4.83851
11.3567	15.7233	4.3666	0.916045								10.82	13.08	2.26	1.76991		10.6333	12.2767	1.6434	2.43398		10.49	0	11.7	0	1.21	3.30579		10.3933	0	11.3	0	0.9067	4.4116	4.4116				1.5	4	3	3	2	2	0.886918	1.81274	2.53694	3.48827	4.72422
11.3367	15.62	4.2833	0.933859								10.8367	13.1367	2.3	1.73913		10.6567	12.3633	1.7066	2.34384		10.5233	0	11.81	0	1.2867	3.10873		10.44	0	11.4333	0	0.9933	4.02698	4.02698				1.5	4	3	3	2	3	0.916045	1.76991	2.43398	3.30579	4.4116
11.42	16.05	4.63	0.863931								10.7967	12.9733	2.1766	1.83773		10.5967	12.1433	1.5466	2.58632		10.4533	0	11.5733	0	1.12	3.57143		10.35	0	11.1767	0	0.8267	4.83851	4.83851				1.5	4	3	3	2	4	0.933859	1.73913	2.34384	3.10873	4.02698
11.39	15.9	4.51	0.886918								10.8067	13.0133	2.2066	1.81274		10.61	12.1867	1.5767	2.53694		10.4633	0	11.61	0	1.1467	3.48827		10.3633	0	11.21	0	0.8467	4.72422	4.72422				1.5	4	3	3	3	1.5	0.863931	1.83773	2.58632	3.57143	4.83851
11.3567	15.7233	4.3666	0.916045								10.82	13.08	2.26	1.76991		10.6333	12.2767	1.6434	2.43398		10.49	0	11.7	0	1.21	3.30579		10.3933	0	11.3	0	0.9067	4.4116	4.4116				1.5	4	3	3	3	2	0.886918	1.81274	2.53694	3.48827	4.72422
11.3367	15.62	4.2833	0.933859								10.8367	13.1367	2.3	1.73913		10.6567	12.3633	1.7066	2.34384		10.5233	0	11.81	0	1.2867	3.10873		10.44	0	11.4333	0	0.9933	4.02698	4.02698				1.5	4	3	3	3	3	0.916045	1.76991	2.43398	3.30579	4.4116
11.42	16.05	4.63	0.863931								10.7967	12.9733	2.1766	1.83773		10.5967	12.1433	1.5466	2.58632		10.4533	0	11.5733	0	1.12	3.57143		10.35	0	11.1767	0	0.8267	4.83851	4.83851				1.5	4	3	3	3	4	0.933859	1.73913	2.34384	3.10873	4.02698
11.39	15.9	4.51	0.886918								10.8067	13.0133	2.2066	1.81274		10.61	12.1867	1.5767	2.53694		10.4633	0	11.61	0	1.1467	3.48827		10.3633	0	11.21	0	0.8467	4.72422	4.72422				1.5	4	3	3	4	1.5	0.863931	1.83773	2.58632	3.57143	4.83851
11.3567	15.7233	4.3666	0.916045								10.82	13.08	2.26	1.76991		10.6333	12.2767	1.6434	2.43398		10.49	0	11.7	0	1.21	3.30579		10.3933	0	11.3	0	0.9067	4.4116	4.4116				1.5	4	3	3	4	2	0.886918	1.81274	2.53694	3.48827	4.72422
11.3367	15.62	4.2833	0.933859								10.8367	13.1367	2.3	1.73913		10.6567	12.3633	1.7066	2.34384		10.5233	0	11.81	0	1.2867	3.10873		10.44	0	11.4333	0	0.9933	4.02698	4.02698				1.5	4	3	3	4	3	0.916045	1.76991	2.43398	3.30579	4.4116
11.4567	16.2433	4.7866	0.835666								10.78	12.9	2.12	1.88679		10.5733	12.0467	1.4734	2.71481		10.4267	0	11.4767	0	1.05	3.80952		10.33	0	11.0933	0	0.7633	5.2404	5.2404				1.5	4	3	3	4	4	0.933859	1.73913	2.34384	3.10873	4.02698
11.4267	16.08	4.6533	0.859605								10.79	12.9367	2.1467	1.86333		10.5833	12.0867	1.5034	2.66064		10.4367	0	11.5067	0	1.07	3.73832		10.34	0	11.1167	0	0.7767	5.14999	5.14999				1.5	4	3	4	1.5	1.5	0.835666	1.88679	2.71481	3.80952	5.2404
11.39	15.89	4.5	0.888889								10.8033	13	2.1967	1.82091		10.6067	12.1633	1.5566	2.5697		10.4633	0	11.5833	0	1.12	3.57143		10.3667	0	11.1933	0	0.8266	4.8391	4.8391				1.5	4	3	4	1.5	2	0.859605	1.86333	2.66064	3.73832	5.14999
11.3667	15.7767	4.41	0.907029								10.8167	13.0533	2.2366	1.78843		10.6267	12.24	1.6133	2.47939		10.49	0	11.6733	0	1.1833	3.38038		10.4033	0	11.3	0	0.8967	4.4608	4.4608				1.5	4	3	4	1.5	3	0.888889	1.82091	2.5697	3.57143	4.8391
11.4567	16.2433	4.7866	0.835666								10.78	12.9	2.12	1.88679		10.5733	12.0467	1.4734	2.71481		10.4267	0	11.4767	0	1.05	3.80952		10.33	0	11.0933	0	0.7633	5.2404	5.2404				1.5	4	3	4	1.5	4	0.907029	1.78843	2.47939	3.38038	4.4608
11.4267	16.08	4.6533	0.859605								10.79	12.9367	2.1467	1.86333		10.5833	12.0867	1.5034	2.66064		10.4367	0	11.5067	0	1.07	3.73832		10.34	0	11.1167	0	0.7767	5.14999	5.14999				1.5	4	3	4	2	1.5	0.835666	1.88679	2.71481	3.80952	5.2404
11.39	15.89	4.5	0.888889								10.8033	13	2.1967	1.82091		10.6067	12.1633	1.5566	2.5697		10.4633	0	11.5833	0	1.12	3.57143		10.3667	0	11.1933	0	0.8266	4.8391	4.8391				1.5	4	3	4	2	2	0.859605	1.86333	2.66064	3.73832	5.14999
11.3667	15.7767	4.41	0.907029								10.8167	13.0533	2.2366	1.78843		10.6267	12.24	1.6133	2.47939		10.49	0	11.6733	0	1.1833	3.38038		10.4033	0	11.3	0	0.8967	4.4608	4.4608				1.5	4	3	4	2	3	0.888889	1.82091	2.5697	3.57143	4.8391
11.4567	16.2433	4.7866	0.835666								10.78	12.9	2.12	1.88679		10.5733	12.0467	1.4734	2.71481		10.4267	0	11.4767	0	1.05	3.80952		10.33	0	11.0933	0	0.7633	5.2404	5.2404				1.5	4	3	4	2	4	0.907029	1.78843	2.47939	3.38038	4.4608
11.4267	16.08	4.6533	0.859605								10.79	12.9367	2.1467	1.86333		10.5833	12.0867	1.5034	2.66064		10.4367	0	11.5067	0	1.07	3.73832		10.34	0	11.1167	0	0.7767	5.14999	5.14999				1.5	4	3	4	3	1.5	0.835666	1.88679	2.71481	3.80952	5.2404
11.39	15.89	4.5	0.888889								10.8033	13	2.1967	1.82091		10.6067	12.1633	1.5566	2.5697		10.4633	0	11.5833	0	1.12	3.57143		10.3667	0	11.1933	0	0.8266	4.8391	4.8391				1.5	4	3	4	3	2	0.859605	1.86333	2.66064	3.73832	5.14999
11.3667	15.7767	4.41	0.907029								10.8167	13.0533	2.2366	1.78843		10.6267	12.24	1.6133	2.47939		10.49	0	11.6733	0	1.1833	3.38038		10.4033	0	11.3	0	0.8967	4.4608	4.4608				1.5	4	3	4	3	3	0.888889	1.82091	2.5697	3.57143	4.8391
11.4567	16.2433	4.7866	0.835666								10.78	12.9	2.12	1.88679		10.5733	12.0467	1.4734	2.71481		10.4267	0	11.4767	0	1.05	3.80952		10.33	0	11.0933	0	0.7633	5.2404	5.2404				1.5	4	3	4	3	4	0.907029	1.78843	2.47939	3.38038	4.4608
11.4267	16.08	4.6533	0.859605								10.79	12.9367	2.1467	1.86333		10.5833	12.0867	1.5034	2.66064		10.4367	0	11.5067	0	1.07	3.73832		10.34	0	11.1167	0	0.7767	5.14999	5.14999				1.5	4	3	4	4	1.5	0.835666	1.88679	2.71481	3.80952	5.2404
11.39	15.89	4.5	0.888889								10.8033	13	2.1967	1.82091		10.6067	12.1633	1.5566	2.5697		10.4633	0	11.5833	0	1.12	3.57143		10.3667	0	11.1933	0	0.8266	4.8391	4.8391				1.5	4	3	4	4	2	0.859605	1.86333	2.66064	3.73832	5.14999
11.3667	15.7767	4.41	0.907029								10.8167	13.0533	2.2366	1.78843		10.6267	12.24	1.6133	2.47939		10.49	0	11.6733	0	1.1833	3.38038		10.4033	0	11.3	0	0.8967	4.4608	4.4608				1.5	4	3	4	4	3	0.888889	1.82091	2.5697	3.57143	4.8391
11.34	15.6333	4.2933	0.931684								10.8367	13.1633	2.3266	1.71925		10.6633	12.4133	1.75	2.28571		10.5233	0	11.8633	0	1.34	2.98507		10.42	0	11.4567	0	1.0367	3.8584	3.8584				1.5	4	3	4	4	4	0.907029	1.78843	2.47939	3.38038	4.4608
11.3133	15.5067	4.1934	0.95388								10.85	13.21	2.36	1.69492		10.68	12.4767	1.7967	2.2263		10.5433	0	11.9233	0	1.38	2.89855		10.44	0	11.5133	0	1.0733	3.72682	3.72682				1.5	4	4	1.5	1.5	1.5	0.931684	1.71925	2.28571	2.98507	3.8584
11.2867	15.36	4.0733	0.982005								10.8667	13.29	2.4233	1.65064		10.71	12.6	1.89	2.1164		10.5833	0	12.0733	0	1.49	2.68456		10.49	0	11.68	0	1.19	3.36134	3.36134				1.5	4	4	1.5	1.5	2	0.95388	1.69492	2.2263	2.89855	3.72682
11.27	15.2733	4.0033	0.999176								10.8833	13.36	2.4767	1.61505		10.7433	12.7267	1.9834	2.01674		10.6333	0	12.2567	0	1.6234	2.46396		10.5633	0	11.9267	0	1.3634	2.93384	2.93384				1.5	4	4	1.5	1.5	3	0.982005	1.65064	2.1164	2.68456	3.36134
11.34	15.6333	4.2933	0.931684								10.8367	13.1633	2.3266	1.71925		10.6633	12.4133	1.75	2.28571		10.5233	0	11.8633	0	1.34	2.98507		10.42	0	11.4567	0	1.0367	3.8584	3.8584				1.5	4	4	1.5	1.5	4	0.999176	1.61505	2.01674	2.46396	2.93384
11.3133	15.5067	4.1934	0.95388								10.85	13.21	2.36	1.69492		10.68	12.4767	1.7967	2.2263		10.5433	0	11.9233	0	1.38	2.89855		10.44	0	11.5133	0	1.0733	3.72682	3.72682				1.5	4	4	1.5	2	1.5	0.931684	1.71925	2.28571	2.98507	3.8584
11.2867	15.36	4.0733	0.982005								10.8667	13.29	2.4233	1.65064		10.71	12.6	1.89	2.1164		10.5833	0	12.0733	0	1.49	2.68456		10.49	0	11.68	0	1.19	3.36134	3.36134				1.5	4	4	1.5	2	2	0.95388	1.69492	2.2263	2.89855	3.72682
11.27	15.2733	4.0033	0.999176								10.8833	13.36	2.4767	1.61505		10.7433	12.7267	1.9834	2.01674		10.6333	0	12.2567	0	1.6234	2.46396		10.5633	0	11.9267	0	1.3634	2.93384	2.93384				1.5	4	4	1.5	2	3	0.982005	1.65064	2.1164	2.68456	3.36134
11.34	15.6333	4.2933	0.931684								10.8367	13.1633	2.3266	1.71925		10.6633	12.4167	1.7534	2.28128		10.5233	0	11.8633	0	1.34	2.98507		10.42	0	11.4567	0	1.0367	3.8584	3.8584				1.5	4	4	1.5	2	4	0.999176	1.61505	2.01674	2.46396	2.93384
11.3133	15.5067	4.1934	0.95388								10.85	13.21	2.36	1.69492		10.68	12.4767	1.7967	2.2263		10.5433	0	11.9233	0	1.38	2.89855		10.44	0	11.5133	0	1.0733	3.72682	3.72682				1.5	4	4	1.5	3	1.5	0.931684	1.71925	2.28128	2.98507	3.8584
11.2867	15.36	4.0733	0.982005								10.8667	13.29	2.4233	1.65064		10.71	12.6	1.89	2.1164		10.5833	0	12.0733	0	1.49	2.68456		10.49	0	11.68	0	1.19	3.36134	3.36134				1.5	4	4	1.5	3	2	0.95388	1.69492	2.2263	2.89855	3.72682
11.27	15.2733	4.0033	0.999176								10.8833	13.36	2.4767	1.61505		10.7433	12.7267	1.9834	2.01674		10.6333	0	12.2567	0	1.6234	2.46396		10.5667	0	11.93	0	1.3633	2.93406	2.93406				1.5	4	4	1.5	3	3	0.982005	1.65064	2.1164	2.68456	3.36134
11.34	15.6333	4.2933	0.931684								10.8367	13.1633	2.3266	1.71925		10.6633	12.4167	1.7534	2.28128		10.5233	0	11.8633	0	1.34	2.98507		10.42	0	11.4567	0	1.0367	3.8584	3.8584				1.5	4	4	1.5	3	4	0.999176	1.61505	2.01674	2.46396	2.93406
11.3133	15.5067	4.1934	0.95388								10.85	13.21	2.36	1.69492		10.68	12.4767	1.7967	2.2263		10.5433	0	11.9233	0	1.38	2.89855		10.44	0	11.5133	0	1.0733	3.72682	3.72682				1.5	4	4	1.5	4	1.5	0.931684	1.71925	2.28128	2.98507	3.8584
11.2867	15.36	4.0733	0.982005								10.8667	13.29	2.4233	1.65064		10.71	12.6	1.89	2.1164		10.5833	0	12.0733	0	1.49	2.68456		10.49	0	11.68	0	1.19	3.36134	3.36134				1.5	4	4	1.5	4	2	0.95388	1.69492	2.2263	2.89855	3.72682
11.27	15.2733	4.0033	0.999176								10.8833	13.36	2.4767	1.61505		10.7433	12.7267	1.9834	2.01674		10.6333	0	12.2567	0	1.6234	2.46396		10.5667	0	11.93	0	1.3633	2.93406	2.93406				1.5	4	4	1.5	4	3	0.982005	1.65064	2.1164	2.68456	3.36134
11.37	15.7967	4.4267	0.903608								10.82	13.0833	2.2633	1.76733		10.6333	12.2967	1.6634	2.40471		10.4933	0	11.73	0	1.2367	3.23441		10.3767	13.0733	11.3167	13.9433	0.94	4.25532	-1				1.5	4	4	1.5	4	4	0.999176	1.61505	2.01674	2.46396	2.93406
11.3433	15.6633	4.32	0.925926								10.83	13.1267	2.2967	1.74163		10.6467	12.35	1.7033	2.34838		10.5067	0	11.78	0	1.2733	3.14144		10.4033	0	11.37	0	0.9667	4.13779	4.13779				1.5	4	4	2	1.5	1.5	0.903608	1.76733	2.40471	3.23441	-1
11.3133	15.5033	4.19	0.954654								10.8467	13.2	2.3533	1.69974		10.6767	12.4567	1.78	2.24719		10.54	0	11.9	0	1.36	2.94118		10.4433	0	11.4967	0	1.0534	3.79723	3.79723				1.5	4	4	2	1.5	2	0.925926	1.74163	2.34838	3.14144	4.13779
11.2967	15.41	4.1133	0.972455								10.8633	13.2633	2.4	1.66667		10.7033	12.5667	1.8634	2.14661		10.5833	0	12.0467	0	1.4634	2.73336		10.5033	0	11.6833	0	1.18	3.38983	3.38983				1.5	4	4	2	1.5	3	0.954654	1.69974	2.24719	2.94118	3.79723
11.37	15.7967	4.4267	0.903608								10.82	13.0833	2.2633	1.76733		10.6333	12.2967	1.6634	2.40471		10.4933	0	11.73	0	1.2367	3.23441		10.39	0	11.3267	0	0.9367	4.27031	4.27031				1.5	4	4	2	1.5	4	0.972455	1.66667	2.14661	2.73336	3.38983
11.3433	15.6633	4.32	0.925926								10.83	13.1267	2.2967	1.74163		10.6467	12.35	1.7033	2.34838		10.5067	0	11.78	0	1.2733	3.14144		10.4033	0	11.37	0	0.9667	4.13779	4.13779				1.5	4	4	2	2	1.5	0.903608	1.76733	2.40471	3.23441	4.27031
11.3133	15.5033	4.19	0.954654								10.8467	13.2	2.3533	1.69974		10.6767	12.4567	1.78	2.24719		10.54	0	11.9	0	1.36	2.94118		10.4433	0	11.4967	0	1.0534	3.79723	3.79723				1.5	4	4	2	2	2	0.925926	1.74163	2.34838	3.14144	4.13779
11.2967	15.41	4.1133	0.972455								10.8633	13.2633	2.4	1.66667		10.7033	12.5667	1.8634	2.14661		10.5833	0	12.0467	0	1.4634	2.73336		10.5033	0	11.6833	0	1.18	3.38983	3.38983				1.5	4	4	2	2	3	0.954654	1.69974	2.24719	2.94118	3.79723
11.37	15.7967	4.4267	0.903608								10.82	13.0833	2.2633	1.76733		10.6333	12.2967	1.6634	2.40471		10.4933	0	11.73	0	1.2367	3.23441		10.39	0	11.3267	0	0.9367	4.27031	4.27031				1.5	4	4	2	2	4	0.972455	1.66667	2.14661	2.73336	3.38983
11.3433	15.6633	4.32	0.925926								10.83	13.1267	2.2967	1.74163		10.6467	12.35	1.7033	2.34838		10.5067	0	11.78	0	1.2733	3.14144		10.4033	0	11.37	0	0.9667	4.13779	4.13779				1.5	4	4	2	3	1.5	0.903608	1.76733	2.40471	3.23441	4.27031
11.3133	15.5033	4.19	0.954654								10.8467	13.2	2.3533	1.69974		10.6767	12.4567	1.78	2.24719		10.54	0	11.9	0	1.36	2.94118		10.4433	0	11.4967	0	1.0534	3.79723	3.79723				1.5	4	4	2	3	2	0.925926	1.74163	2.34838	3.14144	4.13779
11.2967	15.41	4.1133	0.972455								10.8633	13.2633	2.4	1.66667		10.7033	12.5667	1.8634	2.14661		10.5833	0	12.0467	0	1.4634	2.73336		10.5033	0	11.6833	0	1.18	3.38983	3.38983				1.5	4	4	2	3	3	0.954654	1.69974	2.24719	2.94118	3.79723
11.37	15.7967	4.4267	0.903608								10.82	13.0833	2.2633	1.76733		10.6333	12.2967	1.6634	2.40471		10.4933	0	11.73	0	1.2367	3.23441		10.39	0	11.3267	0	0.9367	4.27031	4.27031				1.5	4	4	2	3	4	0.972455	1.66667	2.14661	2.73336	3.38983
11.3433	15.6633	4.32	0.925926								10.83	13.1267	2.2967	1.74163		10.6467	12.35	1.7033	2.34838		10.5067	0	11.78	0	1.2733	3.14144		10.4033	0	11.37	0	0.9667	4.13779	4.13779				1.5	4	4	2	4	1.5	0.903608	1.76733	2.40471	3.23441	4.27031
11.3133	15.5033	4.19	0.954654								10.8467	13.2	2.3533	1.69974		10.6767	12.4567	1.78	2.24719		10.54	0	11.9	0	1.36	2.94118		10.4433	0	11.4967	0	1.0534	3.79723	3.79723				1.5	4	4	2	4	2	0.925926	1.74163	2.34838	3.14144	4.13779
11.2967	15.41	4.1133	0.972455								10.8633	13.2633	2.4	1.66667		10.7033	12.5667	1.8634	2.14661		10.5833	0	12.0467	0	1.4634	2.73336		10.5033	0	11.6833	0	1.18	3.38983	3.38983				1.5	4	4	2	4	3	0.954654	1.69974	2.24719	2.94118	3.79723
11.42	16.05	4.63	0.863931								10.7967	12.9733	2.1766	1.83773		10.5967	12.1433	1.5466	2.58632		10.4533	0	11.5733	0	1.12	3.57143		10.34	13.0267	11.17	13.8433	0.83	4.81928	-1				1.5	4	4	2	4	4	0.972455	1.66667	2.14661	2.73336	3.38983
11.39	15.8967	4.5067	0.887567								10.8067	13.0133	2.2066	1.81274		10.61	12.19	1.58	2.53165		10.4633	0	11.61	0	1.1467	3.48827		10.35	13.07	11.2	13.9033	0.85	4.70588	-1				1.5	4	4	3	1.5	1.5	0.863931	1.83773	2.58632	3.57143	-1
11.3567	15.7233	4.3666	0.916045								10.8233	13.08	2.2567	1.7725		10.6333	12.2767	1.6434	2.43398		10.4933	0	11.7033	0	1.21	3.30579		10.38	13.14	11.29	14.01	0.91	4.3956	-1				1.5	4	4	3	1.5	2	0.887567	1.81274	2.53165	3.48827	-1
11.3367	15.62	4.2833	0.933859								10.8367	13.14	2.3033	1.73664		10.6567	12.3667	1.71	2.33918		10.5233	0	11.8133	0	1.29	3.10078		10.44	0	11.4333	0	0.9933	4.02698	4.02698				1.5	4	4	3	1.5	3	0.916045	1.7725	2.43398	3.30579	-1
11.42	16.05	4.63	0.863931								10.7967	12.9733	2.1766	1.83773		10.5967	12.1433	1.5466	2.58632		10.4533	0	11.5733	0	1.12	3.57143		10.34	12.8767	11.17	13.69	0.83	4.81928	-1				1.5	4	4	3	1.5	4	0.933859	1.73664	2.33918	3.10078	4.02698
11.39	15.8967	4.5067	0.887567								10.8067	13.0133	2.2066	1.81274		10.61	12.19	1.58	2.53165		10.4633	0	11.61	0	1.1467	3.48827		10.35	12.9367	11.2	13.7633	0.85	4.70588	-1				1.5	4	4	3	2	1.5	0.863931	1.83773	2.58632	3.57143	-1
11.3567	15.7233	4.3666	0.916045								10.8233	13.08	2.2567	1.7725		10.6333	12.2767	1.6434	2.43398		10.4933	0	11.7033	0	1.21	3.30579		10.3933	0	11.3033	0	0.91	4.3956	4.3956				1.5	4	4	3	2	2	0.887567	1.81274	2.53165	3.48827	-1
11.3367	15.62	4.2833	0.933859								10.8367	13.14	2.3033	1.73664		10.6567	12.3667	1.71	2.33918		10.5233	0	11.8133	0	1.29	3.10078		10.44	0	11.4333	0	0.9933	4.02698	4.02698				1.5	4	4	3	2	3	0.916045	1.7725	2.43398	3.30579	4.3956
11.42	16.0467	4.6267	0.864547								10.7967	12.9733	2.1766	1.83773		10.5967	12.1433	1.5466	2.58632		10.4533	0	11.5733	0	1.12	3.57143		10.3533	0	11.18	0	0.8267	4.83851	4.83851				1.5	4	4	3	2	4	0.933859	1.73664	2.33918	3.10078	4.02698
11.39	15.8967	4.5067	0.887567								10.8067	13.0133	2.2066	1.81274		10.61	12.19	1.58	2.53165		10.4633	0	11.61	0	1.1467	3.48827		10.3633	0	11.21	0	0.8467	4.72422	4.72422				1.5	4	4	3	3	1.5	0.864547	1.83773	2.58632	3.57143	4.83851
11.3567	15.7233	4.3666	0.916045								10.8233	13.08	2.2567	1.7725		10.6333	12.2767	1.6434	2.43398		10.4933	0	11.7033	0	1.21	3.30579		10.3933	0	11.3033	0	0.91	4.3956	4.3956				1.5	4	4	3	3	2	0.887567	1.81274	2.53165	3.48827	4.72422
11.3367	15.62	4.2833	0.933859								10.8367	13.14	2.3033	1.73664		10.6567	12.3667	1.71	2.33918		10.5233	0	11.8133	0	1.29	3.10078		10.44	0	11.4333	0	0.9933	4.02698	4.02698				1.5	4	4	3	3	3	0.916045	1.7725	2.43398	3.30579	4.3956
11.42	16.0467	4.6267	0.864547								10.7967	12.9733	2.1766	1.83773		10.5967	12.1433	1.5466	2.58632		10.4533	0	11.5733	0	1.12	3.57143		10.3533	0	11.18	0	0.8267	4.83851	4.83851				1.5	4	4	3	3	4	0.933859	1.73664	2.33918	3.10078	4.02698
11.39	15.8967	4.5067	0.887567								10.8067	13.0133	2.2066	1.81274		10.61	12.19	1.58	2.53165		10.4633	0	11.61	0	1.1467	3.48827		10.3633	0	11.21	0	0.8467	4.72422	4.72422				1.5	4	4	3	4	1.5	0.864547	1.83773	2.58632	3.57143	4.83851
11.3567	15.7233	4.3666	0.916045								10.8233	13.08	2.2567	1.7725		10.6333	12.2767	1.6434	2.43398		10.4933	0	11.7033	0	1.21	3.30579		10.3933	0	11.3033	0	0.91	4.3956	4.3956				1.5	4	4	3	4	2	0.887567	1.81274	2.53165	3.48827	4.72422
11.3367	15.62	4.2833	0.933859								10.8367	13.14	2.3033	1.73664		10.6567	12.3667	1.71	2.33918		10.5233	0	11.8133	0	1.29	3.10078		10.44	0	11.4333	0	0.9933	4.02698	4.02698				1.5	4	4	3	4	3	0.916045	1.7725	2.43398	3.30579	4.3956
11.4567	16.2367	4.78	0.83682								10.78	12.9	2.12	1.88679		10.5733	12.0467	1.4734	2.71481		10.43	0	11.4767	0	1.0467	3.82153		10.32	15.18	11.0833	15.9233	0.7633	5.2404	-1				1.5	4	4	3	4	4	0.933859	1.73664	2.33918	3.10078	4.02698
11.4267	16.0767	4.65	0.860215								10.79	12.94	2.15	1.86047		10.5833	12.0867	1.5034	2.66064		10.4367	0	11.5067	0	1.07	3.73832		10.3267	14.2067	11.1067	14.9667	0.78	5.12821	-1				1.5	4	4	4	1.5	1.5	0.83682	1.88679	2.71481	3.82153	-1
11.39	15.8867	4.4967	0.889541								10.8033	13.0033	2.2	1.81818		10.6067	12.1633	1.5566	2.5697		10.4633	0	11.5833	0	1.12	3.57143		10.3533	13.1267	11.18	13.9467	0.8267	4.83851	-1				1.5	4	4	4	1.5	2	0.860215	1.86047	2.66064	3.73832	-1
11.3667	15.7733	4.4066	0.907729								10.8167	13.0567	2.24	1.78571		10.6267	12.2433	1.6166	2.47433		10.49	0	11.6767	0	1.1867	3.37069		10.3867	13.1367	11.2833	14.0167	0.8966	4.4613	-1				1.5	4	4	4	1.5	3	0.889541	1.81818	2.5697	3.57143	-1
11.4567	16.2367	4.78	0.83682								10.78	12.9	2.12	1.88679		10.5733	12.0467	1.4734	2.71481		10.43	0	11.4767	0	1.0467	3.82153		10.32	13.9333	11.0833	14.6833	0.7633	5.2404	-1				1.5	4	4	4	1.5	4	0.907729	1.78571	2.47433	3.37069	-1
11.4267	16.0767	4.65	0.860215								10.79	12.94	2.15	1.86047		10.5833	12.0867	1.5034	2.66064		10.44	0	11.5067	0	1.0667	3.74988		10.3267	12.9633	11.1067	13.7433	0.78	5.12821	-1				1.5	4	4	4	2	1.5	0.83682	1.88679	2.71481	3.82153	-1
11.39	15.8867	4.4967	0.889541								10.8033	13.0033	2.2	1.81818		10.6067	12.1633	1.5566	2.5697		10.4633	0	11.5833	0	1.12	3.57143		10.3533	13.0167	11.18	13.8367	0.8267	4.83851	-1				1.5	4	4	4	2	2	0.860215	1.86047	2.66064	3.74988	-1
11.3667	15.7733	4.4066	0.907729								10.8167	13.0567	2.24	1.78571		10.6267	12.2433	1.6166	2.47433		10.49	0	11.6767	0	1.1867	3.37069		10.3867	13.0867	11.2833	13.9567	0.8966	4.4613	-1				1.5	4	4	4	2	3	0.889541	1.81818	2.5697	3.57143	-1
11.4567	16.2367	4.78	0.83682								10.78	12.9	2.12	1.88679		10.5733	12.0467	1.4734	2.71481		10.43	0	11.4767	0	1.0467	3.82153		10.32	12.6967	11.0833	13.4567	0.7633	5.2404	-1				1.5	4	4	4	2	4	0.907729	1.78571	2.47433	3.37069	-1
11.4233	16.0767	4.6534	0.859587								10.79	12.94	2.15	1.86047		10.5833	12.0867	1.5034	2.66064		10.44	0	11.5067	0	1.0667	3.74988		10.3267	12.7567	11.1067	13.5267	0.78	5.12821	-1				1.5	4	4	4	3	1.5	0.83682	1.88679	2.71481	3.82153	-1
11.39	15.8867	4.4967	0.889541								10.8033	13.0033	2.2	1.81818		10.6067	12.1633	1.5566	2.5697		10.4633	0	11.5833	0	1.12	3.57143		10.3533	12.8767	11.18	13.6833	0.8267	4.83851	-1				1.5	4	4	4	3	2	0.859587	1.86047	2.66064	3.74988	-1
11.3667	15.7733	4.4066	0.907729								10.8167	13.0567	2.24	1.78571		10.6267	12.2433	1.6166	2.47433		10.49	0	11.6767	0	1.1867	3.37069		10.4033	0	11.3	0	0.8967	4.4608	4.4608				1.5	4	4	4	3	3	0.889541	1.81818	2.5697	3.57143	-1
11.4567	16.2367	4.78	0.83682								10.78	12.9	2.12	1.88679		10.5733	12.0467	1.4734	2.71481		10.43	0	11.4767	0	1.0467	3.82153		10.33	0	11.0933	0	0.7633	5.2404	5.2404				1.5	4	4	4	3	4	0.907729	1.78571	2.47433	3.37069	4.4608
11.4233	16.0767	4.6534	0.859587								10.79	12.94	2.15	1.86047		10.5833	12.0867	1.5034	2.66064		10.44	0	11.5067	0	1.0667	3.74988		10.34	0	11.12	0	0.78	5.12821	5.12821				1.5	4	4	4	4	1.5	0.83682	1.88679	2.71481	3.82153	5.2404
11.39	15.8867	4.4967	0.889541								10.8033	13.0033	2.2	1.81818		10.6067	12.1633	1.5566	2.5697		10.4633	0	11.5833	0	1.12	3.57143		10.3667	0	11.1933	0	0.8266	4.8391	4.8391				1.5	4	4	4	4	2	0.859587	1.86047	2.66064	3.74988	5.12821
11.3667	15.7733	4.4066	0.907729								10.8167	13.0567	2.24	1.78571		10.6267	12.2433	1.6166	2.47433		10.49	0	11.6767	0	1.1867	3.37069		10.4033	0	11.3	0	0.8967	4.4608	4.4608				1.5	4	4	4	4	3	0.889541	1.81818	2.5697	3.57143	4.8391
11.1333	14.5933	3.46	1.15607								10.9767	13.8133	2.8366	1.41014		10.9067	13.48	2.5733	1.55442		10.8433	0	13.1733	0	2.33	1.71674		10.78	0	12.8967	0	2.1167	1.88973	1.88973				1.5	4	4	4	4	4	0.907729	1.78571	2.47433	3.37069	4.4608
11.1167	14.5167	3.4	1.17647								10.9933	13.89	2.8967	1.38088		10.9433	13.63	2.6867	1.48882		10.8967	0	13.4	0	2.5033	1.59789		10.8567	0	13.2033	0	2.3466	1.70459	1.70459				2	1.5	1.5	1.5	1.5	1.5	1.15607	1.41014	1.55442	1.71674	1.88973
11.1	14.4267	3.3267	1.20239								11.02	14.0167	2.9967	1.3348		11.01	13.94	2.93	1.36519		11.0267	0	13.97	0	2.9433	1.35902		11.0767	0	14.1367	0	3.06	1.30719	1.30719				2	1.5	1.5	1.5	1.5	2	1.17647	1.38088	1.48882	1.59789	1.70459
11.09	14.3733	3.2833	1.21829								11.0467	14.1267	3.08	1.2987		11.0833	14.26	3.1767	1.25917		11.1867	0	14.6867	0	3.5	1.14286		11.4067	0	15.5833	0	4.1766	0.957717	0.957717				2	1.5	1.5	1.5	1.5	3	1.20239	1.3348	1.36519	1.35902	1.30719
11.1333	14.5933	3.46	1.15607								10.9767	13.8133	2.8366	1.41014		10.9067	13.48	2.5733	1.55442		10.8433	0	13.1733	0	2.33	1.71674		10.78	0	12.8967	0	2.1167	1.88973	1.88973				2	1.5	1.5	1.5	1.5	4	1.21829	1.2987	1.25917	1.14286	0.957717
11.1167	14.5167	3.4	1.17647								10.9933	13.89	2.8967	1.38088		10.9433	13.63	2.6867	1.48882		10.8967	0	13.4	0	2.5033	1.59789		10.8567	0	13.2033	0	2.3466	1.70459	1.70459				2	1.5	1.5	1.5	2	1.5	1.15607	1.41014	1.55442	1.71674	1.88973
11.1	14.4267	3.3267	1.20239								11.02	14.0167	2.9967	1.3348		11.01	13.94	2.93	1.36519		11.0267	0	13.97	0	2.9433	1.35902		11.0767	0	14.1367	0	3.06	1.30719	1.30719				2	1.5	1.5	1.5	2	2	1.17647	1.38088	1.48882	1.59789	1.70459
11.09	14.3733	3.2833	1.21829								11.0467	14.1267	3.08	1.2987		11.0833	14.26	3.1767	1.25917		11.1867	0	14.6867	0	3.5	1.14286		11.4067	0	15.5833	0	4.1766	0.957717	0.957717				2	1.5	1.5	1.5	2	3	1.20239	1.3348	1.36519	1.35902	1.30719
11.1333	14.5933	3.46	1.15607								10.9767	13.8133	2.8366	1.41014		10.9067	13.48	2.5733	1.55442		10.8433	0	13.1733	0	2.33	1.71674		10.78	0	12.8967	0	2.1167	1.88973	1.88973				2	1.5	1.5	1.5	2	4	1.21829	1.2987	1.25917	1.14286	0.957717
11.1167	14.5167	3.4	1.17647								10.9933	13.89	2.8967	1.38088		10.9433	13.63	2.6867	1.48882		10.8967	0	13.4	0	2.5033	1.59789		10.8567	0	13.2033	0	2.3466	1.70459	1.70459				2	1.5	1.5	1.5	3	1.5	1.15607	1.41014	1.55442	1.71674	1.88973
11.1	14.4267	3.3267	1.20239								11.02	14.0167	2.9967	1.3348		11.01	13.94	2.93	1.36519		11.0267	0	13.97	0	2.9433	1.35902		11.0767	0	14.14	0	3.0633	1.30578	1.30578				2	1.5	1.5	1.5	3	2	1.17647	1.38088	1.48882	1.59789	1.70459
11.09	14.3733	3.2833	1.21829								11.0467	14.1267	3.08	1.2987		11.0833	14.26	3.1767	1.25917		11.1867	0	14.6867	0	3.5	1.14286		11.4067	0	15.5867	0	4.18	0.956938	0.956938				2	1.5	1.5	1.5	3	3	1.20239	1.3348	1.36519	1.35902	1.30578
11.1333	14.5933	3.46	1.15607								10.9767	13.8133	2.8366	1.41014		10.9067	13.48	2.5733	1.55442		10.8433	0	13.1733	0	2.33	1.71674		10.7833	0	12.9	0	2.1167	1.88973	1.88973				2	1.5	1.5	1.5	3	4	1.21829	1.2987	1.25917	1.14286	0.956938
11.1167	14.5167	3.4	1.17647								10.9933	13.89	2.8967	1.38088		10.9433	13.63	2.6867	1.48882		10.8967	0	13.4033	0	2.5066	1.59579		10.8567	0	13.2033	0	2.3466	1.70459	1.70459				2	1.5	1.5	1.5	4	1.5	1.15607	1.41014	1.55442	1.71674	1.88973
11.1	14.4267	3.3267	1.20239								11.02	14.0167	2.9967	1.3348		11.01	13.94	2.93	1.36519		11.0267	0	13.97	0	2.9433	1.35902		11.0767	0	14.14	0	3.0633	1.30578	1.30578				2	1.5	1.5	1.5	4	2	1.17647	1.38088	1.48882	1.59579	1.70459
11.09	14.3733	3.2833	1.21829								11.0467	14.1267	3.08	1.2987		11.0833	14.26	3.1767	1.25917		11.1867	0	14.6867	0	3.5	1.14286		11.4067	0	15.5867	0	4.18	0.956938	0.956938				2	1.5	1.5	1.5	4	3	1.20239	1.3348	1.36519	1.35902	1.30578
11.16	14.72	3.56	1.1236								10.9567	13.7133	2.7566	1.45106		10.87	13.3	2.43	1.64609		10.79	0	12.9367	0	2.1467	1.86333		10.7167	0	12.6133	0	1.8966	2.10904	2.10904				2	1.5	1.5	1.5	4	4	1.21829	1.2987	1.25917	1.14286	0.956938
11.1433	14.64	3.4967	1.14394								10.9733	13.7833	2.81	1.42349		10.9	13.43	2.53	1.58103		10.8333	0	13.12	0	2.2867	1.74925		10.7733	0	12.8467	0	2.0734	1.9292	1.9292				2	1.5	1.5	2	1.5	1.5	1.1236	1.45106	1.64609	1.86333	2.10904
11.1233	14.54	3.4167	1.17072								10.9967	13.9033	2.9066	1.37618		10.96	13.7	2.74	1.45985		10.9433	0	13.5767	0	2.6334	1.51895		10.9467	0	13.5433	0	2.5966	1.54048	1.54048				2	1.5	1.5	2	1.5	2	1.14394	1.42349	1.58103	1.74925	1.9292
11.11	14.4833	3.3733	1.18578								11.02	14.0033	2.9833	1.3408		11.0233	13.9767	2.9534	1.35437		11.0733	0	14.1433	0	3.07	1.30293		11.1967	0	14.59	0	3.3933	1.17879	1.17879				2	1.5	1.5	2	1.5	3	1.17072	1.37618	1.45985	1.51895	1.54048
11.16	14.72	3.56	1.1236								10.9567	13.7133	2.7566	1.45106		10.87	13.3	2.43	1.64609		10.79	0	12.9367	0	2.1467	1.86333		10.7167	0	12.6133	0	1.8966	2.10904	2.10904				2	1.5	1.5	2	1.5	4	1.18578	1.3408	1.35437	1.30293	1.17879
11.1433	14.64	3.4967	1.14394								10.9733	13.7833	2.81	1.42349		10.9	13.43	2.53	1.58103		10.8333	0	13.12	0	2.2867	1.74925		10.7733	0	12.8467	0	2.0734	1.9292	1.9292				2	1.5	1.5	2	2	1.5	1.1236	1.45106	1.64609	1.86333	2.10904
11.1233	14.54	3.4167	1.17072								10.9967	13.9033	2.9066	1.37618		10.96	13.7	2.74	1.45985		10.9433	0	13.5767	0	2.6334	1.51895		10.9467	0	13.5433	0	2.5966	1.54048	1.54048				2	1.5	1.5	2	2	2	1.14394	1.42349	1.58103	1.74925	1.9292
11.11	14.4833	3.3733	1.18578								11.02	14.0033	2.9833	1.3408		11.0233	13.9767	2.9534	1.35437		11.0733	0	14.1433	0	3.07	1.30293		11.1967	0	14.59	0	3.3933	1.17879	1.17879				2	1.5	1.5	2	2	3	1.17072	1.37618	1.45985	1.51895	1.54048
11.16	14.72	3.56	1.1236								10.9567	13.7133	2.7566	1.45106		10.87	13.3	2.43	1.64609		10.79	0	12.9367	0	2.1467	1.86333		10.7167	0	12.6133	0	1.8966	2.10904	2.10904				2	1.5	1.5	2	2	4	1.18578	1.3408	1.35437	1.30293	1.17879
11.1433	14.64	3.4967	1.14394								10.9733	13.7833	2.81	1.42349		10.9	13.43	2.53	1.58103		10.8333	0	13.12	0	2.2867	1.74925		10.7767	0	12.8467	0	2.07	1.93237	1.93237				2	1.5	1.5	2	3	1.5	1.1236	1.45106	1.64609	1.86333	2.10904
11.1233	14.54	3.4167	1.17072								10.9967	13.9033	2.9066	1.37618		10.96	13.7	2.74	1.45985		10.9433	0	13.5767	0	2.6334	1.51895		10.9467	0	13.5433	0	2.5966	1.54048	1.54048				2	1.5	1.5	2	3	2	1.14394	1.42349	1.58103	1.74925	1.93237
11.11	14.4833	3.3733	1.18578								11.02	14.0033	2.9833	1.3408		11.0233	13.9767	2.9534	1.35437		11.0733	0	14.1433	0	3.07	1.30293		11.1967	0	14.59	0	3.3933	1.17879	1.17879				2	1.5	1.5	2	3	3	1.17072	1.37618	1.45985	1.51895	1.54048
11.16	14.72	3.56	1.1236								10.9567	13.7133	2.7566	1.45106		10.87	13.3	2.43	1.64609		10.79	0	12.9367	0	2.1467	1.86333		10.7167	0	12.6133	0	1.8966	2.10904	2.10904				2	1.5	1.5	2	3	4	1.18578	1.3408	1.35437	1.30293	1.17879
11.1433	14.6367	3.4934	1.14502								10.9733	13.7833	2.81	1.42349		10.9	13.4333	2.5333	1.57897		10.8333	0	13.12	0	2.2867	1.74925		10.7767	0	12.8467	0	2.07	1.93237	1.93237				2	1.5	1.5	2	4	1.5	1.1236	1.45106	1.64609	1.86333	2.10904
11.1233	14.54	3.4167	1.17072								10.9967	13.9033	2.9066	1.37618		10.96	13.7	2.74	1.45985		10.9433	0	13.5767	0	2.6334	1.51895		10.9467	0	13.5433	0	2.5966	1.54048	1.54048				2	1.5	1.5	2	4	2	1.14502	1.42349	1.57897	1.74925	1.93237
11.11	14.4833	3.3733	1.18578								11.02	14.0033	2.9833	1.3408		11.0233	13.9767	2.9534	1.35437		11.0767	0	14.1433	0	3.0666	1.30438		11.1967	0	14.59	0	3.3933	1.17879	1.17879				2	1.5	1.5	2	4	3	1.17072	1.37618	1.45985	1.51895	1.54048
11.1967	14.9133	3.7166	1.07625								10.93	13.58	2.65	1.50943		10.82	13.0733	2.2533	1.77517		10.7233	0	12.6467	0	1.9234	2.07965		10.6367	0	12.2867	0	1.65	2.42424	2.42424				2	1.5	1.5	2	4	4	1.18578	1.3408	1.35437	1.30438	1.17879
11.18	14.82	3.64	1.0989								10.9433	13.6433	2.7	1.48148		10.8467	13.1833	2.3366	1.71189		10.76	0	12.7867	0	2.0267	1.97365		10.68	0	12.45	0	1.77	2.25989	2.25989				2	1.5	1.5	3	1.5	1.5	1.07625	1.50943	1.77517	2.07965	2.42424
11.1567	14.7133	3.5566	1.12467								10.9667	13.75	2.7833	1.43714		10.9	13.4033	2.5033	1.59789		10.8433	0	13.13	0	2.2867	1.74925		10.8067	0	12.93	0	2.1233	1.88386	1.88386				2	1.5	1.5	3	1.5	2	1.0989	1.48148	1.71189	1.97365	2.25989
11.1433	14.65	3.5067	1.14067								10.9867	13.8433	2.8566	1.40027		10.95	13.63	2.68	1.49254		10.9467	0	13.55	0	2.6033	1.53651		10.99	0	13.6333	0	2.6433	1.51326	1.51326				2	1.5	1.5	3	1.5	3	1.12467	1.43714	1.59789	1.74925	1.88386
11.1967	14.9133	3.7166	1.07625								10.93	13.58	2.65	1.50943		10.82	13.0733	2.2533	1.77517		10.7233	0	12.6467	0	1.9234	2.07965		10.6367	0	12.2867	0	1.65	2.42424	2.42424				2	1.5	1.5	3	1.5	4	1.14067	1.40027	1.49254	1.53651	1.51326
11.18	14.82	3.64	1.0989								10.9433	13.6433	2.7	1.48148		10.8467	13.1833	2.3366	1.71189		10.76	0	12.7867	0	2.0267	1.97365		10.68	0	12.45	0	1.77	2.25989	2.25989				2	1.5	1.5	3	2	1.5	1.07625	1.50943	1.77517	2.07965	2.42424
11.1567	14.7133	3.5566	1.12467								10.9667	13.75	2.7833	1.43714		10.9	13.4033	2.5033	1.59789		10.8433	0	13.13	0	2.2867	1.74925		10.8067	0	12.93	0	2.1233	1.88386	1.88386				2	1.5	1.5	3	2	2	1.0989	1.48148	1.71189	1.97365	2.25989
11.1433	14.65	3.5067	1.14067								10.9867	13.8433	2.8566	1.40027		10.95	13.63	2.68	1.49254		10.9467	0	13.55	0	2.6033	1.53651		10.99	0	13.6333	0	2.6433	1.51326	1.51326				2	1.5	1.5	3	2	3	1.12467	1.43714	1.59789	1.74925	1.88386
11.1967	14.9133	3.7166	1.07625								10.93	13.58	2.65	1.50943		10.82	13.0767	2.2567	1.7725		10.7233	0	12.6467	0	1.9234	2.07965		10.6367	0	12.2867	0	1.65	2.42424	2.42424				2	1.5	1.5	3	2	4	1.14067	1.40027	1.49254	1.53651	1.51326
11.18	14.82	3.64	1.0989								10.9433	13.6433	2.7	1.48148		10.8467	13.1833	2.3366	1.71189		10.76	0	12.7867	0	2.0267	1.97365		10.68	0	12.45	0	1.77	2.25989	2.25989				2	1.5	1.5	3	3	1.5	1.07625	1.50943	1.7725	2.07965	2.42424
11.1567	14.7133	3.5566	1.12467								10.9667	13.75	2.7833	1.43714		10.9	13.4033	2.5033	1.59789		10.8467	0	13.13	0	2.2833	1.75185		10.8067	0	12.93	0	2.1233	1.88386	1.88386				2	1.5	1.5	3	3	2	1.0989	1.48148	1.71189	1.97365	2.25989
11.1433	14.65	3.5067	1.14067								10.9867	13.8433	2.8566	1.40027		10.95	13.63	2.68	1.49254		10.9467	0	13.55	0	2.6033	1.53651		10.99	0	13.6333	0	2.6433	1.51326	1.51326				2	1.5	1.5	3	3	3	1.12467	1.43714	1.59789	1.75185	1.88386
11.1967	14.9133	3.7166	1.07625								10.93	13.58	2.65	1.50943		10.82	13.0767	2.2567	1.7725		10.7233	0	12.65	0	1.9267	2.07609		10.6367	0	12.2867	0	1.65	2.42424	2.42424				2	1.5	1.5	3	3	4	1.14067	1.40027	1.49254	1.53651	1.51326
11.18	14.82	3.64	1.0989								10.9433	13.6433	2.7	1.48148		10.8467	13.1833	2.3366	1.71189		10.76	0	12.79	0	2.03	1.97044		10.68	0	12.45	0	1.77	2.25989	2.25989				2	1.5	1.5	3	4	1.5	1.07625	1.50943	1.7725	2.07609	2.42424
11.1567	14.7133	3.5566	1.12467								10.9667	13.7533	2.7866	1.43544		10.9	13.4033	2.5033	1.59789		10.8467	0	13.1333	0	2.2866	1.74932		10.8067	0	12.9333	0	2.1266	1.88094	1.88094				2	1.5	1.5	3	4	2	1.0989	1.48148	1.71189	1.97044	2.25989
11.1433	14.65	3.5067	1.14067								10.9867	13.8433	2.8566	1.40027		10.95	13.63	2.68	1.49254		10.9467	0	13.55	0	2.6033	1.53651		10.99	0	13.6367	0	2.6467	1.51132	1.51132				2	1.5	1.5	3	4	3	1.12467	1.43544	1.59789	1.74932	1.88094
11.2267	15.06	3.8333	1.04349								10.91	13.49	2.58	1.55039		10.79	12.93	2.14	1.86916		10.6833	0	12.47	0	1.7867	2.23876		10.59	0	12.0933	0	1.5033	2.66081	2.66081				2	1.5	1.5	3	4	4	1.14067	1.40027	1.49254	1.53651	1.51132
11.2067	14.96	3.7533	1.06573								10.9233	13.55	2.6267	1.52282		10.8133	13.0267	2.2134	1.80717		10.7133	0	12.5867	0	1.8734	2.13516		10.6267	0	12.2233	0	1.5966	2.50532	2.50532				2	1.5	1.5	4	1.5	1.5	1.04349	1.55039	1.86916	2.23876	2.66081
11.1833	14.8433	3.66	1.0929								10.9467	13.65	2.7033	1.47967		10.86	13.22	2.36	1.69492		10.7867	0	12.8733	0	2.0866	1.91699		10.73	0	12.6033	0	1.8733	2.13527	2.13527				2	1.5	1.5	4	1.5	2	1.06573	1.52282	1.80717	2.13516	2.50532
11.17	14.7733	3.6033	1.11009								10.9667	13.7367	2.77	1.44404		10.9067	13.4167	2.51	1.59363		10.8733	0	13.2167	0	2.3434	1.70692		10.8767	0	13.15	0	2.2733	1.75956	1.75956				2	1.5	1.5	4	1.5	3	1.0929	1.47967	1.69492	1.91699	2.13527
11.2267	15.06	3.8333	1.04349								10.91	13.49	2.58	1.55039		10.79	12.93	2.14	1.86916		10.6833	0	12.47	0	1.7867	2.23876		10.59	0	12.0933	0	1.5033	2.66081	2.66081				2	1.5	1.5	4	1.5	4	1.11009	1.44404	1.59363	1.70692	1.75956
11.2067	14.96	3.7533	1.06573								10.9233	13.55	2.6267	1.52282		10.8133	13.0267	2.2134	1.80717		10.7133	0	12.5867	0	1.8734	2.13516		10.6267	0	12.2233	0	1.5966	2.50532	2.50532				2	1.5	1.5	4	2	1.5	1.04349	1.55039	1.86916	2.23876	2.66081
11.1833	14.8433	3.66	1.0929								10.9467	13.65	2.7033	1.47967		10.86	13.22	2.36	1.69492		10.7867	0	12.8733	0	2.0866	1.91699		10.73	0	12.6033	0	1.8733	2.13527	2.13527				2	1.5	1.5	4	2	2	1.06573	1.52282	1.80717	2.13516	2.50532
11.17	14.7733	3.6033	1.11009								10.9667	13.7367	2.77	1.44404		10.9067	13.4167	2.51	1.59363		10.8733	0	13.2167	0	2.3434	1.70692		10.8767	0	13.15	0	2.2733	1.75956	1.75956				2	1.5	1.5	4	2	3	1.0929	1.47967	1.69492	1.91699	2.13527
11.2267	15.06	3.8333	1.04349								10.91	13.49	2.58	1.55039		10.79	12.93	2.14	1.86916		10.6833	0	12.47	0	1.7867	2.23876		10.59	0	12.0933	0	1.5033	2.66081	2.66081				2	1.5	1.5	4	2	4	1.11009	1.44404	1.59363	1.70692	1.75956
11.2067	14.96	3.7533	1.06573								10.9233	13.55	2.6267	1.52282		10.8133	13.0267	2.2134	1.80717		10.7133	0	12.5867	0	1.8734	2.13516		10.6267	0	12.2233	0	1.5966	2.50532	2.50532				2	1.5	1.5	4	3	1.5	1.04349	1.55039	1.86916	2.23876	2.66081
11.1833	14.8433	3.66	1.0929								10.9467	13.65	2.7033	1.47967		10.86	13.22	2.36	1.69492		10.7867	0	12.8733	0	2.0866	1.91699		10.73	0	12.6033	0	1.8733	2.13527	2.13527				2	1.5	1.5	4	3	2	1.06573	1.52282	1.80717	2.13516	2.50532
11.17	14.7733	3.6033	1.11009								10.9667	13.7367	2.77	1.44404		10.9067	13.4167	2.51	1.59363		10.8733	0	13.2167	0	2.3434	1.70692		10.8767	0	13.15	0	2.2733	1.75956	1.75956				2	1.5	1.5	4	3	3	1.0929	1.47967	1.69492	1.91699	2.13527
11.2267	15.06	3.8333	1.04349								10.91	13.49	2.58	1.55039		10.79	12.93	2.14	1.86916		10.6833	0	12.47	0	1.7867	2.23876		10.59	0	12.0933	0	1.5033	2.66081	2.66081				2	1.5	1.5	4	3	4	1.11009	1.44404	1.59363	1.70692	1.75956
11.2067	14.96	3.7533	1.06573								10.9233	13.55	2.6267	1.52282		10.8133	13.0267	2.2134	1.80717		10.7133	0	12.5867	0	1.8734	2.13516		10.6267	0	12.2233	0	1.5966	2.50532	2.50532				2	1.5	1.5	4	4	1.5	1.04349	1.55039	1.86916	2.23876	2.66081
11.1833	14.8433	3.66	1.0929								10.9467	13.65	2.7033	1.47967		10.86	13.22	2.36	1.69492		10.7867	0	12.8733	0	2.0866	1.91699		10.73	0	12.6033	0	1.8733	2.13527	2.13527				2	1.5	1.5	4	4	2	1.06573	1.52282	1.80717	2.13516	2.50532
11.17	14.7733	3.6033	1.11009								10.9667	13.7367	2.77	1.44404		10.9067	13.4167	2.51	1.59363		10.8733	0	13.2167	0	2.3434	1.70692		10.8767	0	13.15	0	2.2733	1.75956	1.75956				2	1.5	1.5	4	4	3	1.0929	1.47967	1.69492	1.91699	2.13527
11.1333	14.59	3.4567	1.15717								10.9767	13.8167	2.84	1.40845		10.91	13.4833	2.5733	1.55442		10.8433	0	13.18	0	2.3367	1.71182		10.7833	0	12.9033	0	2.12	1.88679	1.88679				2	1.5	1.5	4	4	4	1.11009	1.44404	1.59363	1.70692	1.75956
11.1167	14.5133	3.3966	1.17765								10.9933	13.89	2.8967	1.38088		10.9433	13.6333	2.69	1.48699		10.8967	0	13.4067	0	2.51	1.59363		10.8567	0	13.21	0	2.3533	1.69974	1.69974				2	1.5	2	1.5	1.5	1.5	1.15717	1.40845	1.55442	1.71182	1.88679
11.1	14.4233	3.3233	1.20362								11.0233	14.02	2.9967	1.3348		11.0133	13.9433	2.93	1.36519		11.03	0	13.98	0	2.95	1.35593		11.08	0	14.1567	0	3.0767	1.30009	1.30009				2	1.5	2	1.5	1.5	2	1.17765	1.38088	1.48699	1.59363	1.69974
11.09	14.37	3.28	1.21951								11.0467	14.13	3.0833	1.29731		11.0833	14.2667	3.1834	1.25652		11.19	0	14.7033	0	3.5133	1.13853		11.4133	0	15.6233	0	4.21	0.950119	0.950119				2	1.5	2	1.5	1.5	3	1.20362	1.3348	1.36519	1.35593	1.30009
11.1333	14.59	3.4567	1.15717								10.9767	13.8167	2.84	1.40845		10.91	13.4833	2.5733	1.55442		10.8433	0	13.18	0	2.3367	1.71182		10.7833	0	12.9033	0	2.12	1.88679	1.88679				2	1.5	2	1.5	1.5	4	1.21951	1.29731	1.25652	1.13853	0.950119
11.1167	14.5133	3.3966	1.17765								10.9933	13.89	2.8967	1.38088		10.9433	13.6333	2.69	1.48699		10.8967	0	13.4067	0	2.51	1.59363		10.8567	0	13.2133	0	2.3566	1.69736	1.69736				2	1.5	2	1.5	2	1.5	1.15717	1.40845	1.55442	1.71182	1.88679
11.1	14.4233	3.3233	1.20362								11.0233	14.02	2.9967	1.3348		11.0133	13.9433	2.93	1.36519		11.03	0	13.98	0	2.95	1.35593		11.08	0	14.1567	0	3.0767	1.30009	1.30009				2	1.5	2	1.5	2	2	1.17765	1.38088	1.48699	1.59363	1.69736
11.09	14.37	3.28	1.21951								11.0467	14.13	3.0833	1.29731		11.0833	14.2667	3.1834	1.25652		11.19	0	14.7033	0	3.5133	1.13853		11.4133	0	15.6233	0	4.21	0.950119	0.950119				2	1.5	2	1.5	2	3	1.20362	1.3348	1.36519	1.35593	1.30009
11.1333	14.59	3.4567	1.15717								10.9767	13.8167	2.84	1.40845		10.91	13.4833	2.5733	1.55442		10.8433	0	13.18	0	2.3367	1.71182		10.7833	0	12.9033	0	2.12	1.88679	1.88679				2	1.5	2	1.5	2	4	1.21951	1.29731	1.25652	1.13853	0.950119
11.1167	14.5133	3.3966	1.17765								10.9933	13.89	2.8967	1.38088		10.9433	13.6333	2.69	1.48699		10.8967	0	13.4067	0	2.51	1.59363		10.8567	0	13.2133	0	2.3566	1.69736	1.69736				2	1.5	2	1.5	3	1.5	1.15717	1.40845	1.55442	1.71182	1.88679
11.1	14.4233	3.3233	1.20362								11.0233	14.02	2.9967	1.3348		11.0133	13.9467	2.9334	1.36361		11.03	0	13.98	0	2.95	1.35593		11.08	0	14.1567	0	3.0767	1.30009	1.30009				2	1.5	2	1.5	3	2	1.17765	1.38088	1.48699	1.59363	1.69736
11.09	14.37	3.28	1.21951								11.0467	14.13	3.0833	1.29731		11.0833	14.2667	3.1834	1.25652		11.19	0	14.7033	0	3.5133	1.13853		11.4133	0	15.6267	0	4.2134	0.949352	0.949352				2	1.5	2	1.5	3	3	1.20362	1.3348	1.36361	1.35593	1.30009
11.1333	14.59	3.4567	1.15717								10.9767	13.8167	2.84	1.40845		10.91	13.4833	2.5733	1.55442		10.8433	0	13.18	0	2.3367	1.71182		10.7833	0	12.9067	0	2.1234	1.88377	1.88377				2	1.5	2	1.5	3	4	1.21951	1.29731	1.25652	1.13853	0.949352
11.1167	14.5133	3.3966	1.17765								10.9933	13.89	2.8967	1.38088		10.9433	13.6333	2.69	1.48699		10.8967	0	13.4067	0	2.51	1.59363		10.8567	0	13.2133	0	2.3566	1.69736	1.69736				2	1.5	2	1.5	4	1.5	1.15717	1.40845	1.55442	1.71182	1.88377
11.1	14.4233	3.3233	1.20362								11.0233	14.02	2.9967	1.3348		11.0133	13.9467	2.9334	1.36361		11.03	0	13.98	0	2.95	1.35593		11.08	0	14.16	0	3.08	1.2987	1.2987				2	1.5	2	1.5	4	2	1.17765	1.38088	1.48699	1.59363	1.69736
11.09	14.37	3.28	1.21951								11.0467	14.13	3.0833	1.29731		11.0833	14.2667	3.1834	1.25652		11.19	0	14.7033	0	3.5133	1.13853		11.4133	0	15.6267	0	4.2134	0.949352	0.949352				2	1.5	2	1.5	4	3	1.20362	1.3348	1.36361	1.35593	1.2987
11.16	14.72	3.56	1.1236								10.9567	13.7167	2.76	1.44928		10.87	13.3033	2.4333	1.64386		10.79	0	12.94	0	2.15	1.86047		10.7167	0	12.6167	0	1.9	2.10526	2.10526				2	1.5	2	1.5	4	4	1.21951	1.29731	1.25652	1.13853	0.949352
11.1433	14.6367	3.4934	1.14502								10.9733	13.7867	2.8134	1.42177		10.9	13.4333	2.5333	1.57897		10.8367	0	13.1233	0	2.2866	1.74932		10.7767	0	12.8533	0	2.0766	1.92623	1.92623				2	1.5	2	2	1.5	1.5	1.1236	1.44928	1.64386	1.86047	2.10526
11.1233	14.54	3.4167	1.17072								11	13.9067	2.9067	1.37613		10.9633	13.7033	2.74	1.45985		10.9433	0	13.5833	0	2.64	1.51515		10.95	0	13.5533	0	2.6033	1.53651	1.53651				2	1.5	2	2	1.5	2	1.14502	1.42177	1.57897	1.74932	1.92623
11.11	14.4833	3.3733	1.18578								11.02	14.0067	2.9867	1.33927		11.0233	13.98	2.9567	1.35286		11.0767	0	14.1533	0	3.0766	1.30014		11.2033	0	14.61	0	3.4067	1.17416	1.17416				2	1.5	2	2	1.5	3	1.17072	1.37613	1.45985	1.51515	1.53651
11.16	14.72	3.56	1.1236								10.9567	13.7167	2.76	1.44928		10.87	13.3033	2.4333	1.64386		10.79	0	12.94	0	2.15	1.86047		10.7167	0	12.62	0	1.9033	2.10161	2.10161				2	1.5	2	2	1.5	4	1.18578	1.33927	1.35286	1.30014	1.17416
11.1433	14.6367	3.4934	1.14502								10.9733	13.7867	2.8134	1.42177		10.9	13.4333	2.5333	1.57897		10.8367	0	13.1267	0	2.29	1.74672		10.7767	0	12.8533	0	2.0766	1.92623	1.92623				2	1.5	2	2	2	1.5	1.1236	1.44928	1.64386	1.86047	2.10161
11.1233	14.54	3.4167	1.17072								11	13.9067	2.9067	1.37613		10.9633	13.7033	2.74	1.45985		10.9433	0	13.5833	0	2.64	1.51515		10.95	0	13.5533	0	2.6033	1.53651	1.53651				2	1.5	2	2	2	2	1.14502	1.42177	1.57897	1.74672	1.92623
11.11	14.4833	3.3733	1.18578								11.02	14.0067	2.9867	1.33927		11.0233	13.98	2.9567	1.35286		11.0767	0	14.1533	0	3.0766	1.30014		11.2033	0	14.61	0	3.4067	1.17416	1.17416				2	1.5	2	2	2	3	1.17072	1.37613	1.45985	1.51515	1.53651
11.16	14.72	3.56	1.1236								10.9567	13.7167	2.76	1.44928		10.87	13.3033	2.4333	1.64386		10.79	0	12.94	0	2.15	1.86047		10.7167	0	12.62	0	1.9033	2.10161	2.10161				2	1.5	2	2	2	4	1.18578	1.33927	1.35286	1.30014	1.17416
11.1433	14.6367	3.4934	1.14502								10.9733	13.7867	2.8134	1.42177		10.9	13.4333	2.5333	1.57897		10.8367	0	13.1267	0	2.29	1.74672		10.7767	0	12.8533	0	2.0766	1.92623	1.92623				2	1.5	2	2	3	1.5	1.1236	1.44928	1.64386	1.86047	2.10161
11.1233	14.54	3.4167	1.17072								11	13.9067	2.9067	1.37613		10.9633	13.7033	2.74	1.45985		10.9433	0	13.5833	0	2.64	1.51515		10.95	0	13.5567	0	2.6067	1.53451	1.53451				2	1.5	2	2	3	2	1.14502	1.42177	1.57897	1.74672	1.92623
11.11	14.4833	3.3733	1.18578								11.02	14.0067	2.9867	1.33927		11.0233	13.98	2.9567	1.35286		11.0767	0	14.1533	0	3.0766	1.30014		11.2033	0	14.61	0	3.4067	1.17416	1.17416				2	1.5	2	2	3	3	1.17072	1.37613	1.45985	1.51515	1.53451
11.16	14.72	3.56	1.1236								10.9567	13.7167	2.76	1.44928		10.87	13.3033	2.4333	1.64386		10.79	0	12.94	0	2.15	1.86047		10.7167	0	12.62	0	1.9033	2.10161	2.10161				2	1.5	2	2	3	4	1.18578	1.33927	1.35286	1.30014	1.17416
11.1433	14.6367	3.4934	1.14502								10.9733	13.7867	2.8134	1.42177		10.9	13.4367	2.5367	1.57685		10.8367	0	13.1267	0	2.29	1.74672		10.7767	0	12.8533	0	2.0766	1.92623	1.92623				2	1.5	2	2	4	1.5	1.1236	1.44928	1.64386	1.86047	2.10161
11.1233	14.54	3.4167	1.17072								11	13.9067	2.9067	1.37613		10.9633	13.7033	2.74	1.45985		10.9467	0	13.5833	0	2.6366	1.51711		10.95	0	13.5567	0	2.6067	1.53451	1.53451				2	1.5	2	2	4	2	1.14502	1.42177	1.57685	1.74672	1.92623
11.11	14.4833	3.3733	1.18578								11.02	14.0067	2.9867	1.33927		11.0233	13.98	2.9567	1.35286		11.0767	0	14.1533	0	3.0766	1.30014		11.2033	0	14.6133	0	3.41	1.17302	1.17302				2	1.5	2	2	4	3	1.17072	1.37613	1.45985	1.51711	1.53451
11.1967	14.91	3.7133	1.07721								10.93	13.58	2.65	1.50943		10.82	13.0767	2.2567	1.7725		10.7233	0	12.65	0	1.9267	2.07609		10.6367	0	12.29	0	1.6533	2.4194	2.4194				2	1.5	2	2	4	4	1.18578	1.33927	1.35286	1.30014	1.17302
11.1767	14.82	3.6433	1.09791								10.9433	13.6467	2.7034	1.47962		10.8467	13.1867	2.34	1.7094		10.76	0	12.79	0	2.03	1.97044		10.6833	0	12.4533	0	1.77	2.25989	2.25989				2	1.5	2	3	1.5	1.5	1.07721	1.50943	1.7725	2.07609	2.4194
11.1567	14.71	3.5533	1.12571								10.9667	13.7533	2.7866	1.43544		10.9	13.4067	2.5067	1.59572		10.8467	0	13.1367	0	2.29	1.74672		10.81	0	12.9367	0	2.1267	1.88085	1.88085				2	1.5	2	3	1.5	2	1.09791	1.47962	1.7094	1.97044	2.25989
11.1433	14.6467	3.5034	1.14175								10.9867	13.8467	2.86	1.3986		10.9533	13.6333	2.68	1.49254		10.95	0	13.5567	0	2.6067	1.53451		10.99	0	13.6433	0	2.6533	1.50756	1.50756				2	1.5	2	3	1.5	3	1.12571	1.43544	1.59572	1.74672	1.88085
11.1967	14.91	3.7133	1.07721								10.93	13.58	2.65	1.50943		10.82	13.0767	2.2567	1.7725		10.7233	0	12.65	0	1.9267	2.07609		10.6367	0	12.29	0	1.6533	2.4194	2.4194				2	1.5	2	3	1.5	4	1.14175	1.3986	1.49254	1.53451	1.50756
11.1767	14.82	3.6433	1.09791								10.9433	13.6467	2.7034	1.47962		10.8467	13.1867	2.34	1.7094		10.76	0	12.79	0	2.03	1.97044		10.6833	0	12.4533	0	1.77	2.25989	2.25989				2	1.5	2	3	2	1.5	1.07721	1.50943	1.7725	2.07609	2.4194
11.1567	14.71	3.5533	1.12571								10.9667	13.7533	2.7866	1.43544		10.9	13.4067	2.5067	1.59572		10.8467	0	13.1367	0	2.29	1.74672		10.81	0	12.9367	0	2.1267	1.88085	1.88085				2	1.5	2	3	2	2	1.09791	1.47962	1.7094	1.97044	2.25989
11.1433	14.6467	3.5034	1.14175								10.9867	13.8467	2.86	1.3986		10.9533	13.6333	2.68	1.49254		10.95	0	13.5567	0	2.6067	1.53451		10.99	0	13.6467	0	2.6567	1.50563	1.50563				2	1.5	2	3	2	3	1.12571	1.43544	1.59572	1.74672	1.88085
11.1967	14.91	3.7133	1.07721								10.93	13.5833	2.6533	1.50756		10.82	13.0767	2.2567	1.7725		10.7233	0	12.65	0	1.9267	2.07609		10.6367	0	12.29	0	1.6533	2.4194	2.4194				2	1.5	2	3	2	4	1.14175	1.3986	1.49254	1.53451	1.50563
11.1767	14.82	3.6433	1.09791								10.9433	13.6467	2.7034	1.47962		10.8467	13.1867	2.34	1.7094		10.76	0	12.79	0	2.03	1.97044		10.6833	0	12.4533	0	1.77	2.25989	2.25989				2	1.5	2	3	3	1.5	1.07721	1.50756	1.7725	2.07609	2.4194
11.1567	14.71	3.5533	1.12571								10.9667	13.7533	2.7866	1.43544		10.9	13.4067	2.5067	1.59572		10.8467	0	13.1367	0	2.29	1.74672		10.81	0	12.9367	0	2.1267	1.88085	1.88085				2	1.5	2	3	3	2	1.09791	1.47962	1.7094	1.97044	2.25989
11.1433	14.6467	3.5034	1.14175								10.9867	13.8467	2.86	1.3986		10.9533	13.6333	2.68	1.49254		10.95	0	13.5567	0	2.6067	1.53451		10.99	0	13.6467	0	2.6567	1.50563	1.50563				2	1.5	2	3	3	3	1.12571	1.43544	1.59572	1.74672	1.88085
11.1967	14.91	3.7133	1.07721								10.93	13.5833	2.6533	1.50756		10.82	13.0767	2.2567	1.7725		10.7233	0	12.65	0	1.9267	2.07609		10.6367	0	12.29	0	1.6533	2.4194	2.4194				2	1.5	2	3	3	4	1.14175	1.3986	1.49254	1.53451	1.50563
11.1767	14.82	3.6433	1.09791								10.9433	13.6467	2.7034	1.47962		10.8467	13.1867	2.34	1.7094		10.76	0	12.7933	0	2.0333	1.96725		10.6833	0	12.4533	0	1.77	2.25989	2.25989				2	1.5	2	3	4	1.5	1.07721	1.50756	1.7725	2.07609	2.4194
11.1567	14.71	3.5533	1.12571								10.9667	13.7533	2.7866	1.43544		10.9	13.4067	2.5067	1.59572		10.8467	0	13.1367	0	2.29	1.74672		10.81	0	12.9367	0	2.1267	1.88085	1.88085				2	1.5	2	3	4	2	1.09791	1.47962	1.7094	1.96725	2.25989
11.1433	14.6467	3.5034	1.14175								10.9867	13.8467	2.86	1.3986		10.9533	13.6333	2.68	1.49254		10.95	0	13.5567	0	2.6067	1.53451		10.9933	0	13.6467	0	2.6534	1.5075	1.5075				2	1.5	2	3	4	3	1.12571	1.43544	1.59572	1.74672	1.88085
11.2267	15.0567	3.83	1.04439								10.91	13.4933	2.5833	1.54841		10.79	12.9333	2.1433	1.86628		10.6833	0	12.4733	0	1.79	2.23464		10.59	0	12.0967	0	1.5067	2.65481	2.65481				2	1.5	2	3	4	4	1.14175	1.3986	1.49254	1.53451	1.5075
11.2067	14.9567	3.75	1.06667								10.9233	13.55	2.6267	1.52282		10.8133	13.0267	2.2134	1.80717		10.7133	0	12.59	0	1.8767	2.1314		10.6267	0	12.2267	0	1.6	2.5	2.5				2	1.5	2	4	1.5	1.5	1.04439	1.54841	1.86628	2.23464	2.65481
11.1833	14.84	3.6567	1.09388								10.9467	13.6533	2.7066	1.47787		10.86	13.22	2.36	1.69492		10.7867	0	12.8767	0	2.09	1.91388		10.73	0	12.6067	0	1.8767	2.1314	2.1314				2	1.5	2	4	1.5	2	1.06667	1.52282	1.80717	2.1314	2.5
11.17	14.7733	3.6033	1.11009								10.9667	13.7367	2.77	1.44404		10.9067	13.42	2.5133	1.59153		10.8733	0	13.22	0	2.3467	1.70452		10.88	0	13.1567	0	2.2767	1.75693	1.75693				2	1.5	2	4	1.5	3	1.09388	1.47787	1.69492	1.91388	2.1314
11.2267	15.0567	3.83	1.04439								10.91	13.4933	2.5833	1.54841		10.79	12.9333	2.1433	1.86628		10.6833	0	12.4733	0	1.79	2.23464		10.59	0	12.0967	0	1.5067	2.65481	2.65481				2	1.5	2	4	1.5	4	1.11009	1.44404	1.59153	1.70452	1.75693
11.2067	14.9567	3.75	1.06667								10.9233	13.55	2.6267	1.52282		10.8133	13.0267	2.2134	1.80717		10.7133	0	12.59	0	1.8767	2.1314		10.6267	0	12.2267	0	1.6	2.5	2.5				2	1.5	2	4	2	1.5	1.04439	1.54841	1.86628	2.23464	2.65481
11.1833	14.84	3.6567	1.09388								10.9467	13.6533	2.7066	1.47787		10.86	13.22	2.36	1.69492		10.7867	0	12.8767	0	2.09	1.91388		10.73	0	12.6067	0	1.8767	2.1314	2.1314				2	1.5	2	4	2	2	1.06667	1.52282	1.80717	2.1314	2.5
11.17	14.7733	3.6033	1.11009								10.9667	13.7367	2.77	1.44404		10.9067	13.42	2.5133	1.59153		10.8733	0	13.22	0	2.3467	1.70452		10.88	0	13.1567	0	2.2767	1.75693	1.75693				2	1.5	2	4	2	3	1.09388	1.47787	1.69492	1.91388	2.1314
11.2267	15.0567	3.83	1.04439								10.91	13.4933	2.5833	1.54841		10.79	12.9333	2.1433	1.86628		10.6833	0	12.4733	0	1.79	2.23464		10.59	0	12.0967	0	1.5067	2.65481	2.65481				2	1.5	2	4	2	4	1.11009	1.44404	1.59153	1.70452	1.75693
11.2067	14.9567	3.75	1.06667								10.9233	13.55	2.6267	1.52282		10.8133	13.0267	2.2134	1.80717		10.7133	0	12.59	0	1.8767	2.1314		10.6267	0	12.2267	0	1.6	2.5	2.5				2	1.5	2	4	3	1.5	1.04439	1.54841	1.86628	2.23464	2.65481
11.1833	14.84	3.6567	1.09388								10.9467	13.6533	2.7066	1.47787		10.86	13.22	2.36	1.69492		10.7867	0	12.8767	0	2.09	1.91388		10.73	0	12.6067	0	1.8767	2.1314	2.1314				2	1.5	2	4	3	2	1.06667	1.52282	1.80717	2.1314	2.5
11.17	14.7733	3.6033	1.11009								10.9667	13.7367	2.77	1.44404		10.9067	13.42	2.5133	1.59153		10.8733	0	13.22	0	2.3467	1.70452		10.88	0	13.1567	0	2.2767	1.75693	1.75693				2	1.5	2	4	3	3	1.09388	1.47787	1.69492	1.91388	2.1314
11.2267	15.0567	3.83	1.04439								10.91	13.4933	2.5833	1.54841		10.79	12.9333	2.1433	1.86628		10.6833	0	12.4733	0	1.79	2.23464		10.59	0	12.0967	0	1.5067	2.65481	2.65481				2	1.5	2	4	3	4	1.11009	1.44404	1.59153	1.70452	1.75693
11.2067	14.9567	3.75	1.06667								10.9233	13.55	2.6267	1.52282		10.8133	13.0267	2.2134	1.80717		10.7133	0	12.59	0	1.8767	2.1314		10.6267	0	12.2267	0	1.6	2.5	2.5				2	1.5	2	4	4	1.5	1.04439	1.54841	1.86628	2.23464	2.65481
11.1833	14.84	3.6567	1.09388								10.9467	13.6533	2.7066	1.47787		10.86	13.22	2.36	1.69492		10.7867	0	12.8767	0	2.09	1.91388		10.73	0	12.6067	0	1.8767	2.1314	2.1314				2	1.5	2	4	4	2	1.06667	1.52282	1.80717	2.1314	2.5
11.17	14.7733	3.6033	1.11009								10.9667	13.7367	2.77	1.44404		10.9067	13.42	2.5133	1.59153		10.8733	0	13.22	0	2.3467	1.70452		10.88	0	13.1567	0	2.2767	1.75693	1.75693				2	1.5	2	4	4	3	1.09388	1.47787	1.69492	1.91388	2.1314
11.1333	14.59	3.4567	1.15717								10.9767	13.82	2.8433	1.40682		10.91	13.49	2.58	1.55039		10.8467	0	13.1933	0	2.3466	1.70459		10.7867	0	12.9233	0	2.1366	1.87213	1.87213				2	1.5	2	4	4	4	1.11009	1.44404	1.59153	1.70452	1.75693
11.1167	14.5133	3.3966	1.17765								10.9933	13.8933	2.9	1.37931		10.9433	13.6433	2.7	1.48148		10.9	0	13.4233	0	2.5233	1.58523		10.8633	0	13.24	0	2.3767	1.68301	1.68301				2	1.5	3	1.5	1.5	1.5	1.15717	1.40682	1.55039	1.70459	1.87213
11.1	14.4233	3.3233	1.20362								11.0233	14.0233	3	1.33333		11.0133	13.9567	2.9434	1.35897		11.0333	0	14.0067	0	2.9734	1.34526		11.0933	0	14.2133	0	3.12	1.28205	1.28205				2	1.5	3	1.5	1.5	2	1.17765	1.37931	1.48148	1.58523	1.68301
11.0867	14.37	3.2833	1.21829								11.0467	14.1333	3.0866	1.29592		11.0867	14.28	3.1933	1.25262		11.2	0	14.74	0	3.54	1.12994		11.44	0	15.7433	0	4.3033	0.929519	0.929519				2	1.5	3	1.5	1.5	3	1.20362	1.33333	1.35897	1.34526	1.28205
11.1333	14.59	3.4567	1.15717								10.9767	13.82	2.8433	1.40682		10.91	13.49	2.58	1.55039		10.8467	0	13.1933	0	2.3466	1.70459		10.7867	0	12.9233	0	2.1366	1.87213	1.87213				2	1.5	3	1.5	1.5	4	1.21829	1.29592	1.25262	1.12994	0.929519
11.1167	14.5133	3.3966	1.17765								10.9933	13.8933	2.9	1.37931		10.9433	13.6433	2.7	1.48148		10.9	0	13.4233	0	2.5233	1.58523		10.8633	0	13.24	0	2.3767	1.68301	1.68301				2	1.5	3	1.5	2	1.5	1.15717	1.40682	1.55039	1.70459	1.87213
11.1	14.4233	3.3233	1.20362								11.0233	14.0233	3	1.33333		11.0133	13.9567	2.9434	1.35897		11.0333	0	14.0067	0	2.9734	1.34526		11.0933	0	14.2133	0	3.12	1.28205	1.28205				2	1.5	3	1.5	2	2	1.17765	1.37931	1.48148	1.58523	1.68301
11.0867	14.37	3.2833	1.21829								11.0467	14.1333	3.0866	1.29592		11.0867	14.28	3.1933	1.25262		11.2	0	14.74	0	3.54	1.12994		11.44	0	15.7467	0	4.3067	0.928785	0.928785				2	1.5	3	1.5	2	3	1.20362	1.33333	1.35897	1.34526	1.28205
11.1333	14.59	3.4567	1.15717								10.9767	13.82	2.8433	1.40682		10.91	13.49	2.58	1.55039		10.8467	0	13.1933	0	2.3466	1.70459		10.7867	0	12.9267	0	2.14	1.86916	1.86916				2	1.5	3	1.5	2	4	1.21829	1.29592	1.25262	1.12994	0.928785
11.1167	14.5133	3.3966	1.17765								10.9933	13.8933	2.9	1.37931		10.9433	13.6433	2.7	1.48148		10.9	0	13.4233	0	2.5233	1.58523		10.8633	0	13.24	0	2.3767	1.68301	1.68301				2	1.5	3	1.5	3	1.5	1.15717	1.40682	1.55039	1.70459	1.86916
11.1	14.4233	3.3233	1.20362								11.0233	14.0233	3	1.33333		11.0133	13.9567	2.9434	1.35897		11.0333	0	14.0067	0	2.9734	1.34526		11.0933	0	14.2167	0	3.1234	1.28066	1.28066				2	1.5	3	1.5	3	2	1.17765	1.37931	1.48148	1.58523	1.68301
11.0867	14.37	3.2833	1.21829								11.0467	14.1333	3.0866	1.29592		11.0867	14.28	3.1933	1.25262		11.2	0	14.7433	0	3.5433	1.12889		11.44	0	15.7467	0	4.3067	0.928785	0.928785				2	1.5	3	1.5	3	3	1.20362	1.33333	1.35897	1.34526	1.28066
11.1333	14.59	3.4567	1.15717								10.9767	13.82	2.8433	1.40682		10.91	13.49	2.58	1.55039		10.8467	0	13.1933	0	2.3466	1.70459		10.7867	0	12.9267	0	2.14	1.86916	1.86916				2	1.5	3	1.5	3	4	1.21829	1.29592	1.25262	1.12889	0.928785
11.1167	14.5133	3.3966	1.17765								10.9933	13.8933	2.9	1.37931		10.9433	13.6433	2.7	1.48148		10.9	0	13.4233	0	2.5233	1.58523		10.8633	0	13.24	0	2.3767	1.68301	1.68301				2	1.5	3	1.5	4	1.5	1.15717	1.40682	1.55039	1.70459	1.86916
11.1	14.4233	3.3233	1.20362								11.0233	14.0233	3	1.33333		11.0133	13.9567	2.9434	1.35897		11.0333	0	14.0067	0	2.9734	1.34526		11.0933	0	14.2167	0	3.1234	1.28066	1.28066				2	1.5	3	1.5	4	2	1.17765	1.37931	1.48148	1.58523	1.68301
11.0867	14.37	3.2833	1.21829								11.0467	14.1333	3.0866	1.29592		11.0867	14.28	3.1933	1.25262		11.2	0	14.7433	0	3.5433	1.12889		11.44	0	15.7467	0	4.3067	0.928785	0.928785				2	1.5	3	1.5	4	3	1.20362	1.33333	1.35897	1.34526	1.28066
11.1567	14.7167	3.56	1.1236								10.9567	13.7167	2.76	1.44928		10.8733	13.31	2.4367	1.64156		10.7933	0	12.95	0	2.1567	1.85469		10.72	0	12.6333	0	1.9133	2.09063	2.09063				2	1.5	3	1.5	4	4	1.21829	1.29592	1.25262	1.12889	0.928785
11.14	14.6333	3.4933	1.14505								10.9733	13.79	2.8167	1.4201		10.9033	13.44	2.5367	1.57685		10.84	0	13.1367	0	2.2967	1.74163		10.78	0	12.87	0	2.09	1.91388	1.91388				2	1.5	3	2	1.5	1.5	1.1236	1.44928	1.64156	1.85469	2.09063
11.1233	14.5367	3.4134	1.17185								11	13.91	2.91	1.37457		10.9633	13.7133	2.75	1.45455		10.95	0	13.6	0	2.65	1.50943		10.9567	0	13.59	0	2.6333	1.51901	1.51901				2	1.5	3	2	1.5	2	1.14505	1.4201	1.57685	1.74163	1.91388
11.11	14.48	3.37	1.18694								11.02	14.01	2.99	1.33779		11.0267	13.99	2.9633	1.34985		11.0833	0	14.18	0	3.0967	1.2917		11.2167	0	14.6733	0	3.4566	1.15721	1.15721				2	1.5	3	2	1.5	3	1.17185	1.37457	1.45455	1.50943	1.51901
11.1567	14.7167	3.56	1.1236								10.9567	13.7167	2.76	1.44928		10.8733	13.31	2.4367	1.64156		10.7933	0	12.95	0	2.1567	1.85469		10.72	0	12.6333	0	1.9133	2.09063	2.09063				2	1.5	3	2	1.5	4	1.18694	1.33779	1.34985	1.2917	1.15721
11.14	14.6333	3.4933	1.14505								10.9733	13.79	2.8167	1.4201		10.9033	13.44	2.5367	1.57685		10.84	0	13.1367	0	2.2967	1.74163		10.78	0	12.87	0	2.09	1.91388	1.91388				2	1.5	3	2	2	1.5	1.1236	1.44928	1.64156	1.85469	2.09063
11.1233	14.5367	3.4134	1.17185								11	13.91	2.91	1.37457		10.9633	13.7133	2.75	1.45455		10.95	0	13.6033	0	2.6533	1.50756		10.9567	0	13.59	0	2.6333	1.51901	1.51901				2	1.5	3	2	2	2	1.14505	1.4201	1.57685	1.74163	1.91388
11.11	14.48	3.37	1.18694								11.02	14.01	2.99	1.33779		11.0267	13.99	2.9633	1.34985		11.0833	0	14.18	0	3.0967	1.2917		11.2167	0	14.6767	0	3.46	1.15607	1.15607				2	1.5	3	2	2	3	1.17185	1.37457	1.45455	1.50756	1.51901
11.1567	14.7167	3.56	1.1236								10.9567	13.7167	2.76	1.44928		10.8733	13.31	2.4367	1.64156		10.7933	0	12.95	0	2.1567	1.85469		10.72	0	12.6333	0	1.9133	2.09063	2.09063				2	1.5	3	2	2	4	1.18694	1.33779	1.34985	1.2917	1.15607
11.14	14.6333	3.4933	1.14505								10.9733	13.79	2.8167	1.4201		10.9033	13.4433	2.54	1.5748		10.84	0	13.1367	0	2.2967	1.74163		10.78	0	12.87	0	2.09	1.91388	1.91388				2	1.5	3	2	3	1.5	1.1236	1.44928	1.64156	1.85469	2.09063
11.1233	14.5367	3.4134	1.17185								11	13.91	2.91	1.37457		10.9633	13.7133	2.75	1.45455		10.95	0	13.6033	0	2.6533	1.50756		10.9567	0	13.59	0	2.6333	1.51901	1.51901				2	1.5	3	2	3	2	1.14505	1.4201	1.5748	1.74163	1.91388
11.11	14.48	3.37	1.18694								11.02	14.01	2.99	1.33779		11.0267	13.99	2.9633	1.34985		11.0833	0	14.18	0	3.0967	1.2917		11.2167	0	14.6767	0	3.46	1.15607	1.15607				2	1.5	3	2	3	3	1.17185	1.37457	1.45455	1.50756	1.51901
11.1567	14.7167	3.56	1.1236								10.9567	13.7167	2.76	1.44928		10.8733	13.31	2.4367	1.64156		10.7933	0	12.95	0	2.1567	1.85469		10.72	0	12.6333	0	1.9133	2.09063	2.09063				2	1.5	3	2	3	4	1.18694	1.33779	1.34985	1.2917	1.15607
11.14	14.6333	3.4933	1.14505								10.9733	13.79	2.8167	1.4201		10.9033	13.4433	2.54	1.5748		10.84	0	13.1367	0	2.2967	1.74163		10.78	0	12.8733	0	2.0933	1.91086	1.91086				2	1.5	3	2	4	1.5	1.1236	1.44928	1.64156	1.85469	2.09063
11.1233	14.5367	3.4134	1.17185								11	13.91	2.91	1.37457		10.9633	13.7133	2.75	1.45455		10.95	0	13.6033	0	2.6533	1.50756		10.9567	0	13.59	0	2.6333	1.51901	1.51901				2	1.5	3	2	4	2	1.14505	1.4201	1.5748	1.74163	1.91086
11.11	14.48	3.37	1.18694								11.02	14.01	2.99	1.33779		11.0267	13.99	2.9633	1.34985		11.0833	0	14.18	0	3.0967	1.2917		11.2167	0	14.6767	0	3.46	1.15607	1.15607				2	1.5	3	2	4	3	1.17185	1.37457	1.45455	1.50756	1.51901
11.1967	14.9067	3.71	1.07817								10.93	13.5833	2.6533	1.50756		10.8233	13.0833	2.26	1.76991		10.7267	0	12.6567	0	1.93	2.07254		10.64	0	12.3	0	1.66	2.40964	2.40964				2	1.5	3	2	4	4	1.18694	1.33779	1.34985	1.2917	1.15607
11.1767	14.8167	3.64	1.0989								10.9433	13.6467	2.7034	1.47962		10.85	13.19	2.34	1.7094		10.7633	0	12.8	0	2.0367	1.96396		10.6833	0	12.4633	0	1.78	2.24719	2.24719				2	1.5	3	3	1.5	1.5	1.07817	1.50756	1.76991	2.07254	2.40964
11.1567	14.71	3.5533	1.12571								10.9667	13.7567	2.79	1.43369		10.9	13.4133	2.5133	1.59153		10.85	0	13.1467	0	2.2967	1.74163		10.8133	0	12.9567	0	2.1434	1.86619	1.86619				2	1.5	3	3	1.5	2	1.0989	1.47962	1.7094	1.96396	2.24719
11.1433	14.6467	3.5034	1.14175								10.99	13.8467	2.8567	1.40022		10.9533	13.64	2.6867	1.48882		10.9533	0	13.5733	0	2.62	1.52672		11	0	13.6767	0	2.6767	1.49438	1.49438				2	1.5	3	3	1.5	3	1.12571	1.43369	1.59153	1.74163	1.86619
11.1967	14.9067	3.71	1.07817								10.93	13.5833	2.6533	1.50756		10.8233	13.0833	2.26	1.76991		10.7267	0	12.6567	0	1.93	2.07254		10.64	0	12.3	0	1.66	2.40964	2.40964				2	1.5	3	3	1.5	4	1.14175	1.40022	1.48882	1.52672	1.49438
11.1767	14.8167	3.64	1.0989								10.9433	13.6467	2.7034	1.47962		10.85	13.19	2.34	1.7094		10.7633	0	12.8	0	2.0367	1.96396		10.6833	0	12.4633	0	1.78	2.24719	2.24719				2	1.5	3	3	2	1.5	1.07817	1.50756	1.76991	2.07254	2.40964
11.1567	14.71	3.5533	1.12571								10.9667	13.7567	2.79	1.43369		10.9	13.4133	2.5133	1.59153		10.85	0	13.1467	0	2.2967	1.74163		10.8133	0	12.9567	0	2.1434	1.86619	1.86619				2	1.5	3	3	2	2	1.0989	1.47962	1.7094	1.96396	2.24719
11.1433	14.6467	3.5034	1.14175								10.99	13.8467	2.8567	1.40022		10.9533	13.64	2.6867	1.48882		10.9533	0	13.5733	0	2.62	1.52672		11	0	13.6767	0	2.6767	1.49438	1.49438				2	1.5	3	3	2	3	1.12571	1.43369	1.59153	1.74163	1.86619
11.1967	14.9067	3.71	1.07817								10.93	13.5833	2.6533	1.50756		10.8233	13.0833	2.26	1.76991		10.7267	0	12.6567	0	1.93	2.07254		10.64	0	12.3	0	1.66	2.40964	2.40964				2	1.5	3	3	2	4	1.14175	1.40022	1.48882	1.52672	1.49438
11.1767	14.8167	3.64	1.0989								10.9433	13.6467	2.7034	1.47962		10.85	13.19	2.34	1.7094		10.7633	0	12.8	0	2.0367	1.96396		10.6867	0	12.4667	0	1.78	2.24719	2.24719				2	1.5	3	3	3	1.5	1.07817	1.50756	1.76991	2.07254	2.40964
11.1567	14.71	3.5533	1.12571								10.9667	13.7567	2.79	1.43369		10.9	13.4133	2.5133	1.59153		10.85	0	13.1467	0	2.2967	1.74163		10.8133	0	12.9567	0	2.1434	1.86619	1.86619				2	1.5	3	3	3	2	1.0989	1.47962	1.7094	1.96396	2.24719
11.1433	14.6467	3.5034	1.14175								10.99	13.85	2.86	1.3986		10.9533	13.64	2.6867	1.48882		10.9533	0	13.5733	0	2.62	1.52672		11	0	13.6767	0	2.6767	1.49438	1.49438				2	1.5	3	3	3	3	1.12571	1.43369	1.59153	1.74163	1.86619
11.1967	14.9067	3.71	1.07817								10.93	13.5833	2.6533	1.50756		10.8233	13.0833	2.26	1.76991		10.7267	0	12.6567	0	1.93	2.07254		10.64	0	12.3	0	1.66	2.40964	2.40964				2	1.5	3	3	3	4	1.14175	1.3986	1.48882	1.52672	1.49438
11.1767	14.8167	3.64	1.0989								10.9433	13.6467	2.7034	1.47962		10.85	13.19	2.34	1.7094		10.7633	0	12.8	0	2.0367	1.96396		10.6867	0	12.4667	0	1.78	2.24719	2.24719				2	1.5	3	3	4	1.5	1.07817	1.50756	1.76991	2.07254	2.40964
11.1567	14.71	3.5533	1.12571								10.9667	13.7567	2.79	1.43369		10.9	13.4133	2.5133	1.59153		10.85	0	13.1467	0	2.2967	1.74163		10.8133	0	12.9567	0	2.1434	1.86619	1.86619				2	1.5	3	3	4	2	1.0989	1.47962	1.7094	1.96396	2.24719
11.1433	14.6467	3.5034	1.14175								10.99	13.85	2.86	1.3986		10.9533	13.64	2.6867	1.48882		10.9533	0	13.5733	0	2.62	1.52672		11	0	13.6767	0	2.6767	1.49438	1.49438				2	1.5	3	3	4	3	1.12571	1.43369	1.59153	1.74163	1.86619
11.2233	15.0533	3.83	1.04439								10.91	13.4933	2.5833	1.54841		10.79	12.9367	2.1467	1.86333		10.6833	0	12.48	0	1.7967	2.2263		10.5767	16.33	12.0867	17.84	1.51	2.64901	-1				2	1.5	3	3	4	4	1.14175	1.3986	1.48882	1.52672	1.49438
11.2033	14.9533	3.75	1.06667								10.9233	13.5533	2.63	1.52091		10.8133	13.0333	2.22	1.8018		10.7133	0	12.5967	0	1.8834	2.12382		10.61	16.4033	12.2167	18.0067	1.6067	2.48957	-1				2	1.5	3	4	1.5	1.5	1.04439	1.54841	1.86333	2.2263	-1
11.1833	14.8367	3.6534	1.09487								10.9467	13.6533	2.7066	1.47787		10.86	13.2267	2.3667	1.69012		10.7867	0	12.8833	0	2.0966	1.90785		10.71	16.6367	12.5967	18.52	1.8867	2.1201	-1				2	1.5	3	4	1.5	2	1.06667	1.52091	1.8018	2.12382	-1
11.17	14.77	3.6	1.11111								10.9667	13.74	2.7733	1.44233		10.9067	13.4233	2.5166	1.58945		10.8767	0	13.2333	0	2.3566	1.69736		10.8833	0	13.1767	0	2.2934	1.74414	1.74414				2	1.5	3	4	1.5	3	1.09487	1.47787	1.69012	1.90785	-1
11.2233	15.0533	3.83	1.04439								10.91	13.4933	2.5833	1.54841		10.79	12.9367	2.1467	1.86333		10.6833	0	12.48	0	1.7967	2.2263		10.5933	0	12.1033	0	1.51	2.64901	2.64901				2	1.5	3	4	1.5	4	1.11111	1.44233	1.58945	1.69736	1.74414
11.2033	14.9533	3.75	1.06667								10.9233	13.5533	2.63	1.52091		10.8133	13.0333	2.22	1.8018		10.7133	0	12.5967	0	1.8834	2.12382		10.63	0	12.2333	0	1.6033	2.49485	2.49485				2	1.5	3	4	2	1.5	1.04439	1.54841	1.86333	2.2263	2.64901
11.1833	14.8367	3.6534	1.09487								10.9467	13.6533	2.7066	1.47787		10.86	13.2267	2.3667	1.69012		10.7867	0	12.8833	0	2.0966	1.90785		10.7333	0	12.62	0	1.8867	2.1201	2.1201				2	1.5	3	4	2	2	1.06667	1.52091	1.8018	2.12382	2.49485
11.17	14.77	3.6	1.11111								10.9667	13.74	2.7733	1.44233		10.9067	13.4233	2.5166	1.58945		10.8767	0	13.2333	0	2.3566	1.69736		10.8833	0	13.1767	0	2.2934	1.74414	1.74414				2	1.5	3	4	2	3	1.09487	1.47787	1.69012	1.90785	2.1201
11.2233	15.0533	3.83	1.04439								10.91	13.4933	2.5833	1.54841		10.79	12.9367	2.1467	1.86333		10.6833	0	12.48	0	1.7967	2.2263		10.5933	0	12.1033	0	1.51	2.64901	2.64901				2	1.5	3	4	2	4	1.11111	1.44233	1.58945	1.69736	1.74414
11.2033	14.9533	3.75	1.06667								10.9233	13.5533	2.63	1.52091		10.8133	13.0333	2.22	1.8018		10.7133	0	12.5967	0	1.8834	2.12382		10.63	0	12.2333	0	1.6033	2.49485	2.49485				2	1.5	3	4	3	1.5	1.04439	1.54841	1.86333	2.2263	2.64901
11.1833	14.8367	3.6534	1.09487								10.9467	13.6533	2.7066	1.47787		10.86	13.2267	2.3667	1.69012		10.7867	0	12.8833	0	2.0966	1.90785		10.7333	0	12.62	0	1.8867	2.1201	2.1201				2	1.5	3	4	3	2	1.06667	1.52091	1.8018	2.12382	2.49485
11.17	14.77	3.6	1.11111								10.9667	13.74	2.7733	1.44233		10.9067	13.4267	2.52	1.5873		10.8767	0	13.2333	0	2.3566	1.69736		10.8833	0	13.1767	0	2.2934	1.74414	1.74414				2	1.5	3	4	3	3	1.09487	1.47787	1.69012	1.90785	2.1201
11.2233	15.0533	3.83	1.04439								10.91	13.4933	2.5833	1.54841		10.79	12.9367	2.1467	1.86333		10.6833	0	12.48	0	1.7967	2.2263		10.5933	0	12.1033	0	1.51	2.64901	2.64901				2	1.5	3	4	3	4	1.11111	1.44233	1.5873	1.69736	1.74414
11.2033	14.9533	3.75	1.06667								10.9233	13.5533	2.63	1.52091		10.8133	13.0333	2.22	1.8018		10.7133	0	12.5967	0	1.8834	2.12382		10.63	0	12.2333	0	1.6033	2.49485	2.49485				2	1.5	3	4	4	1.5	1.04439	1.54841	1.86333	2.2263	2.64901
11.1833	14.8367	3.6534	1.09487								10.9467	13.6533	2.7066	1.47787		10.86	13.2267	2.3667	1.69012		10.79	0	12.8833	0	2.0933	1.91086		10.7333	0	12.62	0	1.8867	2.1201	2.1201				2	1.5	3	4	4	2	1.06667	1.52091	1.8018	2.12382	2.49485
11.17	14.77	3.6	1.11111								10.9667	13.74	2.7733	1.44233		10.9067	13.4267	2.52	1.5873		10.8767	0	13.2333	0	2.3566	1.69736		10.8833	0	13.1767	0	2.2934	1.74414	1.74414				2	1.5	3	4	4	3	1.09487	1.47787	1.69012	1.91086	2.1201
11.1333	14.5867	3.4534	1.15828								10.98	13.82	2.84	1.40845		10.9133	13.4967	2.5834	1.54835		10.85	0	13.2067	0	2.3567	1.69729		10.7933	0	12.9533	0	2.16	1.85185	1.85185				2	1.5	3	4	4	4	1.11111	1.44233	1.5873	1.69736	1.74414
11.1167	14.51	3.3933	1.17879								10.9967	13.8967	2.9	1.37931		10.9467	13.65	2.7033	1.47967		10.9067	0	13.4433	0	2.5366	1.57691		10.8733	0	13.28	0	2.4067	1.66203	1.66203				2	1.5	4	1.5	1.5	1.5	1.15828	1.40845	1.54835	1.69729	1.85185
11.1	14.42	3.32	1.20482								11.0233	14.0267	3.0034	1.33182		11.0167	13.9667	2.95	1.35593		11.04	0	14.0367	0	2.9967	1.3348		11.11	0	14.3	0	3.19	1.25392	1.25392				2	1.5	4	1.5	1.5	2	1.17879	1.37931	1.47967	1.57691	1.66203
11.0867	14.3667	3.28	1.21951								11.0467	14.1367	3.09	1.2945		11.09	14.2933	3.2033	1.24871		11.21	0	14.79	0	3.58	1.11732		11.4767	0	15.9333	0	4.4566	0.897545	0.897545				2	1.5	4	1.5	1.5	3	1.20482	1.33182	1.35593	1.3348	1.25392
11.1333	14.5867	3.4534	1.15828								10.98	13.82	2.84	1.40845		10.9133	13.4967	2.5834	1.54835		10.85	0	13.2067	0	2.3567	1.69729		10.7933	0	12.9533	0	2.16	1.85185	1.85185				2	1.5	4	1.5	1.5	4	1.21951	1.2945	1.24871	1.11732	0.897545
11.1167	14.51	3.3933	1.17879								10.9967	13.8967	2.9	1.37931		10.9467	13.65	2.7033	1.47967		10.9067	0	13.4433	0	2.5366	1.57691		10.8733	0	13.28	0	2.4067	1.66203	1.66203				2	1.5	4	1.5	2	1.5	1.15828	1.40845	1.54835	1.69729	1.85185
11.1	14.42	3.32	1.20482								11.0233	14.0267	3.0034	1.33182		11.0167	13.9667	2.95	1.35593		11.04	0	14.0367	0	2.9967	1.3348		11.11	0	14.3033	0	3.1933	1.25262	1.25262				2	1.5	4	1.5	2	2	1.17879	1.37931	1.47967	1.57691	1.66203
11.0867	14.3667	3.28	1.21951								11.0467	14.1367	3.09	1.2945		11.09	14.2933	3.2033	1.24871		11.21	0	14.79	0	3.58	1.11732		11.4767	0	15.9333	0	4.4566	0.897545	0.897545				2	1.5	4	1.5	2	3	1.20482	1.33182	1.35593	1.3348	1.25262
11.1333	14.5867	3.4534	1.15828								10.98	13.82	2.84	1.40845		10.9133	13.4967	2.5834	1.54835		10.85	0	13.2067	0	2.3567	1.69729		10.7933	0	12.9567	0	2.1634	1.84894	1.84894				2	1.5	4	1.5	2	4	1.21951	1.2945	1.24871	1.11732	0.897545
11.1167	14.51	3.3933	1.17879								10.9967	13.8967	2.9	1.37931		10.9467	13.65	2.7033	1.47967		10.9067	0	13.4433	0	2.5366	1.57691		10.8733	0	13.2833	0	2.41	1.65975	1.65975				2	1.5	4	1.5	3	1.5	1.15828	1.40845	1.54835	1.69729	1.84894
11.1	14.42	3.32	1.20482								11.0233	14.0267	3.0034	1.33182		11.0167	13.9667	2.95	1.35593		11.04	0	14.0367	0	2.9967	1.3348		11.11	0	14.3033	0	3.1933	1.25262	1.25262				2	1.5	4	1.5	3	2	1.17879	1.37931	1.47967	1.57691	1.65975
11.0867	14.3667	3.28	1.21951								11.0467	14.1367	3.09	1.2945		11.09	14.2933	3.2033	1.24871		11.21	0	14.79	0	3.58	1.11732		11.4767	0	15.9367	0	4.46	0.896861	0.896861				2	1.5	4	1.5	3	3	1.20482	1.33182	1.35593	1.3348	1.25262
11.1333	14.5867	3.4534	1.15828								10.98	13.82	2.84	1.40845		10.9133	13.4967	2.5834	1.54835		10.85	0	13.21	0	2.36	1.69492		10.7967	0	12.9567	0	2.16	1.85185	1.85185				2	1.5	4	1.5	3	4	1.21951	1.2945	1.24871	1.11732	0.896861
11.1167	14.51	3.3933	1.17879								10.9967	13.8967	2.9	1.37931		10.9467	13.65	2.7033	1.47967		10.9067	0	13.4433	0	2.5366	1.57691		10.8733	0	13.2833	0	2.41	1.65975	1.65975				2	1.5	4	1.5	4	1.5	1.15828	1.40845	1.54835	1.69492	1.85185
11.1	14.42	3.32	1.20482								11.0233	14.0267	3.0034	1.33182		11.0167	13.9667	2.95	1.35593		11.04	0	14.0367	0	2.9967	1.3348		11.11	0	14.3033	0	3.1933	1.25262	1.25262				2	1.5	4	1.5	4	2	1.17879	1.37931	1.47967	1.57691	1.65975
11.0867	14.3667	3.28	1.21951								11.0467	14.1367	3.09	1.2945		11.09	14.2933	3.2033	1.24871		11.21	0	14.79	0	3.58	1.11732		11.4767	0	15.9367	0	4.46	0.896861	0.896861				2	1.5	4	1.5	4	3	1.20482	1.33182	1.35593	1.3348	1.25262
11.1567	14.7167	3.56	1.1236								10.9567	13.72	2.7633	1.44754		10.8733	13.3167	2.4434	1.63706		10.7967	0	12.96	0	2.1633	1.84903		10.7267	0	12.6533	0	1.9266	2.0762	2.0762				2	1.5	4	1.5	4	4	1.21951	1.2945	1.24871	1.11732	0.896861
11.14	14.6333	3.4933	1.14505								10.9733	13.79	2.8167	1.4201		10.9033	13.45	2.5467	1.57066		10.8433	0	13.15	0	2.3067	1.73408		10.7867	0	12.8967	0	2.11	1.89573	1.89573				2	1.5	4	2	1.5	1.5	1.1236	1.44754	1.63706	1.84903	2.0762
11.1233	14.5367	3.4134	1.17185								11	13.91	2.91	1.37457		10.9667	13.72	2.7533	1.4528		10.9533	0	13.6233	0	2.67	1.49813		10.97	0	13.64	0	2.67	1.49813	1.49813				2	1.5	4	2	1.5	2	1.14505	1.4201	1.57066	1.73408	1.89573
11.11	14.48	3.37	1.18694								11.0233	14.0133	2.99	1.33779		11.03	14.0033	2.9733	1.34531		11.09	0	14.2133	0	3.1233	1.2807		11.2367	0	14.7733	0	3.5366	1.13103	1.13103				2	1.5	4	2	1.5	3	1.17185	1.37457	1.4528	1.49813	1.49813
11.1567	14.7167	3.56	1.1236								10.9567	13.72	2.7633	1.44754		10.8733	13.3167	2.4434	1.63706		10.7967	0	12.96	0	2.1633	1.84903		10.7267	0	12.6533	0	1.9266	2.0762	2.0762				2	1.5	4	2	1.5	4	1.18694	1.33779	1.34531	1.2807	1.13103
11.14	14.6333	3.4933	1.14505								10.9733	13.79	2.8167	1.4201		10.9033	13.45	2.5467	1.57066		10.8433	0	13.15	0	2.3067	1.73408		10.7867	0	12.8967	0	2.11	1.89573	1.89573				2	1.5	4	2	2	1.5	1.1236	1.44754	1.63706	1.84903	2.0762
11.1233	14.5367	3.4134	1.17185								11	13.91	2.91	1.37457		10.9667	13.72	2.7533	1.4528		10.9533	0	13.6233	0	2.67	1.49813		10.97	0	13.64	0	2.67	1.49813	1.49813				2	1.5	4	2	2	2	1.14505	1.4201	1.57066	1.73408	1.89573
11.11	14.48	3.37	1.18694								11.0233	14.0133	2.99	1.33779		11.03	14.0033	2.9733	1.34531		11.09	0	14.2133	0	3.1233	1.2807		11.2367	0	14.7733	0	3.5366	1.13103	1.13103				2	1.5	4	2	2	3	1.17185	1.37457	1.4528	1.49813	1.49813
11.1567	14.7133	3.5566	1.12467								10.9567	13.72	2.7633	1.44754		10.8733	13.3167	2.4434	1.63706		10.7967	0	12.9633	0	2.1666	1.84621		10.7267	0	12.6533	0	1.9266	2.0762	2.0762				2	1.5	4	2	2	4	1.18694	1.33779	1.34531	1.2807	1.13103
11.14	14.6333	3.4933	1.14505								10.9733	13.79	2.8167	1.4201		10.9033	13.45	2.5467	1.57066		10.8433	0	13.15	0	2.3067	1.73408		10.7867	0	12.8967	0	2.11	1.89573	1.89573				2	1.5	4	2	3	1.5	1.12467	1.44754	1.63706	1.84621	2.0762
11.1233	14.5367	3.4134	1.17185								11	13.91	2.91	1.37457		10.9667	13.72	2.7533	1.4528		10.9533	0	13.6233	0	2.67	1.49813		10.97	0	13.64	0	2.67	1.49813	1.49813				2	1.5	4	2	3	2	1.14505	1.4201	1.57066	1.73408	1.89573
11.11	14.48	3.37	1.18694								11.0233	14.0133	2.99	1.33779		11.03	14.0033	2.9733	1.34531		11.09	0	14.2133	0	3.1233	1.2807		11.2367	0	14.7733	0	3.5366	1.13103	1.13103				2	1.5	4	2	3	3	1.17185	1.37457	1.4528	1.49813	1.49813
11.1567	14.7133	3.5566	1.12467								10.9567	13.72	2.7633	1.44754		10.8733	13.3167	2.4434	1.63706		10.7967	0	12.9633	0	2.1666	1.84621		10.7267	0	12.6533	0	1.9266	2.0762	2.0762				2	1.5	4	2	3	4	1.18694	1.33779	1.34531	1.2807	1.13103
11.14	14.6333	3.4933	1.14505								10.9733	13.79	2.8167	1.4201		10.9033	13.45	2.5467	1.57066		10.8433	0	13.1533	0	2.31	1.7316		10.7867	0	12.9	0	2.1133	1.89277	1.89277				2	1.5	4	2	4	1.5	1.12467	1.44754	1.63706	1.84621	2.0762
11.1233	14.5367	3.4134	1.17185								11	13.91	2.91	1.37457		10.9667	13.72	2.7533	1.4528		10.9533	0	13.6233	0	2.67	1.49813		10.97	0	13.64	0	2.67	1.49813	1.49813				2	1.5	4	2	4	2	1.14505	1.4201	1.57066	1.7316	1.89277
11.11	14.48	3.37	1.18694								11.0233	14.0133	2.99	1.33779		11.03	14.0033	2.9733	1.34531		11.09	0	14.2133	0	3.1233	1.2807		11.2367	0	14.7733	0	3.5366	1.13103	1.13103				2	1.5	4	2	4	3	1.17185	1.37457	1.4528	1.49813	1.49813
11.1967	14.9067	3.71	1.07817								10.93	13.5867	2.6567	1.50563		10.8233	13.0867	2.2634	1.76725		10.7267	0	12.6667	0	1.94	2.06186		10.6433	0	12.31	27.2633	1.6667	2.39995	2.39995				2	1.5	4	2	4	4	1.18694	1.33779	1.34531	1.2807	1.13103
11.1767	14.8133	3.6366	1.09993								10.9433	13.65	2.7067	1.47781		10.85	13.1967	2.3467	1.70452		10.7633	0	12.81	0	2.0467	1.95437		10.69	0	12.48	27.29	1.79	2.23464	2.23464				2	1.5	4	3	1.5	1.5	1.07817	1.50563	1.76725	2.06186	2.39995
11.1567	14.7067	3.55	1.12676								10.97	13.76	2.79	1.43369		10.9033	13.42	2.5167	1.58938		10.8533	0	13.16	0	2.3067	1.73408		10.7967	26.1133	12.9567	24.0933	2.16	1.85185	-1				2	1.5	4	3	1.5	2	1.09993	1.47781	1.70452	1.95437	2.23464
11.1433	14.6433	3.5	1.14286								10.99	13.85	2.86	1.3986		10.9567	13.65	2.6933	1.48517		10.9567	0	13.5933	0	2.6366	1.51711		10.9767	23.28	13.69	25.8233	2.7133	1.47422	-1				2	1.5	4	3	1.5	3	1.12676	1.43369	1.58938	1.73408	-1
11.1967	14.9067	3.71	1.07817								10.93	13.5867	2.6567	1.50563		10.8233	13.0867	2.2634	1.76725		10.7267	0	12.6667	0	1.94	2.06186		10.6433	0	12.31	0	1.6667	2.39995	2.39995				2	1.5	4	3	1.5	4	1.14286	1.3986	1.48517	1.51711	-1
11.1767	14.8133	3.6366	1.09993								10.9433	13.65	2.7067	1.47781		10.85	13.1967	2.3467	1.70452		10.7633	0	12.81	0	2.0467	1.95437		10.69	0	12.48	0	1.79	2.23464	2.23464				2	1.5	4	3	2	1.5	1.07817	1.50563	1.76725	2.06186	2.39995
11.1567	14.7067	3.55	1.12676								10.97	13.76	2.79	1.43369		10.9033	13.42	2.5167	1.58938		10.8533	0	13.16	0	2.3067	1.73408		10.82	0	12.9833	0	2.1633	1.84903	1.84903				2	1.5	4	3	2	2	1.09993	1.47781	1.70452	1.95437	2.23464
11.1433	14.6433	3.5	1.14286								10.99	13.85	2.86	1.3986		10.9567	13.65	2.6933	1.48517		10.9567	0	13.5933	0	2.6366	1.51711		11.01	0	13.72	0	2.71	1.47601	1.47601				2	1.5	4	3	2	3	1.12676	1.43369	1.58938	1.73408	1.84903
11.1967	14.9067	3.71	1.07817								10.93	13.5867	2.6567	1.50563		10.8233	13.0867	2.2634	1.76725		10.7267	0	12.6667	0	1.94	2.06186		10.6433	0	12.3133	0	1.67	2.39521	2.39521				2	1.5	4	3	2	4	1.14286	1.3986	1.48517	1.51711	1.47601
11.1767	14.8133	3.6366	1.09993								10.9433	13.65	2.7067	1.47781		10.85	13.1967	2.3467	1.70452		10.7633	0	12.81	0	2.0467	1.95437		10.69	0	12.48	0	1.79	2.23464	2.23464				2	1.5	4	3	3	1.5	1.07817	1.50563	1.76725	2.06186	2.39521
11.1567	14.7067	3.55	1.12676								10.97	13.76	2.79	1.43369		10.9033	13.42	2.5167	1.58938		10.8533	0	13.16	0	2.3067	1.73408		10.82	0	12.9833	0	2.1633	1.84903	1.84903				2	1.5	4	3	3	2	1.09993	1.47781	1.70452	1.95437	2.23464
11.1433	14.6433	3.5	1.14286								10.99	13.85	2.86	1.3986		10.9567	13.65	2.6933	1.48517		10.9567	0	13.5933	0	2.6366	1.51711		11.01	0	13.72	0	2.71	1.47601	1.47601				2	1.5	4	3	3	3	1.12676	1.43369	1.58938	1.73408	1.84903
11.1967	14.9067	3.71	1.07817								10.93	13.5867	2.6567	1.50563		10.8233	13.0867	2.2634	1.76725		10.7267	0	12.6667	0	1.94	2.06186		10.6433	0	12.3133	0	1.67	2.39521	2.39521				2	1.5	4	3	3	4	1.14286	1.3986	1.48517	1.51711	1.47601
11.1767	14.8133	3.6366	1.09993								10.9433	13.65	2.7067	1.47781		10.85	13.1967	2.3467	1.70452		10.7633	0	12.81	0	2.0467	1.95437		10.69	0	12.48	0	1.79	2.23464	2.23464				2	1.5	4	3	4	1.5	1.07817	1.50563	1.76725	2.06186	2.39521
11.1567	14.7067	3.55	1.12676								10.97	13.76	2.79	1.43369		10.9033	13.42	2.5167	1.58938		10.8533	0	13.16	0	2.3067	1.73408		10.82	0	12.9833	0	2.1633	1.84903	1.84903				2	1.5	4	3	4	2	1.09993	1.47781	1.70452	1.95437	2.23464
11.1433	14.6433	3.5	1.14286								10.99	13.85	2.86	1.3986		10.9567	13.65	2.6933	1.48517		10.9567	0	13.5933	0	2.6366	1.51711		11.01	0	13.72	0	2.71	1.47601	1.47601				2	1.5	4	3	4	3	1.12676	1.43369	1.58938	1.73408	1.84903
11.2233	15.05	3.8267	1.04529								10.91	13.4967	2.5867	1.54637		10.79	12.94	2.15	1.86047		10.67	17.7567	12.4667	19.54	1.7967	2.2263		10.58	35.19	12.0967	36.6367	1.5167	2.6373	-1				2	1.5	4	3	4	4	1.14286	1.3986	1.48517	1.51711	1.47601
11.2033	14.9533	3.75	1.06667								10.9233	13.5567	2.6334	1.51895		10.8133	13.0367	2.2234	1.79905		10.6967	17.8467	12.5867	19.7167	1.89	2.1164		10.6133	34.3467	12.2267	35.89	1.6134	2.47924	-1				2	1.5	4	4	1.5	1.5	1.04529	1.54637	1.86047	-1	-1
11.18	14.8367	3.6567	1.09388								10.9467	13.6567	2.71	1.47601		10.86	13.2333	2.3733	1.68542		10.77	18.0167	12.8733	20.09	2.1033	1.90177		10.7167	32.2967	12.6133	34.12	1.8966	2.10904	-1				2	1.5	4	4	1.5	2	1.06667	1.51895	1.79905	-1	-1
11.1667	14.7667	3.6	1.11111								10.9667	13.7433	2.7766	1.44061		10.91	13.43	2.52	1.5873		10.8567	19.25	13.2233	21.38	2.3666	1.69019		10.86	29.7633	13.1733	31.98	2.3133	1.72913	-1				2	1.5	4	4	1.5	3	1.09388	1.47601	1.68542	-1	-1
11.2233	15.05	3.8267	1.04529								10.91	13.4967	2.5867	1.54637		10.79	12.94	2.15	1.86047		10.6867	0	12.4867	0	1.8	2.22222		10.58	29.84	12.0967	31.6767	1.5167	2.6373	-1				2	1.5	4	4	1.5	4	1.11111	1.44061	1.5873	-1	-1
11.2033	14.9533	3.75	1.06667								10.9233	13.5567	2.6334	1.51895		10.8133	13.0367	2.2234	1.79905		10.7167	0	12.6033	0	1.8866	2.12022		10.6133	29.3367	12.2267	31.1933	1.6134	2.47924	-1				2	1.5	4	4	2	1.5	1.04529	1.54637	1.86047	2.22222	-1
11.18	14.8367	3.6567	1.09388								10.9467	13.6567	2.71	1.47601		10.86	13.2333	2.3733	1.68542		10.79	0	12.8933	0	2.1033	1.90177		10.7167	27.9933	12.6133	29.9933	1.8966	2.10904	-1				2	1.5	4	4	2	2	1.06667	1.51895	1.79905	2.12022	-1
11.1667	14.7667	3.6	1.11111								10.9667	13.7433	2.7766	1.44061		10.91	13.43	2.52	1.5873		10.88	0	13.2467	0	2.3667	1.69012		10.86	26.1833	13.1733	28.2533	2.3133	1.72913	-1				2	1.5	4	4	2	3	1.09388	1.47601	1.68542	1.90177	-1
11.2233	15.05	3.8267	1.04529								10.91	13.4967	2.5867	1.54637		10.79	12.94	2.15	1.86047		10.6867	0	12.4867	0	1.8	2.22222		10.5933	0	12.1133	0	1.52	2.63158	2.63158				2	1.5	4	4	2	4	1.11111	1.44061	1.5873	1.69012	-1
11.2033	14.9533	3.75	1.06667								10.9233	13.5567	2.6334	1.51895		10.8133	13.0367	2.2234	1.79905		10.7167	0	12.6033	0	1.8866	2.12022		10.63	0	12.2467	0	1.6167	2.47418	2.47418				2	1.5	4	4	3	1.5	1.04529	1.54637	1.86047	2.22222	2.63158
11.18	14.8367	3.6567	1.09388								10.9467	13.6567	2.71	1.47601		10.86	13.2333	2.3733	1.68542		10.79	0	12.8933	0	2.1033	1.90177		10.7367	0	12.6367	0	1.9	2.10526	2.10526				2	1.5	4	4	3	2	1.06667	1.51895	1.79905	2.12022	2.47418
11.1667	14.7667	3.6	1.11111								10.9667	13.7433	2.7766	1.44061		10.91	13.43	2.52	1.5873		10.88	0	13.2467	0	2.3667	1.69012		10.89	0	13.2033	0	2.3133	1.72913	1.72913				2	1.5	4	4	3	3	1.09388	1.47601	1.68542	1.90177	2.10526
11.2233	15.05	3.8267	1.04529								10.91	13.4967	2.5867	1.54637		10.79	12.94	2.15	1.86047		10.6867	0	12.4867	0	1.8	2.22222		10.5933	0	12.1133	0	1.52	2.63158	2.63158				2	1.5	4	4	3	4	1.11111	1.44061	1.5873	1.69012	1.72913
11.2033	14.9533	3.75	1.06667								10.9233	13.5567	2.6334	1.51895		10.8133	13.0367	2.2234	1.79905		10.7167	0	12.6033	0	1.8866	2.12022		10.63	0	12.2467	0	1.6167	2.47418	2.47418				2	1.5	4	4	4	1.5	1.04529	1.54637	1.86047	2.22222	2.63158
11.18	14.8367	3.6567	1.09388								10.9467	13.6567	2.71	1.47601		10.86	13.2333	2.3733	1.68542		10.79	0	12.8933	0	2.1033	1.90177		10.7367	0	12.6367	0	1.9	2.10526	2.10526				2	1.5	4	4	4	2	1.06667	1.51895	1.79905	2.12022	2.47418
11.1667	14.7667	3.6	1.11111								10.9667	13.7433	2.7766	1.44061		10.91	13.43	2.52	1.5873		10.88	0	13.2467	0	2.3667	1.69012		10.89	0	13.2033	0	2.3133	1.72913	1.72913				2	1.5	4	4	4	3	1.09388	1.47601	1.68542	1.90177	2.10526
11.19	14.87	3.68	1.08696								10.9333	13.6033	2.67	1.49813		10.8267	13.11	2.2833	1.75185		10.73	0	12.6867	0	1.9567	2.04426		10.6433	0	12.32	0	1.6767	2.38564	2.38564				2	1.5	4	4	4	4	1.11111	1.44061	1.5873	1.69012	1.72913
11.17	14.78	3.61	1.10803								10.9467	13.67	2.7233	1.46881		10.8533	13.2233	2.37	1.68776		10.7667	0	12.8367	0	2.07	1.93237		10.69	0	12.5	0	1.81	2.20994	2.20994				2	2	1.5	1.5	1.5	1.5	1.08696	1.49813	1.75185	2.04426	2.38564
11.15	14.6767	3.5267	1.1342								10.9733	13.78	2.8067	1.42516		10.91	13.46	2.55	1.56863		10.86	0	13.21	0	2.35	1.70213		10.8267	0	13.04	0	2.2133	1.80726	1.80726				2	2	1.5	1.5	1.5	2	1.10803	1.46881	1.68776	1.93237	2.20994
11.1367	14.6167	3.48	1.14943								10.9933	13.8767	2.8834	1.38725		10.9633	13.7	2.7367	1.46161		10.9733	0	13.68	0	2.7067	1.47781		11.0333	0	13.8667	0	2.8334	1.41173	1.41173				2	2	1.5	1.5	1.5	3	1.1342	1.42516	1.56863	1.70213	1.80726
11.19	14.87	3.68	1.08696								10.9333	13.6033	2.67	1.49813		10.8267	13.11	2.2833	1.75185		10.73	0	12.6867	0	1.9567	2.04426		10.6433	0	12.32	0	1.6767	2.38564	2.38564				2	2	1.5	1.5	1.5	4	1.14943	1.38725	1.46161	1.47781	1.41173
11.17	14.78	3.61	1.10803								10.9467	13.67	2.7233	1.46881		10.8533	13.2233	2.37	1.68776		10.7667	0	12.8367	0	2.07	1.93237		10.69	0	12.5	0	1.81	2.20994	2.20994				2	2	1.5	1.5	2	1.5	1.08696	1.49813	1.75185	2.04426	2.38564
11.15	14.6767	3.5267	1.1342								10.9733	13.78	2.8067	1.42516		10.91	13.46	2.55	1.56863		10.86	0	13.21	0	2.35	1.70213		10.8267	0	13.04	0	2.2133	1.80726	1.80726				2	2	1.5	1.5	2	2	1.10803	1.46881	1.68776	1.93237	2.20994
11.1367	14.6167	3.48	1.14943								10.9933	13.8767	2.8834	1.38725		10.9633	13.7	2.7367	1.46161		10.9733	0	13.68	0	2.7067	1.47781		11.0333	0	13.8667	0	2.8334	1.41173	1.41173				2	2	1.5	1.5	2	3	1.1342	1.42516	1.56863	1.70213	1.80726
11.19	14.87	3.68	1.08696								10.9333	13.6033	2.67	1.49813		10.8267	13.11	2.2833	1.75185		10.73	0	12.6867	0	1.9567	2.04426		10.6433	0	12.3233	0	1.68	2.38095	2.38095				2	2	1.5	1.5	2	4	1.14943	1.38725	1.46161	1.47781	1.41173
11.17	14.78	3.61	1.10803								10.9467	13.67	2.7233	1.46881		10.8533	13.2233	2.37	1.68776		10.7667	0	12.8367	0	2.07	1.93237		10.69	0	12.5	0	1.81	2.20994	2.20994				2	2	1.5	1.5	3	1.5	1.08696	1.49813	1.75185	2.04426	2.38095
11.15	14.6767	3.5267	1.1342								10.9733	13.78	2.8067	1.42516		10.91	13.46	2.55	1.56863		10.86	0	13.21	0	2.35	1.70213		10.8267	0	13.04	0	2.2133	1.80726	1.80726				2	2	1.5	1.5	3	2	1.10803	1.46881	1.68776	1.93237	2.20994
11.1367	14.6167	3.48	1.14943								10.9933	13.8767	2.8834	1.38725		10.9633	13.7	2.7367	1.46161		10.9733	0	13.68	0	2.7067	1.47781		11.0333	0	13.8667	0	2.8334	1.41173	1.41173				2	2	1.5	1.5	3	3	1.1342	1.42516	1.56863	1.70213	1.80726
11.19	14.87	3.68	1.08696								10.9333	13.6033	2.67	1.49813		10.8267	13.11	2.2833	1.75185		10.73	0	12.6867	0	1.9567	2.04426		10.6433	0	12.3233	0	1.68	2.38095	2.38095				2	2	1.5	1.5	3	4	1.14943	1.38725	1.46161	1.47781	1.41173
11.17	14.78	3.61	1.10803								10.9467	13.67	2.7233	1.46881		10.8533	13.2233	2.37	1.68776		10.7667	0	12.8367	0	2.07	1.93237		10.69	0	12.5	0	1.81	2.20994	2.20994				2	2	1.5	1.5	4	1.5	1.08696	1.49813	1.75185	2.04426	2.38095
11.15	14.6767	3.5267	1.1342								10.9733	13.78	2.8067	1.42516		10.91	13.46	2.55	1.56863		10.86	0	13.21	0	2.35	1.70213		10.8267	0	13.04	0	2.2133	1.80726	1.80726				2	2	1.5	1.5	4	2	1.10803	1.46881	1.68776	1.93237	2.20994
11.1367	14.6167	3.48	1.14943								10.9933	13.8767	2.8834	1.38725		10.9633	13.7	2.7367	1.46161		10.9733	0	13.68	0	2.7067	1.47781		11.0333	0	13.8667	0	2.8334	1.41173	1.41173				2	2	1.5	1.5	4	3	1.1342	1.42516	1.56863	1.70213	1.80726
11.2167	15.0067	3.79	1.05541								10.9133	13.51	2.5967	1.54042		10.7933	12.9533	2.16	1.85185		10.6833	0	12.49	0	1.8067	2.21398		10.59	0	12.1033	0	1.5133	2.64323	2.64323				2	2	1.5	1.5	4	4	1.14943	1.38725	1.46161	1.47781	1.41173
11.1967	14.9133	3.7166	1.07625								10.9267	13.57	2.6433	1.51326		10.8167	13.0533	2.2366	1.78843		10.7167	0	12.61	0	1.8933	2.11271		10.6267	0	12.24	0	1.6133	2.47939	2.47939				2	2	1.5	2	1.5	1.5	1.05541	1.54042	1.85185	2.21398	2.64323
11.1733	14.8	3.6267	1.10293								10.95	13.6767	2.7267	1.46697		10.8633	13.2567	2.3934	1.67126		10.7933	0	12.9133	0	2.12	1.88679		10.7367	0	12.6433	0	1.9066	2.09798	2.09798				2	2	1.5	2	1.5	2	1.07625	1.51326	1.78843	2.11271	2.47939
11.16	14.7333	3.5733	1.11941								10.97	13.7633	2.7933	1.432		10.9133	13.4633	2.55	1.56863		10.8833	0	13.2867	0	2.4034	1.66431		10.8933	0	13.2467	0	2.3534	1.69967	1.69967				2	2	1.5	2	1.5	3	1.10293	1.46697	1.67126	1.88679	2.09798
11.2167	15.0067	3.79	1.05541								10.9133	13.51	2.5967	1.54042		10.7933	12.9533	2.16	1.85185		10.6833	0	12.49	0	1.8067	2.21398		10.59	0	12.1033	0	1.5133	2.64323	2.64323				2	2	1.5	2	1.5	4	1.11941	1.432	1.56863	1.66431	1.69967
11.1967	14.9133	3.7166	1.07625								10.9267	13.57	2.6433	1.51326		10.8167	13.0533	2.2366	1.78843		10.7167	0	12.61	0	1.8933	2.11271		10.6267	0	12.24	0	1.6133	2.47939	2.47939				2	2	1.5	2	2	1.5	1.05541	1.54042	1.85185	2.21398	2.64323
11.1733	14.8	3.6267	1.10293								10.95	13.6767	2.7267	1.46697		10.8633	13.2567	2.3934	1.67126		10.7933	0	12.9133	0	2.12	1.88679		10.7367	0	12.6433	0	1.9066	2.09798	2.09798				2	2	1.5	2	2	2	1.07625	1.51326	1.78843	2.11271	2.47939
11.16	14.7333	3.5733	1.11941								10.97	13.7633	2.7933	1.432		10.9133	13.4633	2.55	1.56863		10.8833	0	13.2867	0	2.4034	1.66431		10.8933	0	13.2467	0	2.3534	1.69967	1.69967				2	2	1.5	2	2	3	1.10293	1.46697	1.67126	1.88679	2.09798
11.2167	15.0067	3.79	1.05541								10.9133	13.51	2.5967	1.54042		10.7933	12.9533	2.16	1.85185		10.6833	0	12.49	0	1.8067	2.21398		10.59	0	12.1033	0	1.5133	2.64323	2.64323				2	2	1.5	2	2	4	1.11941	1.432	1.56863	1.66431	1.69967
11.1967	14.9133	3.7166	1.07625								10.9267	13.57	2.6433	1.51326		10.8167	13.0533	2.2366	1.78843		10.7167	0	12.61	0	1.8933	2.11271		10.6267	0	12.24	0	1.6133	2.47939	2.47939				2	2	1.5	2	3	1.5	1.05541	1.54042	1.85185	2.21398	2.64323
11.1733	14.8	3.6267	1.10293								10.95	13.6767	2.7267	1.46697		10.8633	13.2567	2.3934	1.67126		10.7933	0	12.9133	0	2.12	1.88679		10.7367	0	12.6433	0	1.9066	2.09798	2.09798				2	2	1.5	2	3	2	1.07625	1.51326	1.78843	2.11271	2.47939
11.16	14.7333	3.5733	1.11941								10.97	13.7633	2.7933	1.432		10.9133	13.4633	2.55	1.56863		10.8833	0	13.2867	0	2.4034	1.66431		10.8933	0	13.2467	0	2.3534	1.69967	1.69967				2	2	1.5	2	3	3	1.10293	1.46697	1.67126	1.88679	2.09798
11.2167	15.0067	3.79	1.05541								10.9133	13.51	2.5967	1.54042		10.7933	12.9533	2.16	1.85185		10.6833	0	12.49	0	1.8067	2.21398		10.59	0	12.1033	0	1.5133	2.64323	2.64323				2	2	1.5	2	3	4	1.11941	1.432	1.56863	1.66431	1.69967
11.1967	14.9133	3.7166	1.07625								10.9267	13.57	2.6433	1.51326		10.8167	13.0533	2.2366	1.78843		10.7167	0	12.6133	0	1.8966	2.10904		10.6267	0	12.24	0	1.6133	2.47939	2.47939				2	2	1.5	2	4	1.5	1.05541	1.54042	1.85185	2.21398	2.64323
11.1733	14.8	3.6267	1.10293								10.95	13.6767	2.7267	1.46697		10.8633	13.2567	2.3934	1.67126		10.7933	0	12.9133	0	2.12	1.88679		10.7367	0	12.6433	0	1.9066	2.09798	2.09798				2	2	1.5	2	4	2	1.07625	1.51326	1.78843	2.10904	2.47939
11.16	14.7333	3.5733	1.11941								10.97	13.7633	2.7933	1.432		10.9133	13.4633	2.55	1.56863		10.8833	0	13.2867	0	2.4034	1.66431		10.8933	0	13.2467	0	2.3534	1.69967	1.69967				2	2	1.5	2	4	3	1.10293	1.46697	1.67126	1.88679	2.09798
11.2567	15.2133	3.9566	1.01097								10.8867	13.3867	2.5	1.6		10.7467	12.7533	2.0066	1.99342		10.6267	0	12.25	0	1.6233	2.46412		10.5267	0	11.85	0	1.3233	3.02275	3.02275				2	2	1.5	2	4	4	1.11941	1.432	1.56863	1.66431	1.69967
11.2367	15.11	3.8733	1.03271								10.9	13.44	2.54	1.5748		10.7667	12.8367	2.07	1.93237		10.65	0	12.3433	0	1.6933	2.36225		10.5533	0	11.9467	0	1.3934	2.87068	2.87068				2	2	1.5	3	1.5	1.5	1.01097	1.6	1.99342	2.46412	3.02275
11.21	14.9833	3.7733	1.06008								10.92	13.5333	2.6133	1.53063		10.81	13.0033	2.1933	1.82374		10.7133	0	12.5733	0	1.86	2.15054		10.6333	0	12.23	0	1.5967	2.50517	2.50517				2	2	1.5	3	1.5	2	1.03271	1.5748	1.93237	2.36225	2.87068
11.1967	14.91	3.7133	1.07721								10.94	13.6133	2.6733	1.49628		10.85	13.1733	2.3233	1.72169		10.7833	0	12.85	0	2.0667	1.93545		10.75	0	12.64	0	1.89	2.1164	2.1164				2	2	1.5	3	1.5	3	1.06008	1.53063	1.82374	2.15054	2.50517
11.2567	15.2133	3.9566	1.01097								10.8867	13.3867	2.5	1.6		10.7467	12.7533	2.0066	1.99342		10.6267	0	12.25	0	1.6233	2.46412		10.5267	0	11.85	0	1.3233	3.02275	3.02275				2	2	1.5	3	1.5	4	1.07721	1.49628	1.72169	1.93545	2.1164
11.2367	15.11	3.8733	1.03271								10.9	13.44	2.54	1.5748		10.7667	12.8367	2.07	1.93237		10.65	0	12.3433	0	1.6933	2.36225		10.5533	0	11.9467	0	1.3934	2.87068	2.87068				2	2	1.5	3	2	1.5	1.01097	1.6	1.99342	2.46412	3.02275
11.21	14.9833	3.7733	1.06008								10.92	13.5333	2.6133	1.53063		10.81	13.0033	2.1933	1.82374		10.7133	0	12.5733	0	1.86	2.15054		10.6333	0	12.23	0	1.5967	2.50517	2.50517				2	2	1.5	3	2	2	1.03271	1.5748	1.93237	2.36225	2.87068
11.1967	14.91	3.7133	1.07721								10.94	13.6133	2.6733	1.49628		10.85	13.1733	2.3233	1.72169		10.7833	0	12.85	0	2.0667	1.93545		10.75	0	12.64	0	1.89	2.1164	2.1164				2	2	1.5	3	2	3	1.06008	1.53063	1.82374	2.15054	2.50517
11.2567	15.2133	3.9566	1.01097								10.8867	13.3867	2.5	1.6		10.7467	12.7533	2.0066	1.99342		10.6267	0	12.25	0	1.6233	2.46412		10.5267	0	11.85	0	1.3233	3.02275	3.02275				2	2	1.5	3	2	4	1.07721	1.49628	1.72169	1.93545	2.1164
11.2367	15.11	3.8733	1.03271								10.9	13.44	2.54	1.5748		10.7667	12.8367	2.07	1.93237		10.65	0	12.3433	0	1.6933	2.36225		10.5533	0	11.9467	0	1.3934	2.87068	2.87068				2	2	1.5	3	3	1.5	1.01097	1.6	1.99342	2.46412	3.02275
11.21	14.9833	3.7733	1.06008								10.92	13.5333	2.6133	1.53063		10.81	13.0033	2.1933	1.82374		10.7133	0	12.5733	0	1.86	2.15054		10.6333	0	12.23	0	1.5967	2.50517	2.50517				2	2	1.5	3	3	2	1.03271	1.5748	1.93237	2.36225	2.87068
11.1967	14.91	3.7133	1.07721								10.94	13.6133	2.6733	1.49628		10.85	13.1733	2.3233	1.72169		10.7833	0	12.85	0	2.0667	1.93545		10.75	0	12.64	0	1.89	2.1164	2.1164				2	2	1.5	3	3	3	1.06008	1.53063	1.82374	2.15054	2.50517
11.2567	15.2133	3.9566	1.01097								10.8867	13.3867	2.5	1.6		10.7467	12.7533	2.0066	1.99342		10.6267	0	12.25	0	1.6233	2.46412		10.5267	0	11.85	0	1.3233	3.02275	3.02275				2	2	1.5	3	3	4	1.07721	1.49628	1.72169	1.93545	2.1164
11.2367	15.11	3.8733	1.03271								10.9	13.44	2.54	1.5748		10.7667	12.8367	2.07	1.93237		10.65	0	12.3433	0	1.6933	2.36225		10.5533	0	11.9467	0	1.3934	2.87068	2.87068				2	2	1.5	3	4	1.5	1.01097	1.6	1.99342	2.46412	3.02275
11.21	14.9833	3.7733	1.06008								10.92	13.5333	2.6133	1.53063		10.81	13.0033	2.1933	1.82374		10.7133	0	12.5733	0	1.86	2.15054		10.6333	0	12.23	0	1.5967	2.50517	2.50517				2	2	1.5	3	4	2	1.03271	1.5748	1.93237	2.36225	2.87068
11.1967	14.91	3.7133	1.07721								10.94	13.6133	2.6733	1.49628		10.85	13.1733	2.3233	1.72169		10.7833	0	12.85	0	2.0667	1.93545		10.75	0	12.64	0	1.89	2.1164	2.1164				2	2	1.5	3	4	3	1.06008	1.53063	1.82374	2.15054	2.50517
11.2867	15.3733	4.0866	0.978809								10.87	13.3033	2.4333	1.64386		10.7167	12.6267	1.91	2.09424		10.59	0	12.1033	0	1.5133	2.64323		10.49	0	11.7033	0	1.2133	3.29679	3.29679				2	2	1.5	3	4	4	1.07721	1.49628	1.72169	1.93545	2.1164
11.2633	15.2567	3.9934	1.00165								10.88	13.3533	2.4733	1.61727		10.7367	12.7	1.9633	2.03739		10.6133	0	12.1833	0	1.57	2.54777		10.51	0	11.78	0	1.27	3.14961	3.14961				2	2	1.5	4	1.5	1.5	0.978809	1.64386	2.09424	2.64323	3.29679
11.24	15.1233	3.8833	1.03005								10.9	13.44	2.54	1.5748		10.7733	12.8467	2.0734	1.9292		10.6633	0	12.37	0	1.7067	2.3437		10.5767	0	12.0033	0	1.4266	2.80387	2.80387				2	2	1.5	4	1.5	2	1.00165	1.61727	2.03739	2.54777	3.14961
11.2233	15.0433	3.82	1.04712								10.92	13.5167	2.5967	1.54042		10.81	12.9933	2.1833	1.83209		10.7233	0	12.6	0	1.8767	2.1314		10.6733	0	12.3233	0	1.65	2.42424	2.42424				2	2	1.5	4	1.5	3	1.03005	1.5748	1.9292	2.3437	2.80387
11.2867	15.3733	4.0866	0.978809								10.87	13.3033	2.4333	1.64386		10.7167	12.6267	1.91	2.09424		10.59	0	12.1033	0	1.5133	2.64323		10.49	0	11.7033	0	1.2133	3.29679	3.29679				2	2	1.5	4	1.5	4	1.04712	1.54042	1.83209	2.1314	2.42424
11.2633	15.2567	3.9934	1.00165								10.88	13.3533	2.4733	1.61727		10.7367	12.7	1.9633	2.03739		10.6133	0	12.1833	0	1.57	2.54777		10.51	0	11.78	0	1.27	3.14961	3.14961				2	2	1.5	4	2	1.5	0.978809	1.64386	2.09424	2.64323	3.29679
11.24	15.1233	3.8833	1.03005								10.9	13.44	2.54	1.5748		10.7733	12.8467	2.0734	1.9292		10.6633	0	12.37	0	1.7067	2.3437		10.5767	0	12.0033	0	1.4266	2.80387	2.80387				2	2	1.5	4	2	2	1.00165	1.61727	2.03739	2.54777	3.14961
11.2233	15.0433	3.82	1.04712								10.92	13.5167	2.5967	1.54042		10.81	12.9933	2.1833	1.83209		10.7233	0	12.6	0	1.8767	2.1314		10.6733	0	12.3233	0	1.65	2.42424	2.42424				2	2	1.5	4	2	3	1.03005	1.5748	1.9292	2.3437	2.80387
11.2867	15.3733	4.0866	0.978809								10.87	13.3033	2.4333	1.64386		10.7167	12.6267	1.91	2.09424		10.59	0	12.1033	0	1.5133	2.64323		10.49	0	11.7033	0	1.2133	3.29679	3.29679				2	2	1.5	4	2	4	1.04712	1.54042	1.83209	2.1314	2.42424
11.2633	15.2567	3.9934	1.00165								10.88	13.3533	2.4733	1.61727		10.7367	12.7	1.9633	2.03739		10.6133	0	12.1833	0	1.57	2.54777		10.5133	0	11.78	0	1.2667	3.15781	3.15781				2	2	1.5	4	3	1.5	0.978809	1.64386	2.09424	2.64323	3.29679
11.24	15.1233	3.8833	1.03005								10.9	13.44	2.54	1.5748		10.7733	12.8467	2.0734	1.9292		10.6633	0	12.37	0	1.7067	2.3437		10.5767	0	12.0033	0	1.4266	2.80387	2.80387				2	2	1.5	4	3	2	1.00165	1.61727	2.03739	2.54777	3.15781
11.2233	15.0433	3.82	1.04712								10.92	13.5167	2.5967	1.54042		10.81	12.9933	2.1833	1.83209		10.7233	0	12.6	0	1.8767	2.1314		10.6733	0	12.3233	0	1.65	2.42424	2.42424				2	2	1.5	4	3	3	1.03005	1.5748	1.9292	2.3437	2.80387
11.2867	15.3733	4.0866	0.978809								10.87	13.3033	2.4333	1.64386		10.7167	12.6267	1.91	2.09424		10.59	0	12.1033	0	1.5133	2.64323		10.49	0	11.7033	0	1.2133	3.29679	3.29679				2	2	1.5	4	3	4	1.04712	1.54042	1.83209	2.1314	2.42424
11.2633	15.2567	3.9934	1.00165								10.88	13.3533	2.4733	1.61727		10.7367	12.7	1.9633	2.03739		10.6133	0	12.1833	0	1.57	2.54777		10.5133	0	11.78	0	1.2667	3.15781	3.15781				2	2	1.5	4	4	1.5	0.978809	1.64386	2.09424	2.64323	3.29679
11.24	15.1233	3.8833	1.03005								10.9	13.44	2.54	1.5748		10.7733	12.8467	2.0734	1.9292		10.6633	0	12.37	0	1.7067	2.3437		10.5767	0	12.0033	0	1.4266	2.80387	2.80387				2	2	1.5	4	4	2	1.00165	1.61727	2.03739	2.54777	3.15781
11.2233	15.0433	3.82	1.04712								10.92	13.5167	2.5967	1.54042		10.81	12.9933	2.1833	1.83209		10.7233	0	12.6	0	1.8767	2.1314		10.6733	0	12.3233	0	1.65	2.42424	2.42424				2	2	1.5	4	4	3	1.03005	1.5748	1.9292	2.3437	2.80387
11.1867	14.8667	3.68	1.08696								10.9333	13.6067	2.6734	1.49622		10.8267	13.1133	2.2866	1.74932		10.73	0	12.6867	0	1.9567	2.04426		10.6433	0	12.3233	0	1.68	2.38095	2.38095				2	2	1.5	4	4	4	1.04712	1.54042	1.83209	2.1314	2.42424
11.17	14.78	3.61	1.10803								10.9467	13.67	2.7233	1.46881		10.8533	13.2267	2.3734	1.68535		10.77	0	12.84	0	2.07	1.93237		10.69	0	12.5033	0	1.8133	2.20592	2.20592				2	2	2	1.5	1.5	1.5	1.08696	1.49622	1.74932	2.04426	2.38095
11.15	14.6733	3.5233	1.1353								10.9733	13.7833	2.81	1.42349		10.91	13.4633	2.5533	1.5666		10.86	0	13.2167	0	2.3567	1.69729		10.83	0	13.0467	0	2.2167	1.80448	1.80448				2	2	2	1.5	1.5	2	1.10803	1.46881	1.68535	1.93237	2.20592
11.1367	14.6133	3.4766	1.15055								10.9933	13.8767	2.8834	1.38725		10.9667	13.7033	2.7366	1.46167		10.9733	0	13.6867	0	2.7134	1.47417		11.0367	0	13.88	0	2.8433	1.40682	1.40682				2	2	2	1.5	1.5	3	1.1353	1.42349	1.5666	1.69729	1.80448
11.1867	14.8667	3.68	1.08696								10.9333	13.6067	2.6734	1.49622		10.8267	13.1133	2.2866	1.74932		10.73	0	12.6867	0	1.9567	2.04426		10.6433	0	12.3267	0	1.6834	2.37614	2.37614				2	2	2	1.5	1.5	4	1.15055	1.38725	1.46167	1.47417	1.40682
11.17	14.78	3.61	1.10803								10.9467	13.67	2.7233	1.46881		10.8533	13.2267	2.3734	1.68535		10.77	0	12.84	0	2.07	1.93237		10.69	0	12.5033	0	1.8133	2.20592	2.20592				2	2	2	1.5	2	1.5	1.08696	1.49622	1.74932	2.04426	2.37614
11.15	14.6733	3.5233	1.1353								10.9733	13.7833	2.81	1.42349		10.91	13.4633	2.5533	1.5666		10.86	0	13.2167	0	2.3567	1.69729		10.83	0	13.0467	0	2.2167	1.80448	1.80448				2	2	2	1.5	2	2	1.10803	1.46881	1.68535	1.93237	2.20592
11.1367	14.6133	3.4766	1.15055								10.9933	13.8767	2.8834	1.38725		10.9667	13.7033	2.7366	1.46167		10.9733	0	13.6867	0	2.7134	1.47417		11.0367	0	13.88	0	2.8433	1.40682	1.40682				2	2	2	1.5	2	3	1.1353	1.42349	1.5666	1.69729	1.80448
11.1867	14.8667	3.68	1.08696								10.9333	13.6067	2.6734	1.49622		10.8267	13.1133	2.2866	1.74932		10.73	0	12.69	0	1.96	2.04082		10.6433	0	12.3267	0	1.6834	2.37614	2.37614				2	2	2	1.5	2	4	1.15055	1.38725	1.46167	1.47417	1.40682
11.17	14.7767	3.6067	1.10905								10.9467	13.67	2.7233	1.46881		10.8533	13.2267	2.3734	1.68535		10.77	0	12.84	0	2.07	1.93237		10.69	0	12.5033	0	1.8133	2.20592	2.20592				2	2	2	1.5	3	1.5	1.08696	1.49622	1.74932	2.04082	2.37614
11.15	14.6733	3.5233	1.1353								10.9733	13.7833	2.81	1.42349		10.91	13.4633	2.5533	1.5666		10.86	0	13.2167	0	2.3567	1.69729		10.83	0	13.0467	0	2.2167	1.80448	1.80448				2	2	2	1.5	3	2	1.10905	1.46881	1.68535	1.93237	2.20592
11.1367	14.6133	3.4766	1.15055								10.9933	13.8767	2.8834	1.38725		10.9667	13.7033	2.7366	1.46167		10.9733	0	13.6867	0	2.7134	1.47417		11.0367	0	13.88	0	2.8433	1.40682	1.40682				2	2	2	1.5	3	3	1.1353	1.42349	1.5666	1.69729	1.80448
11.1867	14.8667	3.68	1.08696								10.9333	13.6067	2.6734	1.49622		10.8267	13.1133	2.2866	1.74932		10.73	0	12.69	0	1.96	2.04082		10.6433	0	12.3267	0	1.6834	2.37614	2.37614				2	2	2	1.5	3	4	1.15055	1.38725	1.46167	1.47417	1.40682
11.17	14.7767	3.6067	1.10905								10.9467	13.67	2.7233	1.46881		10.8533	13.2267	2.3734	1.68535		10.77	0	12.84	0	2.07	1.93237		10.69	0	12.5067	0	1.8167	2.20179	2.20179				2	2	2	1.5	4	1.5	1.08696	1.49622	1.74932	2.04082	2.37614
11.15	14.6733	3.5233	1.1353								10.9733	13.7833	2.81	1.42349		10.91	13.4633	2.5533	1.5666		10.86	0	13.2167	0	2.3567	1.69729		10.83	0	13.05	0	2.22	1.8018	1.8018				2	2	2	1.5	4	2	1.10905	1.46881	1.68535	1.93237	2.20179
11.1367	14.6133	3.4766	1.15055								10.9933	13.8767	2.8834	1.38725		10.9667	13.7033	2.7366	1.46167		10.9733	0	13.69	0	2.7167	1.47237		11.0367	0	13.8833	0	2.8466	1.40519	1.40519				2	2	2	1.5	4	3	1.1353	1.42349	1.5666	1.69729	1.8018
11.2167	15.0033	3.7866	1.05636								10.9133	13.5133	2.6	1.53846		10.7933	12.9567	2.1634	1.84894		10.6833	0	12.49	0	1.8067	2.21398		10.59	0	12.1067	0	1.5167	2.6373	2.6373				2	2	2	1.5	4	4	1.15055	1.38725	1.46167	1.47237	1.40519
11.1967	14.91	3.7133	1.07721								10.9267	13.5733	2.6466	1.51137		10.8167	13.0533	2.2366	1.78843		10.7167	0	12.6133	0	1.8966	2.10904		10.6267	0	12.2433	0	1.6166	2.47433	2.47433				2	2	2	2	1.5	1.5	1.05636	1.53846	1.84894	2.21398	2.6373
11.1733	14.7967	3.6234	1.10394								10.95	13.6767	2.7267	1.46697		10.8667	13.26	2.3933	1.67133		10.7933	0	12.9167	0	2.1234	1.88377		10.7367	0	12.65	0	1.9133	2.09063	2.09063				2	2	2	2	1.5	2	1.07721	1.51137	1.78843	2.10904	2.47433
11.16	14.7333	3.5733	1.11941								10.97	13.7667	2.7967	1.43026		10.9133	13.4667	2.5534	1.56654		10.8867	0	13.29	0	2.4033	1.66438		10.8967	0	13.2533	0	2.3566	1.69736	1.69736				2	2	2	2	1.5	3	1.10394	1.46697	1.67133	1.88377	2.09063
11.2167	15.0033	3.7866	1.05636								10.9133	13.5133	2.6	1.53846		10.7933	12.9567	2.1634	1.84894		10.6833	0	12.49	0	1.8067	2.21398		10.59	0	12.1067	0	1.5167	2.6373	2.6373				2	2	2	2	1.5	4	1.11941	1.43026	1.56654	1.66438	1.69736
11.1967	14.91	3.7133	1.07721								10.9267	13.5733	2.6466	1.51137		10.8167	13.0533	2.2366	1.78843		10.7167	0	12.6133	0	1.8966	2.10904		10.6267	0	12.2433	0	1.6166	2.47433	2.47433				2	2	2	2	2	1.5	1.05636	1.53846	1.84894	2.21398	2.6373
11.1733	14.7967	3.6234	1.10394								10.95	13.6767	2.7267	1.46697		10.8667	13.26	2.3933	1.67133		10.7933	0	12.9167	0	2.1234	1.88377		10.7367	0	12.65	0	1.9133	2.09063	2.09063				2	2	2	2	2	2	1.07721	1.51137	1.78843	2.10904	2.47433
11.16	14.7333	3.5733	1.11941								10.97	13.7667	2.7967	1.43026		10.9133	13.4667	2.5534	1.56654		10.8867	0	13.29	0	2.4033	1.66438		10.8967	0	13.2533	0	2.3566	1.69736	1.69736				2	2	2	2	2	3	1.10394	1.46697	1.67133	1.88377	2.09063
11.2167	15.0033	3.7866	1.05636								10.9133	13.5133	2.6	1.53846		10.7933	12.9567	2.1634	1.84894		10.6833	0	12.49	0	1.8067	2.21398		10.59	0	12.1067	0	1.5167	2.6373	2.6373				2	2	2	2	2	4	1.11941	1.43026	1.56654	1.66438	1.69736
11.1967	14.91	3.7133	1.07721								10.9267	13.5733	2.6466	1.51137		10.8167	13.0533	2.2366	1.78843		10.7167	0	12.6133	0	1.8966	2.10904		10.6267	0	12.2433	0	1.6166	2.47433	2.47433				2	2	2	2	3	1.5	1.05636	1.53846	1.84894	2.21398	2.6373
11.1733	14.7967	3.6234	1.10394								10.95	13.6767	2.7267	1.46697		10.8667	13.26	2.3933	1.67133		10.7933	0	12.9167	0	2.1234	1.88377		10.7367	0	12.65	0	1.9133	2.09063	2.09063				2	2	2	2	3	2	1.07721	1.51137	1.78843	2.10904	2.47433
11.16	14.7333	3.5733	1.11941								10.97	13.7667	2.7967	1.43026		10.9133	13.4667	2.5534	1.56654		10.8867	0	13.29	0	2.4033	1.66438		10.8967	0	13.2567	0	2.36	1.69492	1.69492				2	2	2	2	3	3	1.10394	1.46697	1.67133	1.88377	2.09063
11.2167	15.0033	3.7866	1.05636								10.9133	13.5133	2.6	1.53846		10.7933	12.9567	2.1634	1.84894		10.6833	0	12.49	0	1.8067	2.21398		10.59	0	12.1067	0	1.5167	2.6373	2.6373				2	2	2	2	3	4	1.11941	1.43026	1.56654	1.66438	1.69492
11.1967	14.91	3.7133	1.07721								10.9267	13.5733	2.6466	1.51137		10.8167	13.0567	2.24	1.78571		10.7167	0	12.6133	0	1.8966	2.10904		10.6267	0	12.2433	0	1.6166	2.47433	2.47433				2	2	2	2	4	1.5	1.05636	1.53846	1.84894	2.21398	2.6373
11.1733	14.7967	3.6234	1.10394								10.95	13.6767	2.7267	1.46697		10.8667	13.26	2.3933	1.67133		10.7933	0	12.9167	0	2.1234	1.88377		10.7367	0	12.65	0	1.9133	2.09063	2.09063				2	2	2	2	4	2	1.07721	1.51137	1.78571	2.10904	2.47433
11.16	14.7333	3.5733	1.11941								10.97	13.7667	2.7967	1.43026		10.9133	13.4667	2.5534	1.56654		10.8867	0	13.29	0	2.4033	1.66438		10.8967	0	13.2567	0	2.36	1.69492	1.69492				2	2	2	2	4	3	1.10394	1.46697	1.67133	1.88377	2.09063
11.2567	15.2133	3.9566	1.01097								10.8867	13.3867	2.5	1.6		10.7467	12.7567	2.01	1.99005		10.6267	0	12.2533	0	1.6266	2.45912		10.5267	0	11.8533	0	1.3266	3.01523	3.01523				2	2	2	2	4	4	1.11941	1.43026	1.56654	1.66438	1.69492
11.2367	15.1067	3.87	1.03359								10.9	13.4433	2.5433	1.57276		10.7667	12.84	2.0733	1.92929		10.6533	0	12.3467	0	1.6934	2.36211		10.5533	0	11.95	0	1.3967	2.86389	2.86389				2	2	2	3	1.5	1.5	1.01097	1.6	1.99005	2.45912	3.01523
11.21	14.98	3.77	1.06101								10.92	13.5367	2.6167	1.52864		10.81	13.0067	2.1967	1.82091		10.7133	0	12.5733	0	1.86	2.15054		10.6367	0	12.23	0	1.5933	2.51051	2.51051				2	2	2	3	1.5	2	1.03359	1.57276	1.92929	2.36211	2.86389
11.1967	14.91	3.7133	1.07721								10.94	13.6167	2.6767	1.49438		10.85	13.1767	2.3267	1.71917		10.7833	0	12.8533	0	2.07	1.93237		10.75	0	12.6433	0	1.8933	2.11271	2.11271				2	2	2	3	1.5	3	1.06101	1.52864	1.82091	2.15054	2.51051
11.2567	15.2133	3.9566	1.01097								10.8867	13.3867	2.5	1.6		10.7467	12.7567	2.01	1.99005		10.6267	0	12.2533	0	1.6266	2.45912		10.5267	0	11.8533	0	1.3266	3.01523	3.01523				2	2	2	3	1.5	4	1.07721	1.49438	1.71917	1.93237	2.11271
11.2367	15.1067	3.87	1.03359								10.9	13.4433	2.5433	1.57276		10.7667	12.84	2.0733	1.92929		10.6533	0	12.3467	0	1.6934	2.36211		10.5533	0	11.95	0	1.3967	2.86389	2.86389				2	2	2	3	2	1.5	1.01097	1.6	1.99005	2.45912	3.01523
11.21	14.98	3.77	1.06101								10.92	13.5367	2.6167	1.52864		10.81	13.0067	2.1967	1.82091		10.7133	0	12.5733	0	1.86	2.15054		10.6367	0	12.23	0	1.5933	2.51051	2.51051				2	2	2	3	2	2	1.03359	1.57276	1.92929	2.36211	2.86389
11.1967	14.91	3.7133	1.07721								10.94	13.6167	2.6767	1.49438		10.85	13.1767	2.3267	1.71917		10.7867	0	12.8533	0	2.0666	1.93555		10.75	0	12.6433	0	1.8933	2.11271	2.11271				2	2	2	3	2	3	1.06101	1.52864	1.82091	2.15054	2.51051
11.2567	15.2133	3.9566	1.01097								10.8867	13.3867	2.5	1.6		10.7467	12.7567	2.01	1.99005		10.6267	0	12.2533	0	1.6266	2.45912		10.5267	0	11.8533	0	1.3266	3.01523	3.01523				2	2	2	3	2	4	1.07721	1.49438	1.71917	1.93555	2.11271
11.2367	15.1067	3.87	1.03359								10.9	13.4433	2.5433	1.57276		10.7667	12.84	2.0733	1.92929		10.6533	0	12.3467	0	1.6934	2.36211		10.5533	0	11.95	0	1.3967	2.86389	2.86389				2	2	2	3	3	1.5	1.01097	1.6	1.99005	2.45912	3.01523
11.21	14.98	3.77	1.06101								10.92	13.5367	2.6167	1.52864		10.81	13.0067	2.1967	1.82091		10.7133	0	12.5733	0	1.86	2.15054		10.6367	0	12.2333	0	1.5966	2.50532	2.50532				2	2	2	3	3	2	1.03359	1.57276	1.92929	2.36211	2.86389
11.1967	14.91	3.7133	1.07721								10.94	13.6167	2.6767	1.49438		10.85	13.1767	2.3267	1.71917		10.7867	0	12.8533	0	2.0666	1.93555		10.75	0	12.6433	0	1.8933	2.11271	2.11271				2	2	2	3	3	3	1.06101	1.52864	1.82091	2.15054	2.50532
11.2567	15.2133	3.9566	1.01097								10.8867	13.3867	2.5	1.6		10.7467	12.7567	2.01	1.99005		10.6267	0	12.2533	0	1.6266	2.45912		10.5267	0	11.8533	0	1.3266	3.01523	3.01523				2	2	2	3	3	4	1.07721	1.49438	1.71917	1.93555	2.11271
11.2367	15.1067	3.87	1.03359								10.9	13.4433	2.5433	1.57276		10.7667	12.84	2.0733	1.92929		10.6533	0	12.3467	0	1.6934	2.36211		10.5533	0	11.95	0	1.3967	2.86389	2.86389				2	2	2	3	4	1.5	1.01097	1.6	1.99005	2.45912	3.01523
11.21	14.98	3.77	1.06101								10.92	13.5367	2.6167	1.52864		10.81	13.0067	2.1967	1.82091		10.7133	0	12.5733	0	1.86	2.15054		10.6367	0	12.2333	0	1.5966	2.50532	2.50532				2	2	2	3	4	2	1.03359	1.57276	1.92929	2.36211	2.86389
11.1967	14.91	3.7133	1.07721								10.94	13.6167	2.6767	1.49438		10.85	13.1767	2.3267	1.71917		10.7867	0	12.8533	0	2.0666	1.93555		10.75	0	12.6433	0	1.8933	2.11271	2.11271				2	2	2	3	4	3	1.06101	1.52864	1.82091	2.15054	2.50532
11.2867	15.37	4.0833	0.9796								10.87	13.3033	2.4333	1.64386		10.7167	12.6267	1.91	2.09424		10.59	0	12.1067	0	1.5167	2.6373		10.49	0	11.7033	0	1.2133	3.29679	3.29679				2	2	2	3	4	4	1.07721	1.49438	1.71917	1.93555	2.11271
11.2633	15.2533	3.99	1.00251								10.88	13.3533	2.4733	1.61727		10.7367	12.7	1.9633	2.03739		10.6133	0	12.1833	0	1.57	2.54777		10.5133	0	11.78	0	1.2667	3.15781	3.15781				2	2	2	4	1.5	1.5	0.9796	1.64386	2.09424	2.6373	3.29679
11.2367	15.12	3.8833	1.03005								10.9	13.4433	2.5433	1.57276		10.7733	12.8467	2.0734	1.9292		10.6633	0	12.3733	0	1.71	2.33918		10.5767	0	12.0033	0	1.4266	2.80387	2.80387				2	2	2	4	1.5	2	1.00251	1.61727	2.03739	2.54777	3.15781
11.2233	15.04	3.8167	1.04803								10.92	13.5167	2.5967	1.54042		10.81	12.9967	2.1867	1.82924		10.7267	0	12.6033	0	1.8766	2.13151		10.6733	0	12.3267	0	1.6534	2.41926	2.41926				2	2	2	4	1.5	3	1.03005	1.57276	1.9292	2.33918	2.80387
11.2867	15.37	4.0833	0.9796								10.87	13.3033	2.4333	1.64386		10.7167	12.6267	1.91	2.09424		10.59	0	12.1067	0	1.5167	2.6373		10.49	0	11.7033	0	1.2133	3.29679	3.29679				2	2	2	4	1.5	4	1.04803	1.54042	1.82924	2.13151	2.41926
11.2633	15.2533	3.99	1.00251								10.88	13.3533	2.4733	1.61727		10.7367	12.7	1.9633	2.03739		10.6133	0	12.1833	0	1.57	2.54777		10.5133	0	11.78	0	1.2667	3.15781	3.15781				2	2	2	4	2	1.5	0.9796	1.64386	2.09424	2.6373	3.29679
11.2367	15.12	3.8833	1.03005								10.9	13.4433	2.5433	1.57276		10.7733	12.8467	2.0734	1.9292		10.6633	0	12.3733	0	1.71	2.33918		10.5767	0	12.0033	0	1.4266	2.80387	2.80387				2	2	2	4	2	2	1.00251	1.61727	2.03739	2.54777	3.15781
11.2233	15.04	3.8167	1.04803								10.92	13.5167	2.5967	1.54042		10.81	12.9967	2.1867	1.82924		10.7267	0	12.6033	0	1.8766	2.13151		10.6733	0	12.3267	0	1.6534	2.41926	2.41926				2	2	2	4	2	3	1.03005	1.57276	1.9292	2.33918	2.80387
11.2867	15.37	4.0833	0.9796								10.87	13.3033	2.4333	1.64386		10.7167	12.63	1.9133	2.09063		10.59	0	12.1067	0	1.5167	2.6373		10.49	0	11.7033	0	1.2133	3.29679	3.29679				2	2	2	4	2	4	1.04803	1.54042	1.82924	2.13151	2.41926
11.2633	15.2533	3.99	1.00251								10.88	13.3533	2.4733	1.61727		10.7367	12.7	1.9633	2.03739		10.6133	0	12.1833	0	1.57	2.54777		10.5133	0	11.78	0	1.2667	3.15781	3.15781				2	2	2	4	3	1.5	0.9796	1.64386	2.09063	2.6373	3.29679
11.2367	15.12	3.8833	1.03005								10.9033	13.4433	2.54	1.5748		10.7733	12.8467	2.0734	1.9292		10.6633	0	12.3733	0	1.71	2.33918		10.5767	0	12.0033	0	1.4266	2.80387	2.80387				2	2	2	4	3	2	1.00251	1.61727	2.03739	2.54777	3.15781
11.2233	15.04	3.8167	1.04803								10.92	13.5167	2.5967	1.54042		10.81	12.9967	2.1867	1.82924		10.7267	0	12.6033	0	1.8766	2.13151		10.6733	0	12.3267	0	1.6534	2.41926	2.41926				2	2	2	4	3	3	1.03005	1.5748	1.9292	2.33918	2.80387
11.2867	15.37	4.0833	0.9796								10.87	13.3033	2.4333	1.64386		10.7167	12.63	1.9133	2.09063		10.59	0	12.1067	0	1.5167	2.6373		10.49	0	11.7033	0	1.2133	3.29679	3.29679				2	2	2	4	3	4	1.04803	1.54042	1.82924	2.13151	2.41926
11.2633	15.2533	3.99	1.00251								10.88	13.3533	2.4733	1.61727		10.7367	12.7	1.9633	2.03739		10.6133	0	12.1833	0	1.57	2.54777		10.5133	0	11.78	0	1.2667	3.15781	3.15781				2	2	2	4	4	1.5	0.9796	1.64386	2.09063	2.6373	3.29679
11.2367	15.12	3.8833	1.03005								10.9033	13.4433	2.54	1.5748		10.7733	12.8467	2.0734	1.9292		10.6633	0	12.3733	0	1.71	2.33918		10.5767	0	12.0033	0	1.4266	2.80387	2.80387				2	2	2	4	4	2	1.00251	1.61727	2.03739	2.54777	3.15781
11.2233	15.04	3.8167	1.04803								10.92	13.5167	2.5967	1.54042		10.81	12.9967	2.1867	1.82924		10.7267	0	12.6033	0	1.8766	2.13151		10.6733	0	12.3267	0	1.6534	2.41926	2.41926				2	2	2	4	4	3	1.03005	1.5748	1.9292	2.33918	2.80387
11.1867	14.8633	3.6766	1.08796								10.9333	13.6067	2.6734	1.49622		10.83	13.1167	2.2867	1.74925		10.7333	0	12.6967	0	1.9634	2.03728		10.6467	0	12.3367	0	1.69	2.36686	2.36686				2	2	2	4	4	4	1.04803	1.54042	1.82924	2.13151	2.41926
11.17	14.7767	3.6067	1.10905								10.95	13.6733	2.7233	1.46881		10.8567	13.2333	2.3766	1.68308		10.77	0	12.85	0	2.08	1.92308		10.6933	0	12.5167	0	1.8234	2.1937	2.1937				2	2	3	1.5	1.5	1.5	1.08796	1.49622	1.74925	2.03728	2.36686
11.15	14.6733	3.5233	1.1353								10.9733	13.7867	2.8134	1.42177		10.91	13.47	2.56	1.5625		10.8633	0	13.23	0	2.3667	1.69012		10.8367	0	13.07	0	2.2333	1.79107	1.79107				2	2	3	1.5	1.5	2	1.10905	1.46881	1.68308	1.92308	2.1937
11.1367	14.61	3.4733	1.15164								10.9933	13.88	2.8867	1.38567		10.9667	13.7133	2.7466	1.45635		10.9767	0	13.7067	0	2.73	1.4652		11.0467	0	13.9233	0	2.8766	1.39053	1.39053				2	2	3	1.5	1.5	3	1.1353	1.42177	1.5625	1.69012	1.79107
11.1867	14.8633	3.6766	1.08796								10.9333	13.6067	2.6734	1.49622		10.83	13.1167	2.2867	1.74925		10.7333	0	12.6967	0	1.9634	2.03728		10.6467	0	12.3367	0	1.69	2.36686	2.36686				2	2	3	1.5	1.5	4	1.15164	1.38567	1.45635	1.4652	1.39053
11.17	14.7767	3.6067	1.10905								10.95	13.6733	2.7233	1.46881		10.8567	13.2333	2.3766	1.68308		10.77	0	12.85	0	2.08	1.92308		10.6933	0	12.5167	0	1.8234	2.1937	2.1937				2	2	3	1.5	2	1.5	1.08796	1.49622	1.74925	2.03728	2.36686
11.15	14.6733	3.5233	1.1353								10.9733	13.7867	2.8134	1.42177		10.91	13.47	2.56	1.5625		10.8633	0	13.23	0	2.3667	1.69012		10.8367	0	13.07	0	2.2333	1.79107	1.79107				2	2	3	1.5	2	2	1.10905	1.46881	1.68308	1.92308	2.1937
11.1367	14.61	3.4733	1.15164								10.9933	13.88	2.8867	1.38567		10.9667	13.7133	2.7466	1.45635		10.9767	0	13.7067	0	2.73	1.4652		11.0467	0	13.9233	0	2.8766	1.39053	1.39053				2	2	3	1.5	2	3	1.1353	1.42177	1.5625	1.69012	1.79107
11.1867	14.8633	3.6766	1.08796								10.9333	13.6067	2.6734	1.49622		10.83	13.1167	2.2867	1.74925		10.7333	0	12.6967	0	1.9634	2.03728		10.6467	0	12.3367	0	1.69	2.36686	2.36686				2	2	3	1.5	2	4	1.15164	1.38567	1.45635	1.4652	1.39053
11.17	14.7767	3.6067	1.10905								10.95	13.6733	2.7233	1.46881		10.8567	13.2333	2.3766	1.68308		10.77	0	12.85	0	2.08	1.92308		10.6933	0	12.5167	0	1.8234	2.1937	2.1937				2	2	3	1.5	3	1.5	1.08796	1.49622	1.74925	2.03728	2.36686
11.15	14.6733	3.5233	1.1353								10.9733	13.7867	2.8134	1.42177		10.91	13.47	2.56	1.5625		10.8633	0	13.23	0	2.3667	1.69012		10.8367	0	13.0733	0	2.2366	1.78843	1.78843				2	2	3	1.5	3	2	1.10905	1.46881	1.68308	1.92308	2.1937
11.1367	14.61	3.4733	1.15164								10.9933	13.88	2.8867	1.38567		10.9667	13.7133	2.7466	1.45635		10.9767	0	13.7067	0	2.73	1.4652		11.0467	0	13.9267	0	2.88	1.38889	1.38889				2	2	3	1.5	3	3	1.1353	1.42177	1.5625	1.69012	1.78843
11.1867	14.8633	3.6766	1.08796								10.9333	13.6067	2.6734	1.49622		10.83	13.1167	2.2867	1.74925		10.7333	0	12.6967	0	1.9634	2.03728		10.6467	0	12.3367	0	1.69	2.36686	2.36686				2	2	3	1.5	3	4	1.15164	1.38567	1.45635	1.4652	1.38889
11.17	14.7767	3.6067	1.10905								10.95	13.6733	2.7233	1.46881		10.8567	13.2333	2.3766	1.68308		10.77	0	12.85	0	2.08	1.92308		10.6933	0	12.52	0	1.8267	2.18974	2.18974				2	2	3	1.5	4	1.5	1.08796	1.49622	1.74925	2.03728	2.36686
11.15	14.6733	3.5233	1.1353								10.9733	13.7867	2.8134	1.42177		10.91	13.47	2.56	1.5625		10.8633	0	13.23	0	2.3667	1.69012		10.8367	0	13.0733	0	2.2366	1.78843	1.78843				2	2	3	1.5	4	2	1.10905	1.46881	1.68308	1.92308	2.18974
11.1367	14.61	3.4733	1.15164								10.9933	13.88	2.8867	1.38567		10.9667	13.7133	2.7466	1.45635		10.9767	0	13.7067	0	2.73	1.4652		11.0467	0	13.9267	0	2.88	1.38889	1.38889				2	2	3	1.5	4	3	1.1353	1.42177	1.5625	1.69012	1.78843
11.2133	15.0033	3.79	1.05541								10.9133	13.5133	2.6	1.53846		10.7933	12.96	2.1667	1.84613		10.6867	0	12.4967	0	1.81	2.20994		10.59	0	12.1133	0	1.5233	2.62588	2.62588				2	2	3	1.5	4	4	1.15164	1.38567	1.45635	1.4652	1.38889
11.1967	14.9067	3.71	1.07817								10.9267	13.5767	2.65	1.50943		10.8167	13.06	2.2433	1.78309		10.7167	0	12.62	0	1.9033	2.10161		10.63	0	12.25	0	1.62	2.46914	2.46914				2	2	3	2	1.5	1.5	1.05541	1.53846	1.84613	2.20994	2.62588
11.1733	14.7967	3.6234	1.10394								10.95	13.68	2.73	1.4652		10.8667	13.2633	2.3966	1.66903		10.7967	0	12.9267	0	2.13	1.87793		10.74	0	12.6633	0	1.9233	2.07976	2.07976				2	2	3	2	1.5	2	1.07817	1.50943	1.78309	2.10161	2.46914
11.16	14.73	3.57	1.12045								10.97	13.7667	2.7967	1.43026		10.9167	13.4733	2.5566	1.56458		10.89	0	13.3033	0	2.4133	1.65748		10.9033	0	13.28	0	2.3767	1.68301	1.68301				2	2	3	2	1.5	3	1.10394	1.4652	1.66903	1.87793	2.07976
11.2133	15.0033	3.79	1.05541								10.9133	13.5133	2.6	1.53846		10.7933	12.96	2.1667	1.84613		10.6867	0	12.4967	0	1.81	2.20994		10.59	0	12.1133	0	1.5233	2.62588	2.62588				2	2	3	2	1.5	4	1.12045	1.43026	1.56458	1.65748	1.68301
11.1967	14.9067	3.71	1.07817								10.9267	13.5767	2.65	1.50943		10.8167	13.06	2.2433	1.78309		10.7167	0	12.62	0	1.9033	2.10161		10.63	0	12.25	0	1.62	2.46914	2.46914				2	2	3	2	2	1.5	1.05541	1.53846	1.84613	2.20994	2.62588
11.1733	14.7967	3.6234	1.10394								10.95	13.68	2.73	1.4652		10.8667	13.2633	2.3966	1.66903		10.7967	0	12.9267	0	2.13	1.87793		10.74	0	12.6633	0	1.9233	2.07976	2.07976				2	2	3	2	2	2	1.07817	1.50943	1.78309	2.10161	2.46914
11.16	14.73	3.57	1.12045								10.97	13.7667	2.7967	1.43026		10.9167	13.4733	2.5566	1.56458		10.89	0	13.3033	0	2.4133	1.65748		10.9033	0	13.28	0	2.3767	1.68301	1.68301				2	2	3	2	2	3	1.10394	1.4652	1.66903	1.87793	2.07976
11.2133	15.0033	3.79	1.05541								10.9133	13.5133	2.6	1.53846		10.7933	12.96	2.1667	1.84613		10.6867	0	12.4967	0	1.81	2.20994		10.5933	0	12.1133	0	1.52	2.63158	2.63158				2	2	3	2	2	4	1.12045	1.43026	1.56458	1.65748	1.68301
11.1967	14.9067	3.71	1.07817								10.9267	13.5767	2.65	1.50943		10.8167	13.06	2.2433	1.78309		10.7167	0	12.62	0	1.9033	2.10161		10.63	0	12.25	0	1.62	2.46914	2.46914				2	2	3	2	3	1.5	1.05541	1.53846	1.84613	2.20994	2.63158
11.1733	14.7967	3.6234	1.10394								10.95	13.68	2.73	1.4652		10.8667	13.2633	2.3966	1.66903		10.7967	0	12.9267	0	2.13	1.87793		10.74	0	12.6633	0	1.9233	2.07976	2.07976				2	2	3	2	3	2	1.07817	1.50943	1.78309	2.10161	2.46914
11.16	14.73	3.57	1.12045								10.97	13.7667	2.7967	1.43026		10.9167	13.4733	2.5566	1.56458		10.89	0	13.3033	0	2.4133	1.65748		10.9033	0	13.28	0	2.3767	1.68301	1.68301				2	2	3	2	3	3	1.10394	1.4652	1.66903	1.87793	2.07976
11.2133	15.0033	3.79	1.05541								10.9133	13.5133	2.6	1.53846		10.7933	12.96	2.1667	1.84613		10.6867	0	12.4967	0	1.81	2.20994		10.5933	0	12.1133	0	1.52	2.63158	2.63158				2	2	3	2	3	4	1.12045	1.43026	1.56458	1.65748	1.68301
11.1967	14.9067	3.71	1.07817								10.9267	13.5767	2.65	1.50943		10.8167	13.06	2.2433	1.78309		10.7167	0	12.62	0	1.9033	2.10161		10.63	0	12.25	0	1.62	2.46914	2.46914				2	2	3	2	4	1.5	1.05541	1.53846	1.84613	2.20994	2.63158
11.1733	14.7967	3.6234	1.10394								10.95	13.68	2.73	1.4652		10.8667	13.2633	2.3966	1.66903		10.7967	0	12.9267	0	2.13	1.87793		10.74	0	12.6633	0	1.9233	2.07976	2.07976				2	2	3	2	4	2	1.07817	1.50943	1.78309	2.10161	2.46914
11.16	14.73	3.57	1.12045								10.97	13.7667	2.7967	1.43026		10.9167	13.4733	2.5566	1.56458		10.89	0	13.3033	0	2.4133	1.65748		10.9033	0	13.28	0	2.3767	1.68301	1.68301				2	2	3	2	4	3	1.10394	1.4652	1.66903	1.87793	2.07976
11.2567	15.21	3.9533	1.01181								10.8867	13.39	2.5033	1.59789		10.75	12.76	2.01	1.99005		10.6267	0	12.2567	0	1.63	2.45399		10.5267	0	11.8567	0	1.33	3.00752	3.00752				2	2	3	2	4	4	1.12045	1.43026	1.56458	1.65748	1.68301
11.2333	15.1033	3.87	1.03359								10.9	13.4433	2.5433	1.57276		10.77	12.8433	2.0733	1.92929		10.6533	0	12.35	0	1.6967	2.35752		10.5567	0	11.9533	0	1.3966	2.8641	2.8641				2	2	3	3	1.5	1.5	1.01181	1.59789	1.99005	2.45399	3.00752
11.21	14.98	3.77	1.06101								10.9233	13.54	2.6167	1.52864		10.81	13.01	2.2	1.81818		10.7133	0	12.58	0	1.8667	2.14282		10.6367	0	12.24	0	1.6033	2.49485	2.49485				2	2	3	3	1.5	2	1.03359	1.57276	1.92929	2.35752	2.8641
11.1967	14.9067	3.71	1.07817								10.94	13.6167	2.6767	1.49438		10.8533	13.1833	2.33	1.71674		10.7867	0	12.86	0	2.0733	1.92929		10.7533	0	12.6567	0	1.9034	2.1015	2.1015				2	2	3	3	1.5	3	1.06101	1.52864	1.81818	2.14282	2.49485
11.2567	15.21	3.9533	1.01181								10.8867	13.39	2.5033	1.59789		10.75	12.76	2.01	1.99005		10.6267	0	12.2567	0	1.63	2.45399		10.5267	0	11.8567	0	1.33	3.00752	3.00752				2	2	3	3	1.5	4	1.07817	1.49438	1.71674	1.92929	2.1015
11.2333	15.1033	3.87	1.03359								10.9	13.4433	2.5433	1.57276		10.77	12.8433	2.0733	1.92929		10.6533	0	12.35	0	1.6967	2.35752		10.5567	0	11.9533	0	1.3966	2.8641	2.8641				2	2	3	3	2	1.5	1.01181	1.59789	1.99005	2.45399	3.00752
11.21	14.98	3.77	1.06101								10.9233	13.54	2.6167	1.52864		10.81	13.01	2.2	1.81818		10.7133	0	12.58	0	1.8667	2.14282		10.6367	0	12.24	0	1.6033	2.49485	2.49485				2	2	3	3	2	2	1.03359	1.57276	1.92929	2.35752	2.8641
11.1967	14.9067	3.71	1.07817								10.94	13.62	2.68	1.49254		10.8533	13.1833	2.33	1.71674		10.7867	0	12.86	0	2.0733	1.92929		10.7533	0	12.6567	0	1.9034	2.1015	2.1015				2	2	3	3	2	3	1.06101	1.52864	1.81818	2.14282	2.49485
11.2567	15.21	3.9533	1.01181								10.8867	13.39	2.5033	1.59789		10.75	12.76	2.01	1.99005		10.6267	0	12.2567	0	1.63	2.45399		10.5267	0	11.8567	0	1.33	3.00752	3.00752				2	2	3	3	2	4	1.07817	1.49254	1.71674	1.92929	2.1015
11.2333	15.1033	3.87	1.03359								10.9	13.4433	2.5433	1.57276		10.77	12.8433	2.0733	1.92929		10.6533	0	12.35	0	1.6967	2.35752		10.5567	0	11.9533	0	1.3966	2.8641	2.8641				2	2	3	3	3	1.5	1.01181	1.59789	1.99005	2.45399	3.00752
11.21	14.98	3.77	1.06101								10.9233	13.54	2.6167	1.52864		10.81	13.01	2.2	1.81818		10.7133	0	12.58	0	1.8667	2.14282		10.6367	0	12.24	0	1.6033	2.49485	2.49485				2	2	3	3	3	2	1.03359	1.57276	1.92929	2.35752	2.8641
11.1967	14.9067	3.71	1.07817								10.94	13.62	2.68	1.49254		10.8533	13.1833	2.33	1.71674		10.7867	0	12.86	0	2.0733	1.92929		10.7533	0	12.6567	0	1.9034	2.1015	2.1015				2	2	3	3	3	3	1.06101	1.52864	1.81818	2.14282	2.49485
11.2567	15.21	3.9533	1.01181								10.8867	13.39	2.5033	1.59789		10.75	12.76	2.01	1.99005		10.6267	0	12.2567	0	1.63	2.45399		10.5267	0	11.8567	0	1.33	3.00752	3.00752				2	2	3	3	3	4	1.07817	1.49254	1.71674	1.92929	2.1015
11.2333	15.1033	3.87	1.03359								10.9	13.4433	2.5433	1.57276		10.77	12.8433	2.0733	1.92929		10.6533	0	12.35	0	1.6967	2.35752		10.5567	0	11.9533	0	1.3966	2.8641	2.8641				2	2	3	3	4	1.5	1.01181	1.59789	1.99005	2.45399	3.00752
11.21	14.98	3.77	1.06101								10.9233	13.54	2.6167	1.52864		10.81	13.01	2.2	1.81818		10.7133	0	12.58	0	1.8667	2.14282		10.6367	0	12.24	0	1.6033	2.49485	2.49485				2	2	3	3	4	2	1.03359	1.57276	1.92929	2.35752	2.8641
11.1967	14.9067	3.71	1.07817								10.94	13.62	2.68	1.49254		10.8533	13.1833	2.33	1.71674		10.7867	0	12.86	0	2.0733	1.92929		10.7533	0	12.6567	0	1.9034	2.1015	2.1015				2	2	3	3	4	3	1.06101	1.52864	1.81818	2.14282	2.49485
11.2867	15.3633	4.0766	0.98121								10.87	13.3033	2.4333	1.64386		10.72	12.63	1.91	2.09424		10.59	0	12.11	0	1.52	2.63158		10.49	0	11.7067	0	1.2167	3.28758	3.28758				2	2	3	3	4	4	1.07817	1.49254	1.71674	1.92929	2.1015
11.2633	15.25	3.9867	1.00334								10.8833	13.3567	2.4734	1.61721		10.7367	12.7033	1.9666	2.03397		10.6133	0	12.1867	0	1.5734	2.54227		10.5133	0	11.7833	0	1.27	3.14961	3.14961				2	2	3	4	1.5	1.5	0.98121	1.64386	2.09424	2.63158	3.28758
11.2367	15.1167	3.88	1.03093								10.9033	13.4433	2.54	1.5748		10.7733	12.85	2.0767	1.92613		10.6667	0	12.3767	0	1.71	2.33918		10.58	0	12.01	0	1.43	2.7972	2.7972				2	2	3	4	1.5	2	1.00334	1.61721	2.03397	2.54227	3.14961
11.2233	15.0367	3.8134	1.04893								10.92	13.52	2.6	1.53846		10.81	13	2.19	1.82648		10.7267	0	12.6067	0	1.88	2.12766		10.6767	0	12.3367	0	1.66	2.40964	2.40964				2	2	3	4	1.5	3	1.03093	1.5748	1.92613	2.33918	2.7972
11.2867	15.3633	4.0766	0.98121								10.87	13.3033	2.4333	1.64386		10.72	12.63	1.91	2.09424		10.59	0	12.11	0	1.52	2.63158		10.49	0	11.7067	0	1.2167	3.28758	3.28758				2	2	3	4	1.5	4	1.04893	1.53846	1.82648	2.12766	2.40964
11.2633	15.25	3.9867	1.00334								10.8833	13.3567	2.4734	1.61721		10.7367	12.7033	1.9666	2.03397		10.6133	0	12.1867	0	1.5734	2.54227		10.5133	0	11.7833	0	1.27	3.14961	3.14961				2	2	3	4	2	1.5	0.98121	1.64386	2.09424	2.63158	3.28758
11.2367	15.1167	3.88	1.03093								10.9033	13.4433	2.54	1.5748		10.7733	12.85	2.0767	1.92613		10.6667	0	12.3767	0	1.71	2.33918		10.58	0	12.01	0	1.43	2.7972	2.7972				2	2	3	4	2	2	1.00334	1.61721	2.03397	2.54227	3.14961
11.2233	15.0367	3.8134	1.04893								10.92	13.52	2.6	1.53846		10.81	13	2.19	1.82648		10.7267	0	12.6067	0	1.88	2.12766		10.6767	0	12.3367	0	1.66	2.40964	2.40964				2	2	3	4	2	3	1.03093	1.5748	1.92613	2.33918	2.7972
11.2867	15.3633	4.0766	0.98121								10.87	13.3033	2.4333	1.64386		10.72	12.63	1.91	2.09424		10.59	0	12.11	0	1.52	2.63158		10.49	0	11.7067	0	1.2167	3.28758	3.28758				2	2	3	4	2	4	1.04893	1.53846	1.82648	2.12766	2.40964
11.2633	15.25	3.9867	1.00334								10.8833	13.3567	2.4734	1.61721		10.7367	12.7033	1.9666	2.03397		10.6133	0	12.1867	0	1.5734	2.54227		10.5133	0	11.7833	0	1.27	3.14961	3.14961				2	2	3	4	3	1.5	0.98121	1.64386	2.09424	2.63158	3.28758
11.2367	15.1167	3.88	1.03093								10.9033	13.4433	2.54	1.5748		10.7733	12.85	2.0767	1.92613		10.6667	0	12.3767	0	1.71	2.33918		10.58	0	12.01	0	1.43	2.7972	2.7972				2	2	3	4	3	2	1.00334	1.61721	2.03397	2.54227	3.14961
11.2233	15.0367	3.8134	1.04893								10.92	13.52	2.6	1.53846		10.81	13	2.19	1.82648		10.7267	0	12.6067	0	1.88	2.12766		10.6767	0	12.3367	0	1.66	2.40964	2.40964				2	2	3	4	3	3	1.03093	1.5748	1.92613	2.33918	2.7972
11.2867	15.3633	4.0766	0.98121								10.87	13.3033	2.4333	1.64386		10.72	12.63	1.91	2.09424		10.59	0	12.11	0	1.52	2.63158		10.49	0	11.7067	0	1.2167	3.28758	3.28758				2	2	3	4	3	4	1.04893	1.53846	1.82648	2.12766	2.40964
11.2633	15.25	3.9867	1.00334								10.8833	13.3567	2.4734	1.61721		10.7367	12.7033	1.9666	2.03397		10.6133	0	12.1867	0	1.5734	2.54227		10.5133	0	11.7833	0	1.27	3.14961	3.14961				2	2	3	4	4	1.5	0.98121	1.64386	2.09424	2.63158	3.28758
11.2367	15.1167	3.88	1.03093								10.9033	13.4433	2.54	1.5748		10.7733	12.85	2.0767	1.92613		10.6667	0	12.3767	0	1.71	2.33918		10.58	0	12.01	0	1.43	2.7972	2.7972				2	2	3	4	4	2	1.00334	1.61721	2.03397	2.54227	3.14961
11.2233	15.0367	3.8134	1.04893								10.92	13.52	2.6	1.53846		10.81	13	2.19	1.82648		10.7267	0	12.61	0	1.8833	2.12393		10.6767	0	12.3367	0	1.66	2.40964	2.40964				2	2	3	4	4	3	1.03093	1.5748	1.92613	2.33918	2.7972
11.1867	14.8633	3.6766	1.08796								10.9333	13.61	2.6767	1.49438		10.83	13.1233	2.2933	1.74421		10.7333	0	12.7067	0	1.9734	2.02696		10.65	0	12.35	0	1.7	2.35294	2.35294				2	2	3	4	4	4	1.04893	1.53846	1.82648	2.12393	2.40964
11.17	14.7733	3.6033	1.11009								10.95	13.6767	2.7267	1.46697		10.8567	13.2367	2.38	1.68067		10.7733	0	12.86	0	2.0867	1.9169		10.7	0	12.5367	0	1.8367	2.17782	2.17782				2	2	4	1.5	1.5	1.5	1.08796	1.49438	1.74421	2.02696	2.35294
11.15	14.67	3.52	1.13636								10.9733	13.7867	2.8134	1.42177		10.9133	13.4767	2.5634	1.56043		10.8667	0	13.2467	0	2.38	1.68067		10.8433	0	13.1067	0	2.2634	1.76725	1.76725				2	2	4	1.5	1.5	2	1.11009	1.46697	1.68067	1.9169	2.17782
11.1367	14.61	3.4733	1.15164								10.9933	13.8833	2.89	1.38408		10.97	13.7233	2.7533	1.4528		10.9833	0	13.73	0	2.7467	1.45629		11.0633	0	13.99	0	2.9267	1.36673	1.36673				2	2	4	1.5	1.5	3	1.13636	1.42177	1.56043	1.68067	1.76725
11.1867	14.8633	3.6766	1.08796								10.9333	13.61	2.6767	1.49438		10.83	13.1233	2.2933	1.74421		10.7333	0	12.7067	0	1.9734	2.02696		10.65	0	12.35	0	1.7	2.35294	2.35294				2	2	4	1.5	1.5	4	1.15164	1.38408	1.4528	1.45629	1.36673
11.17	14.7733	3.6033	1.11009								10.95	13.6767	2.7267	1.46697		10.8567	13.2367	2.38	1.68067		10.7733	0	12.86	0	2.0867	1.9169		10.7	0	12.5367	0	1.8367	2.17782	2.17782				2	2	4	1.5	2	1.5	1.08796	1.49438	1.74421	2.02696	2.35294
11.15	14.67	3.52	1.13636								10.9733	13.7867	2.8134	1.42177		10.9133	13.4767	2.5634	1.56043		10.8667	0	13.2467	0	2.38	1.68067		10.8433	0	13.1067	0	2.2634	1.76725	1.76725				2	2	4	1.5	2	2	1.11009	1.46697	1.68067	1.9169	2.17782
11.1367	14.61	3.4733	1.15164								10.9933	13.8833	2.89	1.38408		10.97	13.7233	2.7533	1.4528		10.9833	0	13.73	0	2.7467	1.45629		11.0633	0	13.99	0	2.9267	1.36673	1.36673				2	2	4	1.5	2	3	1.13636	1.42177	1.56043	1.68067	1.76725
11.1867	14.8633	3.6766	1.08796								10.9333	13.61	2.6767	1.49438		10.83	13.1233	2.2933	1.74421		10.7333	0	12.7067	0	1.9734	2.02696		10.65	0	12.35	0	1.7	2.35294	2.35294				2	2	4	1.5	2	4	1.15164	1.38408	1.4528	1.45629	1.36673
11.17	14.7733	3.6033	1.11009								10.95	13.6767	2.7267	1.46697		10.8567	13.24	2.3833	1.67835		10.7733	0	12.86	0	2.0867	1.9169		10.7	0	12.5367	0	1.8367	2.17782	2.17782				2	2	4	1.5	3	1.5	1.08796	1.49438	1.74421	2.02696	2.35294
11.15	14.67	3.52	1.13636								10.9733	13.7867	2.8134	1.42177		10.9133	13.4767	2.5634	1.56043		10.8667	0	13.2467	0	2.38	1.68067		10.8433	0	13.1067	0	2.2634	1.76725	1.76725				2	2	4	1.5	3	2	1.11009	1.46697	1.67835	1.9169	2.17782
11.1367	14.61	3.4733	1.15164								10.9967	13.8833	2.8866	1.38571		10.97	13.7233	2.7533	1.4528		10.9833	0	13.7333	0	2.75	1.45455		11.0633	0	13.99	0	2.9267	1.36673	1.36673				2	2	4	1.5	3	3	1.13636	1.42177	1.56043	1.68067	1.76725
11.1867	14.8633	3.6766	1.08796								10.9333	13.61	2.6767	1.49438		10.83	13.1233	2.2933	1.74421		10.7333	0	12.7067	0	1.9734	2.02696		10.65	0	12.35	0	1.7	2.35294	2.35294				2	2	4	1.5	3	4	1.15164	1.38571	1.4528	1.45455	1.36673
11.17	14.7733	3.6033	1.11009								10.95	13.6767	2.7267	1.46697		10.8567	13.24	2.3833	1.67835		10.7733	0	12.86	0	2.0867	1.9169		10.7	0	12.5367	0	1.8367	2.17782	2.17782				2	2	4	1.5	4	1.5	1.08796	1.49438	1.74421	2.02696	2.35294
11.15	14.67	3.52	1.13636								10.9733	13.79	2.8167	1.4201		10.9133	13.4767	2.5634	1.56043		10.8667	0	13.2467	0	2.38	1.68067		10.8433	0	13.1067	0	2.2634	1.76725	1.76725				2	2	4	1.5	4	2	1.11009	1.46697	1.67835	1.9169	2.17782
11.1367	14.61	3.4733	1.15164								10.9967	13.8833	2.8866	1.38571		10.97	13.7233	2.7533	1.4528		10.9833	0	13.7333	0	2.75	1.45455		11.0633	0	13.99	0	2.9267	1.36673	1.36673				2	2	4	1.5	4	3	1.13636	1.4201	1.56043	1.68067	1.76725
11.2133	15	3.7867	1.05633								10.9133	13.5167	2.6034	1.53645		10.7933	12.9633	2.17	1.84332		10.6867	0	12.5033	0	1.8166	2.20192		10.58	14.2767	12.1067	15.6833	1.5267	2.62003	-1				2	2	4	1.5	4	4	1.15164	1.38571	1.4528	1.45455	1.36673
11.1967	14.9067	3.71	1.07817								10.93	13.5767	2.6467	1.51132		10.82	13.0633	2.2433	1.78309		10.72	0	12.63	0	1.91	2.09424		10.6333	0	12.2633	0	1.63	2.45399	2.45399				2	2	4	2	1.5	1.5	1.05633	1.53645	1.84332	2.20192	-1
11.1733	14.7933	3.62	1.10497								10.9533	13.6833	2.73	1.4652		10.8667	13.27	2.4033	1.66438		10.7967	0	12.9367	0	2.14	1.86916		10.7467	0	12.6833	0	1.9366	2.06548	2.06548				2	2	4	2	1.5	2	1.07817	1.51132	1.78309	2.09424	2.45399
11.16	14.7267	3.5667	1.12148								10.97	13.77	2.8	1.42857		10.9167	13.48	2.5633	1.56049		10.8933	0	13.32	0	2.4267	1.64833		10.91	0	13.3167	0	2.4067	1.66203	1.66203				2	2	4	2	1.5	3	1.10497	1.4652	1.66438	1.86916	2.06548
11.2133	15	3.7867	1.05633								10.9133	13.5167	2.6034	1.53645		10.7933	12.9633	2.17	1.84332		10.6867	0	12.5033	0	1.8166	2.20192		10.5933	0	12.1233	0	1.53	2.61438	2.61438				2	2	4	2	1.5	4	1.12148	1.42857	1.56049	1.64833	1.66203
11.1967	14.9067	3.71	1.07817								10.93	13.5767	2.6467	1.51132		10.82	13.0633	2.2433	1.78309		10.72	0	12.63	0	1.91	2.09424		10.6333	0	12.2633	0	1.63	2.45399	2.45399				2	2	4	2	2	1.5	1.05633	1.53645	1.84332	2.20192	2.61438
11.1733	14.7933	3.62	1.10497								10.9533	13.6833	2.73	1.4652		10.8667	13.27	2.4033	1.66438		10.7967	0	12.94	0	2.1433	1.86628		10.7467	0	12.6833	0	1.9366	2.06548	2.06548				2	2	4	2	2	2	1.07817	1.51132	1.78309	2.09424	2.45399
11.16	14.7267	3.5667	1.12148								10.97	13.77	2.8	1.42857		10.9167	13.48	2.5633	1.56049		10.8933	0	13.32	0	2.4267	1.64833		10.91	0	13.3167	0	2.4067	1.66203	1.66203				2	2	4	2	2	3	1.10497	1.4652	1.66438	1.86628	2.06548
11.2133	15	3.7867	1.05633								10.9133	13.5167	2.6034	1.53645		10.7933	12.9633	2.17	1.84332		10.6867	0	12.5033	0	1.8166	2.20192		10.5933	0	12.1233	0	1.53	2.61438	2.61438				2	2	4	2	2	4	1.12148	1.42857	1.56049	1.64833	1.66203
11.1967	14.9033	3.7066	1.07916								10.93	13.5767	2.6467	1.51132		10.82	13.0633	2.2433	1.78309		10.72	0	12.63	0	1.91	2.09424		10.6333	0	12.2633	0	1.63	2.45399	2.45399				2	2	4	2	3	1.5	1.05633	1.53645	1.84332	2.20192	2.61438
11.1733	14.7933	3.62	1.10497								10.9533	13.6833	2.73	1.4652		10.8667	13.27	2.4033	1.66438		10.7967	0	12.94	0	2.1433	1.86628		10.7467	0	12.6833	0	1.9366	2.06548	2.06548				2	2	4	2	3	2	1.07916	1.51132	1.78309	2.09424	2.45399
11.16	14.7267	3.5667	1.12148								10.97	13.77	2.8	1.42857		10.9167	13.48	2.5633	1.56049		10.8933	0	13.32	0	2.4267	1.64833		10.91	0	13.3167	0	2.4067	1.66203	1.66203				2	2	4	2	3	3	1.10497	1.4652	1.66438	1.86628	2.06548
11.2133	15	3.7867	1.05633								10.9133	13.5167	2.6034	1.53645		10.7933	12.9633	2.17	1.84332		10.6867	0	12.5033	0	1.8166	2.20192		10.5933	0	12.1233	0	1.53	2.61438	2.61438				2	2	4	2	3	4	1.12148	1.42857	1.56049	1.64833	1.66203
11.1967	14.9033	3.7066	1.07916								10.93	13.5767	2.6467	1.51132		10.82	13.0633	2.2433	1.78309		10.72	0	12.63	0	1.91	2.09424		10.6333	0	12.2633	0	1.63	2.45399	2.45399				2	2	4	2	4	1.5	1.05633	1.53645	1.84332	2.20192	2.61438
11.1733	14.7933	3.62	1.10497								10.9533	13.6833	2.73	1.4652		10.8667	13.27	2.4033	1.66438		10.7967	0	12.94	0	2.1433	1.86628		10.7467	0	12.6833	0	1.9366	2.06548	2.06548				2	2	4	2	4	2	1.07916	1.51132	1.78309	2.09424	2.45399
11.16	14.7267	3.5667	1.12148								10.97	13.77	2.8	1.42857		10.9167	13.48	2.5633	1.56049		10.8933	0	13.32	0	2.4267	1.64833		10.91	0	13.3167	0	2.4067	1.66203	1.66203				2	2	4	2	4	3	1.10497	1.4652	1.66438	1.86628	2.06548
11.2567	15.2067	3.95	1.01266								10.89	13.39	2.5	1.6		10.75	12.7633	2.0133	1.98679		10.63	0	12.26	0	1.63	2.45399		10.5167	16.3833	11.85	17.68	1.3333	3.00008	-1				2	2	4	2	4	4	1.12148	1.42857	1.56049	1.64833	1.66203
11.2333	15.1	3.8667	1.03447								10.9	13.4467	2.5467	1.57066		10.77	12.8467	2.0767	1.92613		10.6533	0	12.3567	0	1.7034	2.34824		10.5567	0	11.9633	0	1.4066	2.84374	2.84374				2	2	4	3	1.5	1.5	1.01266	1.6	1.98679	2.45399	-1
11.21	14.9767	3.7667	1.06194								10.9233	13.54	2.6167	1.52864		10.81	13.0133	2.2033	1.81546		10.7167	0	12.5867	0	1.87	2.13904		10.62	14.32	12.23	15.9133	1.61	2.48447	-1				2	2	4	3	1.5	2	1.03447	1.57066	1.92613	2.34824	2.84374
11.1967	14.9033	3.7066	1.07916								10.94	13.62	2.68	1.49254		10.8533	13.1867	2.3334	1.71424		10.79	0	12.87	0	2.08	1.92308		10.7333	14.4867	12.6467	16.3433	1.9134	2.09052	-1				2	2	4	3	1.5	3	1.06194	1.52864	1.81546	2.13904	-1
11.2567	15.2067	3.95	1.01266								10.89	13.39	2.5	1.6		10.75	12.7633	2.0133	1.98679		10.63	0	12.26	0	1.63	2.45399		10.5167	13.94	11.85	15.26	1.3333	3.00008	-1				2	2	4	3	1.5	4	1.07916	1.49254	1.71424	1.92308	-1
11.2333	15.1	3.8667	1.03447								10.9	13.4467	2.5467	1.57066		10.77	12.8467	2.0767	1.92613		10.6533	0	12.3567	0	1.7034	2.34824		10.5433	14.0833	11.9467	15.53	1.4034	2.85022	-1				2	2	4	3	2	1.5	1.01266	1.6	1.98679	2.45399	-1
11.21	14.9767	3.7667	1.06194								10.9233	13.54	2.6167	1.52864		10.81	13.0133	2.2033	1.81546		10.7167	0	12.5867	0	1.87	2.13904		10.62	14.25	12.23	15.8167	1.61	2.48447	-1				2	2	4	3	2	2	1.03447	1.57066	1.92613	2.34824	-1
11.1967	14.9033	3.7066	1.07916								10.94	13.62	2.68	1.49254		10.8533	13.1867	2.3334	1.71424		10.79	0	12.87	0	2.08	1.92308		10.76	0	12.6733	0	1.9133	2.09063	2.09063				2	2	4	3	2	3	1.06194	1.52864	1.81546	2.13904	-1
11.2567	15.2067	3.95	1.01266								10.89	13.39	2.5	1.6		10.75	12.7633	2.0133	1.98679		10.63	0	12.26	0	1.63	2.45399		10.53	0	11.8633	0	1.3333	3.00008	3.00008				2	2	4	3	2	4	1.07916	1.49254	1.71424	1.92308	2.09063
11.2333	15.1	3.8667	1.03447								10.9	13.4467	2.5467	1.57066		10.77	12.8467	2.0767	1.92613		10.6533	0	12.3567	0	1.7034	2.34824		10.5567	0	11.9633	0	1.4066	2.84374	2.84374				2	2	4	3	3	1.5	1.01266	1.6	1.98679	2.45399	3.00008
11.21	14.9767	3.7667	1.06194								10.9233	13.54	2.6167	1.52864		10.81	13.0167	2.2067	1.81266		10.7167	0	12.5867	0	1.87	2.13904		10.64	0	12.25	0	1.61	2.48447	2.48447				2	2	4	3	3	2	1.03447	1.57066	1.92613	2.34824	2.84374
11.1967	14.9033	3.7066	1.07916								10.94	13.62	2.68	1.49254		10.8533	13.1867	2.3334	1.71424		10.79	0	12.87	0	2.08	1.92308		10.76	0	12.6733	0	1.9133	2.09063	2.09063				2	2	4	3	3	3	1.06194	1.52864	1.81266	2.13904	2.48447
11.2567	15.2067	3.95	1.01266								10.89	13.39	2.5	1.6		10.75	12.7633	2.0133	1.98679		10.63	0	12.2633	0	1.6333	2.44903		10.53	0	11.8633	0	1.3333	3.00008	3.00008				2	2	4	3	3	4	1.07916	1.49254	1.71424	1.92308	2.09063
11.2333	15.1	3.8667	1.03447								10.9	13.4467	2.5467	1.57066		10.77	12.8467	2.0767	1.92613		10.6533	0	12.3567	0	1.7034	2.34824		10.5567	0	11.9633	0	1.4066	2.84374	2.84374				2	2	4	3	4	1.5	1.01266	1.6	1.98679	2.44903	3.00008
11.21	14.9767	3.7667	1.06194								10.9233	13.54	2.6167	1.52864		10.81	13.0167	2.2067	1.81266		10.7167	0	12.5867	0	1.87	2.13904		10.64	0	12.25	0	1.61	2.48447	2.48447				2	2	4	3	4	2	1.03447	1.57066	1.92613	2.34824	2.84374
11.1967	14.9033	3.7066	1.07916								10.94	13.62	2.68	1.49254		10.8533	13.1867	2.3334	1.71424		10.79	0	12.87	0	2.08	1.92308		10.76	0	12.6733	0	1.9133	2.09063	2.09063				2	2	4	3	4	3	1.06194	1.52864	1.81266	2.13904	2.48447
11.2867	15.3633	4.0766	0.98121								10.87	13.3067	2.4367	1.64156		10.72	12.6333	1.9133	2.09063		10.5933	0	12.1133	0	1.52	2.63158		10.4767	18.29	11.6967	19.53	1.22	3.27869	-1				2	2	4	3	4	4	1.07916	1.49254	1.71424	1.92308	2.09063
11.2633	15.2467	3.9834	1.00417								10.8833	13.3567	2.4734	1.61721		10.7367	12.7067	1.97	2.03046		10.6133	0	12.1933	0	1.58	2.53165		10.5	18.4867	11.7733	19.74	1.2733	3.14144	-1				2	2	4	4	1.5	1.5	0.98121	1.64156	2.09063	2.63158	-1
11.2367	15.1133	3.8766	1.03183								10.9033	13.4467	2.5434	1.5727		10.7733	12.8533	2.08	1.92308		10.6667	0	12.3833	0	1.7166	2.33019		10.5633	16.5567	12	17.98	1.4367	2.78416	-1				2	2	4	4	1.5	2	1.00417	1.61721	2.03046	2.53165	-1
11.22	15.0367	3.8167	1.04803								10.92	13.52	2.6	1.53846		10.8133	13.0067	2.1934	1.82365		10.73	0	12.6167	0	1.8867	2.1201		10.6533	16.65	12.32	18.3	1.6667	2.39995	-1				2	2	4	4	1.5	3	1.03183	1.5727	1.92308	2.33019	-1
11.2867	15.3633	4.0766	0.98121								10.87	13.3067	2.4367	1.64156		10.72	12.6333	1.9133	2.09063		10.5933	0	12.1133	0	1.52	2.63158		10.4767	16.32	11.6967	17.53	1.22	3.27869	-1				2	2	4	4	1.5	4	1.04803	1.53846	1.82365	2.1201	-1
11.2633	15.2467	3.9834	1.00417								10.8833	13.3567	2.4734	1.61721		10.7367	12.7067	1.97	2.03046		10.6133	0	12.1933	0	1.58	2.53165		10.5	16.3067	11.7733	17.5667	1.2733	3.14144	-1				2	2	4	4	2	1.5	0.98121	1.64156	2.09063	2.63158	-1
11.2367	15.1133	3.8766	1.03183								10.9033	13.4467	2.5434	1.5727		10.7733	12.8533	2.08	1.92308		10.6667	0	12.3833	0	1.7166	2.33019		10.5833	0	12.0167	0	1.4334	2.79057	2.79057				2	2	4	4	2	2	1.00417	1.61721	2.03046	2.53165	-1
11.22	15.0367	3.8167	1.04803								10.92	13.52	2.6	1.53846		10.8133	13.0067	2.1934	1.82365		10.73	0	12.6167	0	1.8867	2.1201		10.6533	14.31	12.32	15.97	1.6667	2.39995	-1				2	2	4	4	2	3	1.03183	1.5727	1.92308	2.33019	2.79057
11.2867	15.3633	4.0766	0.98121								10.87	13.3067	2.4367	1.64156		10.72	12.6333	1.9133	2.09063		10.5933	0	12.1133	0	1.52	2.63158		10.4767	13.9467	11.6967	15.1633	1.22	3.27869	-1				2	2	4	4	2	4	1.04803	1.53846	1.82365	2.1201	-1
11.2633	15.2467	3.9834	1.00417								10.8833	13.3567	2.4734	1.61721		10.7367	12.7067	1.97	2.03046		10.6133	0	12.1933	0	1.58	2.53165		10.5	13.9867	11.7733	15.2567	1.2733	3.14144	-1				2	2	4	4	3	1.5	0.98121	1.64156	2.09063	2.63158	-1
11.2367	15.1133	3.8766	1.03183								10.9033	13.4467	2.5434	1.5727		10.7733	12.8567	2.0834	1.91994		10.6667	0	12.3833	0	1.7166	2.33019		10.5633	14.0967	12	15.5233	1.4367	2.78416	-1				2	2	4	4	3	2	1.00417	1.61721	2.03046	2.53165	-1
11.22	15.0367	3.8167	1.04803								10.92	13.52	2.6	1.53846		10.8133	13.0067	2.1934	1.82365		10.73	0	12.6167	0	1.8867	2.1201		10.68	0	12.3467	0	1.6667	2.39995	2.39995				2	2	4	4	3	3	1.03183	1.5727	1.91994	2.33019	-1
11.2867	15.3633	4.0766	0.98121								10.87	13.3067	2.4367	1.64156		10.72	12.6333	1.9133	2.09063		10.5933	0	12.1133	0	1.52	2.63158		10.49	0	11.71	0	1.22	3.27869	3.27869				2	2	4	4	3	4	1.04803	1.53846	1.82365	2.1201	2.39995
11.2633	15.2467	3.9834	1.00417								10.8833	13.3567	2.4734	1.61721		10.7367	12.7067	1.97	2.03046		10.6133	0	12.1933	0	1.58	2.53165		10.5133	0	11.79	0	1.2767	3.13308	3.13308				2	2	4	4	4	1.5	0.98121	1.64156	2.09063	2.63158	3.27869
11.2367	15.1133	3.8766	1.03183								10.9033	13.4467	2.5434	1.5727		10.7767	12.8567	2.08	1.92308		10.6667	0	12.3833	0	1.7166	2.33019		10.5833	0	12.0167	0	1.4334	2.79057	2.79057				2	2	4	4	4	2	1.00417	1.61721	2.03046	2.53165	3.13308
11.22	15.0367	3.8167	1.04803								10.92	13.52	2.6	1.53846		10.8133	13.0067	2.1934	1.82365		10.73	0	12.6167	0	1.8867	2.1201		10.68	0	12.3467	0	1.6667	2.39995	2.39995				2	2	4	4	4	3	1.03183	1.5727	1.92308	2.33019	2.79057
11.2733	15.3	4.0267	0.993369								10.8767	13.3333	2.4566	1.62827		10.7267	12.6733	1.9466	2.05486		10.5967	0	12.15	0	1.5533	2.57516		10.4967	0	11.7467	0	1.25	3.2	3.2				2	2	4	4	4	4	1.04803	1.53846	1.82365	2.1201	2.39995
11.2533	15.1933	3.94	1.01523								10.8867	13.3867	2.5	1.6		10.7433	12.75	2.0067	1.99332		10.62	0	12.24	0	1.62	2.46914		10.52	0	11.8333	0	1.3133	3.04576	3.04576				2	3	1.5	1.5	1.5	1.5	0.993369	1.62827	2.05486	2.57516	3.2
11.2267	15.0633	3.8366	1.04259								10.91	13.48	2.57	1.55642		10.7833	12.91	2.1267	1.88085		10.68	0	12.4533	0	1.7733	2.25568		10.5967	0	12.0933	0	1.4966	2.67272	2.67272				2	3	1.5	1.5	1.5	2	1.01523	1.6	1.99332	2.46914	3.04576
11.2133	14.99	3.7767	1.05913								10.9267	13.5567	2.63	1.52091		10.8233	13.0733	2.25	1.77778		10.7467	0	12.7167	0	1.97	2.03046		10.7067	0	12.49	0	1.7833	2.24303	2.24303				2	3	1.5	1.5	1.5	3	1.04259	1.55642	1.88085	2.25568	2.67272
11.2733	15.3	4.0267	0.993369								10.8767	13.3333	2.4566	1.62827		10.7267	12.6733	1.9466	2.05486		10.5967	0	12.15	0	1.5533	2.57516		10.4967	0	11.7467	0	1.25	3.2	3.2				2	3	1.5	1.5	1.5	4	1.05913	1.52091	1.77778	2.03046	2.24303
11.2533	15.1933	3.94	1.01523								10.8867	13.3867	2.5	1.6		10.7433	12.75	2.0067	1.99332		10.6233	0	12.24	0	1.6167	2.47418		10.52	0	11.8333	0	1.3133	3.04576	3.04576				2	3	1.5	1.5	2	1.5	0.993369	1.62827	2.05486	2.57516	3.2
11.2267	15.0633	3.8366	1.04259								10.91	13.48	2.57	1.55642		10.7833	12.91	2.1267	1.88085		10.68	0	12.4533	0	1.7733	2.25568		10.5967	0	12.0933	0	1.4966	2.67272	2.67272				2	3	1.5	1.5	2	2	1.01523	1.6	1.99332	2.47418	3.04576
11.2133	14.99	3.7767	1.05913								10.9267	13.5567	2.63	1.52091		10.8233	13.0733	2.25	1.77778		10.7467	0	12.7167	0	1.97	2.03046		10.7067	0	12.49	0	1.7833	2.24303	2.24303				2	3	1.5	1.5	2	3	1.04259	1.55642	1.88085	2.25568	2.67272
11.2733	15.3	4.0267	0.993369								10.8767	13.3333	2.4566	1.62827		10.7267	12.6733	1.9466	2.05486		10.5967	0	12.1533	0	1.5566	2.5697		10.4967	0	11.7467	0	1.25	3.2	3.2				2	3	1.5	1.5	2	4	1.05913	1.52091	1.77778	2.03046	2.24303
[truncated: 2,552 more rows]
[truncated: 9 more columns]

## Sheet: Figure 3C
Velocity slope	Velocity Q10
0.0086278	1.21977
0.00695754	1.17375
0.00453704	1.11012
0.00277599	1.06601
[truncated: 252 more rows]

## Sheet: Figure 4A
Action potential arrival time at 4cm (ms)																	Action potential delay between two axons												Difference in delay from that at 10C
[truncated: 65,538 more rows]

[truncated: 3 more sheets: Figure 4B, Figure 4C, Supplemental]
